# Supplementary material for: Osmosensor-mediated control of Ca2+ spiking in pollen germination
Source: Nature. 2024 May 22;629(8014):1118–25. doi: 10.1038/s41586-024-07445-6 (PMC11136663; doi:10.1038/s41586-024-07445-6)
Supplement: Supplementary file 7 — Source Data Fig. 1 [file 41586_2024_7445_MOESM7_ESM.xlsx]

## Sheet: Fig.1a
-IPTG	-Sorbitol
	Control	OSCA
		1.1	1.2	1.3	1.4	1.5	1.6	1.7	1.8	2.1	2.2	2.3	2.4	2.5	3.1	4.1
	0.97	0.89	1	0.96	0.97	1.1	0.93	0.93	0.97	0.91	1.12	1.05	0.94	1.08	1.03	0.96
	1.03	0.87	1.01	1.01	0.92	1.04	0.91	0.71	1.08	0.97	1.13	1.13	0.83	1.15	1.14	0.79
	1.03	0.75	1.2	0.86	0.6	0.73	1.09	0.67	1.05	0.9	1.05	0.73	0.79	1.02	1.35	0.93
	0.85	1.04		0.92						0.95				1.11

## Sheet: Fig.1b
+IPTG	-Sorbitol
	Control	OSCA
		1.1	1.2	1.3	1.4	1.5	1.6	1.7	1.8	2.1	2.2	2.3	2.4	2.5	3.1	4.1
	0.99	1.05	1.05	0.5	0.96	0.92	0.73	0.72	0.88	0.05	0.73	0.94	0.86	0.47	0.95	0.84
	0.89	1.09	0.97	0.4	1	0.87	0.86	0.64	0.84	0.03	0.77	0.95	0.85	0.43	0.97	0.82
	1.07	0.83	1.12	0.65	0.78	0.7	1.03	0.55	1.02	0.12	0.87	0.72	0.97	0.37	1.06	0.78
	0.99	0.94	1.03	0.29	1	0.9	1.17	0.73	0.84	0.21	0.86	1.05	1.35	0.22	0.87	0.68

## Sheet: Fig.1c
+IPTG	-Sorbitol	+La3+
	Control	OSCA
		1.1	1.2	1.3	1.4	1.5	1.6	1.7	1.8	2.1	2.2	2.3	2.4	2.5	3.1	4.1
	0.87	0.88	0.88	0.85	0.94	0.92	0.87	0.62	0.88	0.78	0.96	0.92	0.85	0.78	0.91	0.85
	1	0.84	0.85	0.95	1.04	1.05	0.82	0.61	0.92	0.68	1.03	0.93	0.87	0.87	0.89	0.91
	0.95	0.74	0.92	1.08	0.75	0.71	0.95	0.68	0.85	1.09	1.07	0.69	0.91	0.85	1.07	1.04
	0.78	0.91		0.96						0.83				0.85

## Sheet: Fig.1d
+IPTG	+Sorbitol
	Control	OSCA
		1.1	1.2	1.3	1.4	1.5	1.6	1.7	1.8	2.1	2.2	2.3	2.4	2.5	3.1	4.1
	0.95	0.89	1.08	0.85	1	0.95	1.05	1.12	0.89	0.93	1.13	1.33	1.26	0.29	0.97	0.98
	0.95	1.07	1.05	0.94	1.11	1.14	0.56	0.75	1	1.05	1.01	1.08	1.04	0.19	1.01	0.98
	1.06	1.01	1.03	0.93	1.02	1.12	0.96	0.74	1.12	0.89	1.07	1.08	1.03	0.31	1.01	0.96
	1.02	0.94	1.14	1.03	0.92	0.95	1.12	1.08	0.9	0.98	1.09	0.87	1.08	0.08	1.09	0.87

## Sheet: Fig.1f
		IPTG	-	+	+
		Sorbitol	-	-	-
		La3+	-	-	+
	OSCA2.1		0.96	0.14	0.96
			0.96	0.08	0.85
			1.09	0.16	0.93
			0.9	0.35	0.82
			1.16	0.25	0.68
			0.82	0.06	0.91
			0.8	0.11	1.21
			0.91	0.34	0.93
			1.06	0.02	0.88
			0.83	0.04	1.3
			1.07	0.05	1.1
			1.02	0.18	1.04
			1.14	0.23	0.89
			1.13	0.03	0.99
			1.11	0.11
			1.05	0.13
			1.02	0.29
			0.97	0.13
				0.05
				0.36
				0.42
				0.46

## Sheet: Fig.1g
	IPTG	-	+	+
	Sorbitol	-	-	+
	La3+	-	-	-
OSCA2.1		0.96	0.14	0.87
		0.96	0.08	1.11
		1.09	0.16	1.3
		0.9	0.35	1.25
		1.16	0.25	1.06
		0.82	0.06	1.32
		0.8	0.11	1.25
		0.91	0.34	1.17
		1.06	0.02	1.34
		0.83	0.04	1.31
		1.07	0.05	1.11
		1.02	0.18	1.32
		1.14	0.23	1.25
		1.13	0.03	0.86
		1.11	0.11	0.68
		1.05	0.13	0.55
		1.02	0.29	1.25
		0.97	0.13	1.2
			0.05	0.93
			0.36	1.43
			0.42	1.51
			0.46	1.28
