# Supplementary material for: Osmosensor-mediated control of Ca2+ spiking in pollen germination
Source: Nature. 2024 May 22;629(8014):1118–25. doi: 10.1038/s41586-024-07445-6 (PMC11136663; doi:10.1038/s41586-024-07445-6)
Supplement: Supplementary file 8 — Source Data Fig. 2 [file 41586_2024_7445_MOESM8_ESM.xlsx]

## Sheet: Fig.2a
	WT	osca
		1.1-1	1.1-2	1.2	1.3	1.4	1.5	1.6	1.7	1.8	2.1	2.2	2.3	2.4	2.5	3.1	4.1
	66.61	65.75	75	75.63	81.82	63.17	80.95	81.34	76.42	82.49	81.01	80.72	78.04	75.32	69.4	73.68	70
	67.72	77.24	73.81	82.91	73.55	81.03	74.85	72.22	74.87	86.21	59.09	77.88	77.58	69.74	75.58	67.78	79.31
	88.2	65.47	76.47	66.22	77.78	54.09	71.28	76.44	79.13	84.94	71.43	77.26	72.09	81.29	63.41	63.77	72
	81.85	73.36	65.36	77.78	65.45	71.26	80.26	80.16	77.27	81.75	63.73	85.89	74.9	80.06	73.17	71.93	78.35
	76.17	65.56	66.95	74.45	77.49	69.57	73.06	79.82	75.95	78.84	71.31	65.45	78.74	76.42	83.97	65.44	74.81
	95.24	87.88	80						100		79.31	94.12
	96.15	90	78.57						90		89.29	89.58
	100	89.19	90.91						96.77		90.63	95.24
	96.55	75.86							68		82.93	79.41
	72.41								76.47		71.05	84.85
	85.29								92.31			70.45
	78.95											85.71
	84.85
	82.86
	92.5
	93.33
	82.76
	76.47
	56.52
	62.75
	48.39
	63.16
	78.79
	69.7
	62.79

## Sheet: Fig.2b
	osca
	1.3/1.7	1.3/2.1	1.3/2.3	1.3/2.4	1.3/2.3/2.4	2.1/1.4	2.1/1.7	2.1/2.5	2.1/2.2
	90.7	78.57	89.74	70.59	95.35	100	89.47	52.23	41.67
	70	88.24	88.57	50	100	93.94	87.5	80.69	25.53
	76.19	76.6	69.57	49.09	93.75	88.46	65.63	73.7	22
	75.76	75	85.71	62.75	90.63	88.24	91.11	73.66	23.68
	70.27	74	96	70.59	89.74	65.12	76.19	81.37	30
	95.12	65.22	92.59	83.33	100	54.55	88.1	69.29	24.14
	100	63.64	96.55	75	91.18	53.19	70	58.96	28.95
	96.3	54.29			100	60	61.29	49.65	34.48
		51.52				65	70.97	66.45	8
		62.22				80	84.38	73.97	12.12
		70.27				64	66.67	81.73	18.52
		79.55				70.27	69.44	74.43	19.35
		83.33					72.97	76.46	34.48
		85.29					47.37		22.64
		77.78					44.44		35.71
							39.47		22.73
							40		28
							53.57		29.79
							39.02
							69.7
							53.57

## Sheet: Fig.2c
	WT	osca
		2.1	2.2	2.1/2.2
	80.1	81.01	80.72	33.07
	88.7	59.09	77.88	22.68
	84.95	71.43	77.26	36.14
	61.44	63.73	85.89	19.03
	77.64	71.31	65.45	24.3
	66.26	66.95	67.84	14.88
	68.51	64.77	71.43	29.06
	65.95	67.3	69.58	17.71
	64.94			24.93
	76.67			18.2
	65.53			18
	76.36			25.67
	77.64			24.3
	61.44			38.13
	78.24			32.89

## Sheet: Fig.2e
Number of the germination pollen	WT	osca2.1/2.2
	52	47
	26	36
	45	13
	25	30
	31	50
	25	22
	54	40
	34	45
	31	18
	47	29
	48	52
	31	24
	33	40
	59	17
	41	31
	40	14
	51	30
	47	45
	76	15
	80	11
	63	43
	24	46
	67	50
	54	32
	57	17
	44	27
	38	51
		21
		14
		40
		17
		14
		23
		26
		19
		16
		20
		24
		33

## Sheet: Fig.2g
genotype	WT	WT	WT	WT	WT	WT	WT	WT	osca2.1/2.2	osca2.1/2.2	osca2.1/2.2	osca2.1/2.2	osca2.1/2.2	osca2.1/2.2	osca2.1/2.2	osca2.1/2.2
osmolality (mOsm)	350	420	480	535	600	680	909.67	1171.67	350	420	480	535	600	680	909.67	1171.67
1	71.52	70.83	78.56	87.6	80.25	53.02	25	13.89	70.22	51.44	23.09	39.99	19.98	32.23	1.96	0.59
1	74.19	81.6	80.08	75.67	76.01	47	16.28	20.35	85.82	47	29.47	12	10.85	33.04	2.06	0
1	62.84	66.46	94.88	49.86	75.32	33.09	23.17	10.05	50.06	65.25	35.21	14.34	16.45	34.45	0	1.19
1	68.82	72.31	85.46	77.53		65.73	32.47	13.86	58.79	49.59	35.19	15.94	30.91	29.37	1.32	0
1		76.86		70.51		75.37	22.69	9.82	72.09	45.89	33.55	23.18	25.88	29.67	3.45	0
1		66.42		74.96		45.55				44.98		19.75	22.58	23.52	1.28
1		70.1		93.25		55.44				51.44		23.53	23.33	17.08
1				74.29						64.12		30.97		20.07
1				75.88								31.66		18.11
2	51.33	58.72	69.55	81.07	51.19	53.91	19	6.29	59.86	82.31	42.71	24.39	30.08	29.22	3.13	0
2	63.52	63	50.3	77	40.33	52.31	12.5	0	44.04	43.07	43.84	26.51	44.88	34.27	1.65	0
2	63.58	52.1	44.07	71.56	60.34	54.06	12.99	0	46.39	60.95	67	28.52	35.17	18.96	2.07	0
2	64.13	42.96	55.81	86.41	70.47	44.07	14.88	0	39.14	59.94	21.29	28.43	27.42	14.51	2.17	0
2	62.57	47.7		88.9		44.5	20	12.87	39.67	62.36	33.6	30.91	30.64	12.1	5	0.76
2		56.45		90.33		77.77	15.22		55.99	77.24	49.85	35.32	24.26	16.48	5.66
2		54.19		92.94		43.14				62.87		39.8	21.46	27.39
2				73.8		57.85				44.5		32.39	22.58	10.55
2				81.93								30.64		10.41
2				75.08										17.19
3	51.78	67.87	81.29	54.17	76.66	90.33	21.25	6.62	44.36	73.18	50.1	43.11	48.03	26.82	4.8	0.9
3	56.3	75.89	79.37	63.32	70.08	91.93	8.7	16.79	57.79	92.71	57	43.45	60.27	22.66	2.62	1.11
3	63.51	82.81	72.65	57	66.78	97	9.72	6.56	59.23	73.67	38.25	20.58	25.4	17.85	2.76	2.44
3	54.76	70.24	77.19	32.87	63.02	67.42	21.57	12.78	55.88	71.41	50	36.79	25.42	14.75	1.49	2.29
3		69.5		44.93		66.09	16.67	8.39	60.95	72.31	43.66	28.05	28.29	12.61	9.09	6.71
3		56.28		66.09		75.75			83.95	60.93	48.93	31.05	25.12	16.28	6.82
3		71.71		77.37		52.1				64.83		32.27	26.58	18.11
3				73.23		57				74.49		38.85	25.12	9.76
3				72.12								35.29		8.58
3														14.57

## Sheet: Fig.2h
genotype	WT	WT	WT	WT	WT	osca2.1/2.2	osca2.1/2.2	osca2.1/2.2	osca2.1/2.2	osca2.1/2.2
CaCl2 (mM)	0.5	1	2	4	5	0.5	1	2	4	5
1	74.98	60.68	59.22	74.86	70.24	6	44.79	47.89	66.7	77.49
1	51.19	63.57	71.69	66.44	61.97	7.21	39.26	49.91	68.92	79.48
1	63.42	66.19	77.21	76.25	73.92	8.09	41.3	47.32	65.32	68.53
1			71.77			10.07		41.35		69.39
1						10.89		44.69		78.77
1						7.77
1						6.8
2	54.88	64.93	66.19	73.39	79.91	23.46	35.03	54.5	79.81	55.33
2	58.08	65.7	64.4	60.68	71.36	9.98	21.07	70.24	73.06	61.5
2	43.63	66.01	80.76	60.04	77.22	7.82	30.73	50.83	71.79	73.51
2	44.33		78.92	65.68	80.91	17.75		43.66		61.19
2			81.51			6.44		62.63		66.55
2						7.11
2						10.66
3	60.14	54.88	45.36	78.36	62.81	13.67	38.59	32.9	52.61	76.76
3	44.23	44.77	43.89	74	71.17	15.26	62.92	42.04	69.51	66.05
3	30.72	47.14	63.57	75.86	74.03	22.32	55.45	44.1	70.62	68.15
3	43.72	56.88	53.07			12.95		52.25		82
3			72.88			13.01		33.32		82.15
3						24.2
3						21.77
