# Supplementary material for: Osmosensor-mediated control of Ca2+ spiking in pollen germination
Source: Nature. 2024 May 22;629(8014):1118–25. doi: 10.1038/s41586-024-07445-6 (PMC11136663; doi:10.1038/s41586-024-07445-6)
Supplement: Supplementary file 9 — Source Data Fig. 3 [file 41586_2024_7445_MOESM9_ESM.xlsx]

## Sheet: Fig.3b
time (s)	WT-1	WT-2	WT-3	WT-4	WT-5	WT-6	WT-7	WT-8	WT-9	WT-10	WT-11	WT-12	WT-13	WT-14	WT-15	WT-16	WT-17	WT-18	WT-19	WT-20	WT-21	WT-22	WT-23	WT-24	WT-25	WT-26	WT-27	WT-28	WT-29	WT-30	WT-31	WT-32	WT-33	WT-34	WT-35	WT-36	WT-37	WT-38	WT-39	WT-40	WT-41	WT-42	WT-43	WT-44	WT-45	WT-46	WT-47	WT-48	WT-49
1	0.01	0.3	0.54	0.39	0.8	0.81	0.34	0.77	0.13	0.34	0.37	0.81	0.53	0.47	0.46	0.8	0.75	0.95	0.52	0.95	0.99	0.89	0.38	0.45	1.01	0.2	0.69	0.37	0.28	0.49	0.93	1.12	0.52	0.56	0.12	0.11	0.59	0.17	0.29	1.32	0.54	0.89	1.58	0.59	0.16	0.61	0.11	0.12	0.21
2	0.01	0.3	0.57	0.39	0.8	0.8	0.35	0.77	0.14	0.34	0.38	0.83	0.54	0.48	0.46	0.81	0.79	0.95	0.53	0.95	0.98	0.89	0.37	0.45	1.03	0.2	0.69	0.37	0.28	0.5	0.93	1.12	0.53	0.54	0.12	0.12	0.59	0.17	0.3	1.31	0.54	0.89	1.59	0.6	0.16	0.6	0.11	0.13	0.2
3	0.01	0.31	0.6	0.39	0.82	0.8	0.35	0.77	0.14	0.34	0.38	0.86	0.54	0.48	0.46	0.82	0.8	0.95	0.54	0.97	0.98	0.89	0.37	0.43	1.05	0.2	0.68	0.39	0.28	0.51	0.94	1.12	0.52	0.54	0.12	0.13	0.6	0.17	0.29	1.32	0.53	0.88	1.59	0.6	0.16	0.6	0.12	0.11	0.2
4	0.01	0.33	0.63	0.39	0.83	0.81	0.35	0.75	0.14	0.34	0.38	0.88	0.55	0.49	0.47	0.83	0.81	0.95	0.54	0.97	0.99	0.89	0.36	0.43	1.05	0.2	0.67	0.39	0.27	0.52	0.95	1.13	0.53	0.53	0.11	0.13	0.6	0.17	0.29	1.33	0.53	0.88	1.59	0.6	0.16	0.61	0.12	0.12	0.19
5	0.02	0.35	0.65	0.39	0.83	0.82	0.35	0.76	0.14	0.34	0.39	0.89	0.55	0.5	0.47	0.85	0.83	0.95	0.54	0.98	0.99	0.89	0.36	0.45	1.06	0.21	0.67	0.38	0.27	0.53	0.97	1.13	0.54	0.53	0.11	0.13	0.61	0.17	0.3	1.33	0.53	0.89	1.61	0.61	0.16	0.61	0.12	0.11	0.2
6	0.03	0.34	0.67	0.39	0.83	0.82	0.35	0.77	0.15	0.34	0.4	0.9	0.56	0.51	0.46	0.88	0.81	0.96	0.56	0.98	0.98	0.87	0.36	0.44	1.07	0.2	0.67	0.39	0.27	0.55	0.98	1.12	0.55	0.53	0.12	0.14	0.6	0.16	0.29	1.33	0.53	0.88	1.61	0.6	0.15	0.62	0.12	0.11	0.19
7	0.02	0.36	0.68	0.38	0.83	0.82	0.35	0.77	0.15	0.33	0.4	0.91	0.55	0.5	0.45	0.88	0.82	0.96	0.56	0.96	0.98	0.86	0.35	0.44	1.07	0.19	0.65	0.39	0.26	0.54	0.98	1.11	0.56	0.55	0.11	0.14	0.59	0.16	0.28	1.34	0.52	0.86	1.62	0.61	0.15	0.64	0.12	0.1	0.18
8	0.03	0.36	0.68	0.39	0.85	0.84	0.34	0.77	0.14	0.33	0.4	0.92	0.56	0.52	0.46	0.89	0.83	0.97	0.56	0.97	0.99	0.87	0.35	0.45	1.11	0.2	0.66	0.41	0.27	0.55	0.99	1.11	0.56	0.56	0.12	0.14	0.6	0.16	0.28	1.35	0.52	0.87	1.63	0.61	0.15	0.64	0.12	0.1	0.19
9	0.02	0.36	0.68	0.39	0.84	0.84	0.34	0.77	0.14	0.34	0.41	0.92	0.56	0.52	0.45	0.9	0.82	0.97	0.56	0.97	0.99	0.86	0.35	0.45	1.13	0.19	0.66	0.43	0.26	0.54	1	1.11	0.56	0.57	0.12	0.15	0.59	0.16	0.29	1.35	0.52	0.87	1.62	0.61	0.15	0.62	0.13	0.11	0.18
10	0.01	0.36	0.68	0.39	0.85	0.84	0.34	0.76	0.15	0.33	0.41	0.92	0.56	0.53	0.44	0.92	0.84	0.97	0.55	0.97	1.01	0.87	0.35	0.48	1.12	0.2	0.65	0.43	0.26	0.55	1.01	1.1	0.57	0.58	0.12	0.15	0.59	0.16	0.29	1.35	0.51	0.87	1.6	0.61	0.14	0.6	0.13	0.1	0.17
11	0.01	0.35	0.68	0.39	0.86	0.85	0.33	0.76	0.15	0.34	0.4	0.89	0.55	0.52	0.45	0.94	0.84	0.97	0.56	0.97	1	0.87	0.35	0.45	1.09	0.19	0.63	0.44	0.25	0.53	1.01	1.08	0.56	0.58	0.13	0.15	0.59	0.16	0.29	1.35	0.51	0.86	1.59	0.61	0.13	0.59	0.13	0.09	0.17
12	0.01	0.36	0.69	0.4	0.88	0.85	0.33	0.75	0.16	0.34	0.39	0.88	0.56	0.53	0.46	0.95	0.83	0.98	0.55	0.97	1	0.87	0.34	0.45	1.1	0.18	0.64	0.47	0.25	0.53	1.02	1.06	0.56	0.58	0.13	0.16	0.6	0.15	0.29	1.35	0.5	0.86	1.58	0.62	0.13	0.59	0.13	0.1	0.17
13	0	0.35	0.69	0.4	0.89	0.86	0.32	0.74	0.16	0.33	0.4	0.87	0.55	0.54	0.46	0.95	0.82	0.98	0.54	0.96	0.99	0.86	0.34	0.46	1.11	0.18	0.63	0.48	0.24	0.52	1.03	1.04	0.56	0.58	0.12	0.16	0.59	0.16	0.29	1.34	0.51	0.84	1.57	0.61	0.13	0.57	0.12	0.09	0.17
14	0	0.35	0.68	0.4	0.89	0.87	0.33	0.73	0.16	0.33	0.4	0.87	0.55	0.55	0.48	0.96	0.82	0.98	0.54	0.96	0.99	0.86	0.33	0.46	1.1	0.17	0.62	0.49	0.24	0.51	1.04	1.02	0.57	0.57	0.13	0.17	0.59	0.17	0.29	1.35	0.51	0.84	1.58	0.61	0.13	0.58	0.13	0.09	0.17
15	0	0.35	0.7	0.4	0.89	0.88	0.33	0.73	0.16	0.33	0.4	0.88	0.55	0.55	0.48	0.96	0.82	0.99	0.54	0.96	1	0.86	0.33	0.46	1.08	0.18	0.6	0.49	0.24	0.51	1.04	1	0.58	0.57	0.13	0.18	0.59	0.17	0.31	1.35	0.51	0.84	1.62	0.61	0.12	0.58	0.12	0.09	0.17
16	-0.01	0.34	0.7	0.4	0.89	0.88	0.32	0.71	0.16	0.32	0.4	0.87	0.55	0.55	0.49	0.97	0.8	0.99	0.53	0.96	0.99	0.85	0.32	0.46	1.07	0.17	0.59	0.48	0.24	0.51	1.03	0.99	0.57	0.57	0.13	0.18	0.57	0.17	0.31	1.34	0.51	0.84	1.61	0.61	0.12	0.57	0.12	0.08	0.16
17	-0.02	0.33	0.7	0.39	0.88	0.88	0.31	0.7	0.15	0.32	0.4	0.87	0.55	0.56	0.47	0.96	0.81	1	0.53	0.95	0.98	0.85	0.31	0.46	1.07	0.17	0.59	0.47	0.23	0.5	1.03	0.98	0.58	0.55	0.12	0.19	0.56	0.16	0.31	1.32	0.5	0.82	1.6	0.6	0.11	0.56	0.11	0.07	0.16
18	-0.02	0.32	0.7	0.39	0.88	0.89	0.31	0.7	0.15	0.31	0.4	0.87	0.54	0.57	0.46	0.96	0.8	0.99	0.53	0.95	0.97	0.85	0.3	0.46	1.05	0.16	0.59	0.48	0.23	0.5	1.03	0.96	0.58	0.56	0.12	0.2	0.55	0.17	0.3	1.31	0.49	0.81	1.6	0.59	0.11	0.57	0.12	0.08	0.15
19	-0.02	0.32	0.72	0.39	0.87	0.89	0.3	0.7	0.15	0.31	0.4	0.87	0.54	0.58	0.45	0.96	0.79	1	0.53	0.96	0.96	0.85	0.3	0.46	1.05	0.16	0.58	0.47	0.22	0.49	1.02	0.94	0.57	0.56	0.11	0.2	0.53	0.16	0.3	1.32	0.49	0.81	1.6	0.6	0.1	0.56	0.11	0.07	0.15
20	-0.02	0.33	0.72	0.4	0.89	0.92	0.3	0.7	0.14	0.31	0.41	0.87	0.55	0.59	0.45	0.97	0.79	1	0.53	0.96	0.97	0.85	0.3	0.47	1.05	0.16	0.57	0.48	0.23	0.5	1.02	0.92	0.58	0.55	0.12	0.2	0.53	0.18	0.32	1.31	0.49	0.81	1.61	0.6	0.1	0.55	0.11	0.07	0.15
21	-0.01	0.34	0.72	0.39	0.89	0.93	0.3	0.7	0.15	0.31	0.41	0.87	0.55	0.59	0.45	0.97	0.79	1	0.53	0.96	0.97	0.86	0.3	0.47	1.01	0.16	0.57	0.48	0.23	0.5	1.02	0.9	0.58	0.55	0.12	0.21	0.53	0.17	0.31	1.31	0.48	0.8	1.61	0.61	0.1	0.56	0.11	0.07	0.15
22	0.04	0.34	0.76	0.35	0.88	0.81	0.31	0.71	0.12	0.32	0.43	0.84	0.57	0.59	0.45	0.99	0.81	1.01	0.55	0.99	0.98	0.89	0.28	0.43	1.05	0.16	0.58	0.49	0.24	0.5	0.99	1.03	0.57	0.57	0.13	0.23	0.54	0.17	0.32	1.3	0.46	0.81	1.63	0.6	0.11	0.55	0.11	0.07	0.15
23	0	0.35	0.76	0.35	0.9	0.87	0.31	0.71	0.16	0.32	0.45	0.89	0.56	0.61	0.45	1	0.81	1	0.55	0.99	0.98	0.87	0.31	0.45	1.05	0.16	0.56	0.49	0.23	0.5	0.97	1.05	0.58	0.57	0.13	0.25	0.54	0.17	0.32	1.28	0.46	0.81	1.63	0.6	0.11	0.54	0.13	0.07	0.15
24	0.11	0.34	0.79	0.35	1	0.78	0.34	0.7	0.13	0.32	0.46	0.89	0.57	0.62	0.45	1.02	0.8	1.01	0.57	0.96	1	0.89	0.35	0.45	1.02	0.17	0.55	0.47	0.24	0.52	1.03	0.98	0.57	0.56	0.12	0.21	0.54	0.17	0.32	1.35	0.41	0.81	1.61	0.57	0.11	0.54	0.11	0.08	0.15
25	0.1	0.35	0.81	0.35	1.01	0.81	0.35	0.71	0.23	0.31	0.47	0.85	0.57	0.54	0.47	1.01	0.81	1	0.57	0.99	1.03	0.87	0.3	0.45	1.02	0.16	0.54	0.47	0.24	0.52	1.06	1.09	0.57	0.59	0.11	0.2	0.54	0.18	0.31	1.27	0.36	0.81	1.54	0.61	0.06	0.54	0.12	0.06	0.11
26	0.13	0.36	0.73	0.36	1.01	0.84	0.32	0.71	0.22	0.31	0.46	0.9	0.57	0.56	0.47	0.96	0.81	1.04	0.57	0.99	1.02	0.85	0.34	0.49	1.02	0.16	0.54	0.46	0.23	0.54	1.05	1.05	0.57	0.6	0.1	0.2	0.54	0.19	0.31	1.38	0.33	0.81	1.59	0.6	0.05	0.55	0.18	0.12	0.12
27	0.16	0.36	0.65	0.39	0.97	0.78	0.29	0.67	0.19	0.34	0.39	0.92	0.56	0.5	0.45	0.94	0.81	1.04	0.56	0.97	1.01	0.84	0.32	0.46	1.03	0.2	0.55	0.47	0.23	0.52	1.02	0.97	0.57	0.64	0.11	0.21	0.52	0.2	0.31	1.33	0.31	0.81	1.59	0.6	0.07	0.5	0.23	0.16	0.13
28	0.16	0.31	0.67	0.4	0.96	0.79	0.31	0.66	0.19	0.34	0.39	0.9	0.56	0.53	0.43	0.94	0.79	1.07	0.57	0.95	1.01	0.84	0.31	0.56	1.08	0.19	0.58	0.48	0.25	0.52	1.04	0.97	0.59	0.64	0.12	0.24	0.52	0.19	0.31	1.35	0.36	0.79	1.53	0.61	0.08	0.52	0.27	0.18	0.14
29	0.17	0.32	0.7	0.41	0.96	0.81	0.33	0.64	0.2	0.35	0.38	0.88	0.56	0.53	0.45	0.94	0.76	1.09	0.55	0.93	1.01	1.03	0.29	0.55	1.08	0.19	0.57	0.49	0.23	0.51	1.04	0.98	0.6	0.65	0.12	0.28	0.53	0.19	0.33	1.35	0.38	0.77	1.57	0.61	0.08	0.53	0.33	0.2	0.14
30	0.18	0.33	0.7	0.41	0.95	0.79	0.35	0.62	0.21	0.35	0.38	0.86	0.55	0.49	0.44	0.9	0.74	1.09	0.55	0.92	1.07	1.01	0.29	0.54	1.15	0.2	0.57	0.51	0.21	0.51	1.04	0.98	0.61	0.66	0.11	0.31	0.53	0.19	0.34	1.34	0.37	0.76	1.61	0.61	0.09	0.54	0.37	0.22	0.14
31	0.19	0.35	0.71	0.43	0.96	0.77	0.38	0.62	0.22	0.36	0.38	0.85	0.53	0.48	0.45	0.89	0.72	1.09	0.54	0.9	1.05	0.99	0.29	0.52	1.14	0.21	0.57	0.51	0.21	0.5	1.03	0.95	0.63	0.67	0.11	0.34	0.54	0.19	0.37	1.33	0.4	0.76	1.63	0.64	0.09	0.56	0.41	0.24	0.14
32	0.2	0.37	0.71	0.44	0.95	0.79	0.4	0.61	0.24	0.36	0.38	0.85	0.53	0.45	0.44	0.88	0.7	1.1	0.54	0.88	1.03	0.98	0.29	0.51	1.12	0.21	0.57	0.52	0.21	0.5	1.01	0.93	0.64	0.67	0.12	0.37	0.55	0.18	0.4	1.32	0.41	0.74	1.64	0.67	0.09	0.55	0.45	0.26	0.15
33	0.2	0.37	0.73	0.46	0.93	0.79	0.41	0.61	0.24	0.37	0.38	0.85	0.51	0.42	0.46	0.86	0.67	1.1	0.53	0.89	1	0.95	0.28	0.49	1.12	0.21	0.57	0.55	0.2	0.5	1	0.9	0.64	0.68	0.12	0.4	0.55	0.17	0.43	1.32	0.41	0.74	1.65	0.68	0.1	0.55	0.48	0.28	0.15
34	0.22	0.39	0.74	0.48	0.93	0.78	0.43	0.62	0.24	0.37	0.38	0.86	0.5	0.41	0.46	0.87	0.64	1.09	0.53	0.88	0.98	0.93	0.28	0.48	1.12	0.21	0.56	0.57	0.2	0.5	0.98	0.86	0.63	0.67	0.11	0.43	0.55	0.17	0.47	1.35	0.41	0.72	1.62	0.7	0.1	0.54	0.52	0.31	0.15
35	0.23	0.41	0.73	0.5	0.94	0.8	0.45	0.62	0.25	0.38	0.38	0.87	0.51	0.44	0.46	0.87	0.64	1.1	0.53	0.9	0.98	0.93	0.28	0.47	1.11	0.23	0.56	0.59	0.2	0.5	0.98	0.84	0.64	0.68	0.11	0.47	0.57	0.18	0.51	1.38	0.42	0.71	1.62	0.7	0.1	0.54	0.53	0.3	0.16
36	0.25	0.42	0.73	0.53	0.95	0.82	0.47	0.63	0.27	0.38	0.39	0.86	0.5	0.43	0.46	0.87	0.61	1.11	0.53	0.91	0.97	0.93	0.27	0.47	1.08	0.24	0.59	0.61	0.21	0.5	0.98	0.87	0.66	0.69	0.12	0.52	0.57	0.19	0.52	1.25	0.44	0.69	1.63	0.7	0.1	0.52	0.56	0.31	0.17
37	0.26	0.44	0.71	0.55	0.97	0.86	0.49	0.64	0.28	0.38	0.39	0.86	0.51	0.41	0.45	0.85	0.59	1.13	0.53	0.93	0.96	0.93	0.27	0.46	1.08	0.27	0.57	0.64	0.2	0.5	0.97	0.89	0.67	0.68	0.11	0.56	0.57	0.2	0.55	1.37	0.47	0.69	1.61	0.69	0.1	0.51	0.58	0.31	0.18
38	0.28	0.46	0.72	0.57	0.98	0.93	0.5	0.64	0.31	0.39	0.39	0.87	0.52	0.39	0.5	0.88	0.59	1.17	0.53	0.94	0.96	0.91	0.27	0.45	1.08	0.29	0.57	0.66	0.21	0.49	0.97	0.89	0.68	0.69	0.12	0.61	0.57	0.22	0.59	1.36	0.5	0.69	1.62	0.68	0.1	0.5	0.62	0.32	0.19
39	0.29	0.49	0.71	0.59	0.98	1	0.52	0.63	0.32	0.4	0.39	0.85	0.51	0.38	0.48	0.9	0.59	1.22	0.53	0.94	0.97	0.9	0.27	0.44	1.06	0.31	0.57	0.69	0.21	0.49	0.97	0.88	0.72	0.69	0.11	0.65	0.57	0.23	0.62	1.35	0.51	0.69	1.61	0.68	0.1	0.49	0.66	0.33	0.2
40	0.31	0.51	0.72	0.63	0.97	1.1	0.54	0.62	0.36	0.43	0.39	0.85	0.52	0.37	0.46	0.9	0.57	1.26	0.53	0.94	0.96	0.9	0.28	0.43	1.03	0.33	0.56	0.71	0.21	0.49	0.97	0.88	0.76	0.69	0.11	0.72	0.58	0.25	0.65	1.31	0.51	0.7	1.63	0.67	0.1	0.47	0.69	0.35	0.2
41	0.34	0.55	0.73	0.66	0.97	1.2	0.57	0.62	0.39	0.44	0.4	0.87	0.53	0.36	0.47	0.89	0.57	1.31	0.54	0.97	0.98	0.9	0.29	0.44	1.02	0.35	0.57	0.73	0.23	0.52	0.99	0.88	0.79	0.71	0.12	0.78	0.59	0.26	0.7	1.31	0.54	0.72	1.65	0.66	0.11	0.48	0.73	0.37	0.22
42	0.35	0.57	0.74	0.71	0.97	1.35	0.6	0.64	0.43	0.45	0.4	0.88	0.52	0.36	0.47	0.88	0.56	1.37	0.56	0.98	1	0.89	0.31	0.43	1	0.37	0.57	0.75	0.22	0.55	1.03	0.86	0.81	0.72	0.11	0.83	0.62	0.29	0.73	1.3	0.55	0.72	1.66	0.65	0.11	0.48	0.79	0.39	0.22
43	0.38	0.63	0.76	0.76	0.96	1.49	0.62	0.64	0.44	0.46	0.39	0.88	0.51	0.36	0.49	0.87	0.53	1.42	0.57	0.99	1.02	0.9	0.31	0.42	1.03	0.39	0.56	0.76	0.23	0.57	1.06	0.85	0.86	0.74	0.11	0.9	0.65	0.32	0.78	1.3	0.56	0.72	1.67	0.63	0.12	0.47	0.85	0.41	0.23
44	0.42	0.68	0.78	0.79	0.96	1.63	0.66	0.69	0.48	0.48	0.38	0.88	0.51	0.35	0.49	0.88	0.54	1.48	0.59	1.01	1.05	0.89	0.31	0.42	1.05	0.42	0.56	0.8	0.23	0.59	1.09	0.83	0.9	0.76	0.11	0.98	0.69	0.34	0.8	1.3	0.58	0.7	1.68	0.63	0.11	0.48	0.9	0.43	0.23
45	0.45	0.72	0.8	0.87	0.97	1.78	0.7	0.71	0.52	0.49	0.37	0.88	0.52	0.35	0.49	0.89	0.53	1.55	0.62	1.05	1.09	0.94	0.31	0.41	1.06	0.45	0.57	0.83	0.25	0.61	1.13	0.83	0.94	0.76	0.12	1.07	0.72	0.37	0.83	1.32	0.6	0.7	1.69	0.62	0.11	0.51	0.96	0.45	0.24
46	0.47	0.78	0.82	0.93	0.98	1.94	0.74	0.71	0.58	0.51	0.37	0.89	0.53	0.35	0.51	0.9	0.53	1.64	0.64	1.09	1.13	0.92	0.32	0.42	1.08	0.47	0.58	0.89	0.26	0.65	1.16	0.83	0.97	0.79	0.13	1.17	0.75	0.41	0.87	1.36	0.62	0.69	1.7	0.62	0.12	0.52	1.03	0.47	0.24
47	0.54	0.83	0.85	1.01	1	2.12	0.79	0.72	0.63	0.55	0.37	0.89	0.55	0.35	0.53	0.91	0.54	1.72	0.67	1.14	1.18	0.99	0.34	0.43	1.07	0.48	0.57	0.93	0.26	0.68	1.2	0.82	1.04	0.8	0.13	1.28	0.79	0.43	0.92	1.41	0.65	0.69	1.72	0.63	0.12	0.54	1.1	0.5	0.24
48	0.59	0.89	0.88	1.11	1.03	2.35	0.86	0.73	0.69	0.59	0.37	0.91	0.57	0.36	0.57	0.94	0.55	1.83	0.71	1.18	1.25	1.02	0.36	0.44	1.08	0.52	0.57	1.01	0.29	0.72	1.25	0.85	1.09	0.83	0.15	1.37	0.84	0.46	0.99	1.45	0.68	0.71	1.74	0.63	0.14	0.56	1.18	0.52	0.25
49	0.68	0.97	0.92	1.22	1.09	2.58	0.93	0.73	0.75	0.65	0.37	0.92	0.61	0.37	0.61	0.98	0.55	1.95	0.76	1.23	1.33	1.01	0.38	0.44	1.11	0.55	0.57	1.12	0.3	0.77	1.3	0.87	1.16	0.87	0.18	1.45	0.89	0.5	1.04	1.51	0.69	0.71	1.8	0.64	0.15	0.58	1.28	0.54	0.27
50	0.77	1.07	0.97	1.33	1.14	2.79	1.03	0.74	0.83	0.7	0.38	0.88	0.66	0.39	0.64	1.01	0.55	2.08	0.81	1.28	1.42	1	0.39	0.44	1.07	0.58	0.57	1.23	0.32	0.82	1.37	0.89	1.25	0.91	0.2	1.56	0.96	0.56	1.11	1.59	0.72	0.72	1.85	0.65	0.16	0.6	1.38	0.55	0.28
51	0.88	1.19	1.02	1.47	1.19	2.98	1.15	0.75	0.92	0.77	0.39	0.88	0.71	0.42	0.68	1.04	0.57	2.19	0.87	1.3	1.5	0.98	0.4	0.44	1.08	0.61	0.58	1.36	0.33	0.88	1.46	0.91	1.33	0.97	0.21	1.64	1.05	0.61	1.2	1.68	0.75	0.74	1.9	0.66	0.17	0.62	1.48	0.6	0.29
52	1	1.33	1.1	1.61	1.26	3.13	1.26	0.76	1.03	0.84	0.41	0.9	0.76	0.45	0.75	1.09	0.61	2.31	0.95	1.35	1.6	0.95	0.43	0.46	1.1	0.64	0.59	1.51	0.35	0.98	1.56	0.93	1.47	1.06	0.22	1.75	1.13	0.69	1.3	1.77	0.79	0.76	1.96	0.66	0.17	0.67	1.6	0.63	0.3
53	1.14	1.48	1.19	1.75	1.33	3.3	1.38	0.79	1.13	0.91	0.42	0.93	0.8	0.49	0.81	1.15	0.63	2.42	1.04	1.39	1.71	0.85	0.46	0.46	1.11	0.7	0.62	1.67	0.37	1.06	1.65	0.96	1.61	1.17	0.25	1.86	1.25	0.79	1.43	1.87	0.83	0.78	2.04	0.68	0.18	0.72	1.68	0.69	0.32
54	1.29	1.63	1.29	1.93	1.4	3.46	1.52	0.83	1.23	1	0.44	0.94	0.86	0.52	0.88	1.21	0.65	2.54	1.16	1.43	1.83	0.9	0.5	0.49	1.12	0.75	0.65	1.84	0.41	1.17	1.77	1	1.78	1.3	0.28	1.98	1.35	0.9	1.56	2.01	0.87	0.83	2.12	0.71	0.19	0.79	1.82	0.77	0.35
55	1.5	1.84	1.38	2.11	1.47	3.6	1.69	0.86	1.36	1.12	0.47	0.98	0.91	0.56	0.97	1.3	0.7	2.69	1.27	1.5	1.94	0.97	0.56	0.52	1.15	0.82	0.67	2.03	0.46	1.3	1.92	1.05	2.01	1.43	0.31	2.12	1.48	1.02	1.71	2.17	0.93	0.86	2.19	0.72	0.2	0.85	1.95	0.85	0.38
56	1.79	2.09	1.49	2.3	1.55	3.74	1.9	0.92	1.51	1.26	0.49	1	0.97	0.6	1.09	1.39	0.75	2.85	1.41	1.58	2.07	1.04	0.64	0.55	1.18	0.88	0.71	2.23	0.5	1.43	2.09	1.09	2.25	1.59	0.35	2.25	1.6	1.16	1.84	2.31	1.02	0.91	2.29	0.74	0.2	0.93	2.11	0.94	0.42
57	2.1	2.4	1.59	2.52	1.64	3.91	2.14	0.98	1.67	1.41	0.54	1.04	1.07	0.65	1.22	1.48	0.83	3.03	1.55	1.67	2.22	1.09	0.75	0.59	1.21	0.97	0.75	2.47	0.56	1.58	2.3	1.14	2.55	1.77	0.4	2.39	1.74	1.34	2.01	2.5	1.1	0.97	2.41	0.77	0.21	1.01	2.31	1.05	0.47
58	2.48	2.74	1.72	2.79	1.76	4.04	2.35	1.05	1.84	1.59	0.57	1.09	1.17	0.73	1.36	1.59	0.9	3.22	1.72	1.76	2.36	1.16	0.88	0.63	1.24	1.05	0.81	2.72	0.63	1.78	2.52	1.19	2.89	1.97	0.45	2.53	1.91	1.52	2.19	2.72	1.2	1.04	2.53	0.8	0.23	1.12	2.49	1.18	0.53
59	2.87	3.09	1.84	3.11	1.86	4.17	2.58	1.11	2.02	1.8	0.63	1.14	1.28	0.8	1.53	1.72	0.98	3.41	1.89	1.87	2.54	1.23	1.03	0.66	1.3	1.15	0.87	2.98	0.72	2	2.78	1.25	3.23	2.18	0.53	2.67	2.11	1.72	2.42	2.93	1.29	1.11	2.65	0.81	0.27	1.22	2.73	1.32	0.6
60	3.32	3.48	1.97	3.49	1.99	4.28	2.82	1.16	2.24	2.05	0.7	1.19	1.41	0.89	1.74	1.85	1.07	3.63	2.08	1.98	2.71	1.38	1.22	0.71	1.35	1.28	0.96	3.28	0.81	2.25	3.06	1.3	3.6	2.43	0.59	2.82	2.29	1.98	2.62	3.16	1.41	1.22	2.78	0.82	0.3	1.37	2.96	1.47	0.68
61	3.82	3.91	2.13	3.87	2.13	4.43	3.12	1.25	2.46	2.33	0.78	1.26	1.56	0.98	1.96	1.99	1.19	3.83	2.26	2.1	2.92	1.54	1.46	0.75	1.39	1.44	1.06	3.62	0.97	2.55	3.3	1.38	3.96	2.72	0.65	2.97	2.52	2.27	2.86	3.41	1.54	1.33	2.96	0.86	0.33	1.53	3.19	1.62	0.76
62	4.34	4.35	2.27	4.29	2.3	4.54	3.44	1.36	2.7	2.64	0.86	1.33	1.71	1.08	2.23	2.18	1.32	4.01	2.45	2.25	3.09	1.74	1.7	0.8	1.42	1.61	1.15	3.93	1.11	2.85	3.59	1.48	4.3	3.01	0.74	3.14	2.75	2.59	3.07	3.71	1.65	1.48	3.12	0.9	0.35	1.71	3.43	1.79	0.85
63	4.91	4.8	2.44	4.69	2.51	4.67	3.8	1.52	2.93	2.98	0.94	1.38	1.9	1.21	2.58	2.41	1.46	4.2	2.62	2.42	3.27	1.95	2	0.87	1.45	1.81	1.26	4.27	1.33	3.2	3.87	1.57	4.65	3.36	0.85	3.3	3.03	2.95	3.31	4.07	1.78	1.67	3.32	0.96	0.4	1.91	3.73	1.99	0.94
64	5.44	5.22	2.62	5.11	2.71	4.77	4.15	1.65	3.17	3.35	1.03	1.45	2.1	1.34	2.93	2.63	1.59	4.37	2.81	2.61	3.47	2.2	2.34	0.95	1.47	2.08	1.35	4.61	1.58	3.58	4.15	1.68	5.01	3.76	0.96	3.45	3.32	3.35	3.57	4.41	1.93	1.89	3.51	1.04	0.42	2.15	4.04	2.19	1.04
65	5.95	5.63	2.79	5.52	2.92	4.89	4.53	1.79	3.43	3.72	1.16	1.55	2.33	1.48	3.32	2.91	1.76	4.53	3.01	2.86	3.65	2.49	2.7	1.04	1.5	2.34	1.5	4.92	1.88	3.97	4.43	1.81	5.36	4.16	1.09	3.59	3.63	3.76	3.85	4.76	2.07	2.1	3.68	1.13	0.47	2.39	4.31	2.41	1.15
66	6.39	5.95	2.98	5.9	3.12	4.98	4.89	1.97	3.66	4.11	1.29	1.65	2.58	1.66	3.75	3.22	1.97	4.67	3.16	3.11	3.86	2.78	3.09	1.14	1.55	2.61	1.66	5.2	2.22	4.33	4.68	1.97	5.63	4.54	1.25	3.69	3.96	4.19	4.09	5.08	2.22	2.32	3.82	1.21	0.55	2.68	4.57	2.64	1.27
67	6.75	6.25	3.22	6.24	3.37	5.08	5.25	2.17	3.9	4.53	1.44	1.77	2.88	1.88	4.13	3.54	2.21	4.78	3.34	3.34	4.1	3.12	3.53	1.24	1.6	2.88	1.85	5.48	2.61	4.68	4.94	2.14	5.89	4.92	1.38	3.78	4.32	4.61	4.34	5.33	2.4	2.59	3.98	1.31	0.63	2.95	4.81	2.87	1.38
68	7.03	6.5	3.42	6.53	3.61	5.18	5.61	2.38	4.11	5	1.63	1.88	3.2	2.1	4.43	3.86	2.46	4.84	3.43	3.61	4.28	3.5	4.01	1.33	1.67	3.16	2.05	5.72	3.05	5.02	5.19	2.32	6.09	5.24	1.5	3.89	4.69	5	4.55	5.58	2.55	2.85	4.1	1.41	0.73	3.28	5.03	3.14	1.53
69	7.23	6.68	3.63	6.74	3.87	5.25	5.91	2.61	4.3	5.41	1.84	1.98	3.48	2.34	4.66	4.16	2.74	4.92	3.6	3.89	4.48	3.88	4.47	1.44	1.76	3.47	2.31	5.91	3.53	5.36	5.39	2.5	6.23	5.51	1.59	3.97	5.06	5.35	4.74	5.79	2.76	3.1	4.16	1.51	0.85	3.62	5.21	3.4	1.71
70	7.35	6.78	3.83	6.89	4.18	5.31	6.15	2.85	4.48	5.78	2.1	2.11	3.78	2.58	4.84	4.42	3.06	4.97	3.8	4.2	4.67	4.3	4.9	1.55	1.89	3.77	2.58	6.08	4.1	5.66	5.57	2.7	6.32	5.74	1.68	4.04	5.4	5.68	4.94	5.99	2.97	3.37	4.24	1.63	0.95	3.99	5.4	3.71	1.9
71	7.42	6.89	4.06	7	4.47	5.36	6.34	3.09	4.62	6.11	2.37	2.23	4.08	2.85	4.94	4.64	3.4	5.01	4.01	4.48	4.81	4.69	5.31	1.68	2.03	4.07	2.86	6.21	4.63	5.96	5.71	2.93	6.41	5.9	1.8	4.1	5.72	5.96	5.13	6.17	3.19	3.63	4.32	1.78	1.1	4.35	5.54	4	2.09
72	7.44	6.91	4.3	7.06	4.77	5.4	6.5	3.34	4.76	6.41	2.64	2.37	4.37	3.15	5.04	4.8	3.78	5.03	4.21	4.79	4.96	5.06	5.67	1.82	2.19	4.37	3.15	6.29	5.14	6.22	5.81	3.13	6.45	6.01	1.91	4.12	6	6.18	5.27	6.33	3.43	3.93	4.37	1.93	1.25	4.75	5.66	4.38	2.32
73	7.45	6.95	4.52	7.07	5.03	5.42	6.64	3.59	4.86	6.67	2.93	2.51	4.64	3.44	5.1	4.98	4.18	5.04	4.38	5.12	5.11	5.36	5.95	1.98	2.3	4.65	3.47	6.36	5.64	6.47	5.87	3.34	6.45	6.13	2.06	4.13	6.23	6.33	5.4	6.48	3.64	4.22	4.38	2.09	1.41	5.11	5.75	4.69	2.59
74	7.44	6.94	4.72	7.08	5.27	5.46	6.71	3.86	4.93	6.89	3.26	2.66	4.89	3.77	5.15	5.14	4.61	5.05	4.58	5.46	5.24	5.67	6.19	2.17	2.45	4.92	3.84	6.39	6.1	6.66	5.94	3.56	6.44	6.2	2.21	4.13	6.46	6.44	5.49	6.6	3.8	4.49	4.38	2.24	1.59	5.43	5.81	5.07	2.87
75	7.35	6.88	4.87	7.02	5.46	5.54	6.75	4.13	4.98	7	3.61	2.8	5.13	4.09	5.15	5.27	5.04	5.02	4.72	5.75	5.31	5.86	6.36	2.34	2.58	5.13	4.21	6.39	6.47	6.81	5.92	3.78	6.4	6.24	2.38	4.11	6.68	6.49	5.6	6.7	4	4.73	4.38	2.37	1.8	5.7	5.85	5.41	3.15
76	7.25	6.79	5.04	6.94	5.6	5.58	6.75	4.4	4.99	7.09	4	2.96	5.33	4.44	5.12	5.33	5.41	5	4.86	5.97	5.37	6	6.45	2.51	2.73	5.33	4.54	6.33	6.77	6.88	5.87	4	6.31	6.25	2.55	4.08	6.8	6.5	5.66	6.75	4.18	4.96	4.34	2.54	2.03	5.95	5.87	5.76	3.41
77	7.1	6.69	5.19	6.85	5.75	5.64	6.72	4.66	4.99	7.14	4.38	3.1	5.5	4.82	5.11	5.39	5.78	4.97	4.99	6.15	5.42	6.11	6.51	2.69	2.87	5.49	4.87	6.28	7.01	6.96	5.84	4.2	6.21	6.23	2.76	4.05	6.91	6.49	5.7	6.77	4.41	5.17	4.33	2.71	2.31	6.21	5.88	6.12	3.68
78	6.94	6.57	5.33	6.72	5.92	5.65	6.69	4.9	4.98	7.19	4.77	3.33	5.63	5.19	5.07	5.44	6.1	4.93	5.11	6.32	5.47	6.18	6.54	2.9	3.02	5.65	5.16	6.18	7.16	7.02	5.79	4.42	6.07	6.19	3	4.03	6.98	6.46	5.71	6.76	4.65	5.36	4.3	2.87	2.59	6.37	5.83	6.43	3.92
79	6.74	6.41	5.43	6.56	6.09	5.64	6.57	5.09	4.94	7.14	5.12	3.52	5.72	5.51	5.03	5.45	6.37	4.83	5.17	6.47	5.51	6.22	6.51	3.11	3.18	5.76	5.41	6.07	7.25	7.03	5.69	4.61	5.94	6.09	3.2	3.99	6.99	6.41	5.69	6.75	4.87	5.51	4.24	3.02	2.89	6.5	5.78	6.72	4.19
80	6.49	6.26	5.51	6.37	6.22	5.63	6.48	5.27	4.88	7.12	5.44	3.72	5.78	5.78	4.9	5.41	6.58	4.73	5.24	6.56	5.56	6.21	6.45	3.37	3.36	5.86	5.6	5.92	7.29	7.02	5.57	4.77	5.75	6	3.35	3.93	7	6.31	5.66	6.72	5.07	5.63	4.18	3.19	3.2	6.6	5.72	6.95	4.42
81	6.26	6.07	5.58	6.17	6.35	5.62	6.35	5.44	4.8	7.02	5.71	3.91	5.83	6.01	4.79	5.37	6.76	4.58	5.29	6.63	5.54	6.21	6.37	3.6	3.56	5.9	5.74	5.74	7.3	6.96	5.43	4.94	5.54	5.88	3.51	3.87	6.97	6.18	5.62	6.67	5.2	5.71	4.13	3.38	3.56	6.67	5.63	7.09	4.62
82	6.05	5.87	5.63	5.94	6.42	5.58	6.22	5.56	4.69	6.92	5.95	4.12	5.88	6.18	4.65	5.3	6.85	4.44	5.31	6.67	5.51	6.13	6.28	3.82	3.77	5.93	5.84	5.59	7.29	6.91	5.28	5.11	5.34	5.74	3.66	3.81	6.94	6.02	5.58	6.59	5.32	5.77	4.07	3.54	3.87	6.68	5.51	7.19	4.79
83	5.83	5.69	5.68	5.73	6.45	5.54	6.06	5.65	4.58	6.79	6.15	4.3	5.9	6.3	4.52	5.22	6.93	4.26	5.34	6.68	5.48	6.05	6.16	4.03	3.98	5.95	5.92	5.39	7.25	6.82	5.12	5.3	5.12	5.57	3.82	3.75	6.9	5.85	5.55	6.49	5.44	5.81	4.03	3.73	4.18	6.69	5.39	7.26	4.96
84	5.56	5.5	5.71	5.5	6.43	5.48	5.89	5.71	4.46	6.64	6.29	4.5	5.91	6.37	4.36	5.08	6.96	4.1	5.31	6.68	5.42	5.97	6.01	4.25	4.16	5.94	5.96	5.19	7.17	6.7	4.93	5.49	4.9	5.38	3.96	3.69	6.81	5.65	5.46	6.37	5.54	5.81	3.98	3.93	4.52	6.68	5.26	7.3	5.1
85	5.32	5.3	5.75	5.27	6.44	5.42	5.71	5.76	4.36	6.43	6.38	4.68	5.9	6.42	4.2	4.93	6.95	3.96	5.27	6.64	5.37	5.86	5.81	4.43	4.3	5.89	5.95	4.97	7.08	6.57	4.76	5.64	4.7	5.19	4.1	3.61	6.69	5.41	5.37	6.23	5.6	5.8	3.9	4.09	4.83	6.66	5.14	7.37	5.22
86	5.07	5.09	5.74	5.04	6.38	5.34	5.53	5.77	4.22	6.23	6.42	4.85	5.86	6.41	4.01	4.76	6.9	3.81	5.21	6.57	5.28	5.72	5.61	4.6	4.44	5.82	5.92	4.73	6.96	6.38	4.57	5.76	4.46	4.98	4.22	3.52	6.55	5.17	5.27	6.06	5.62	5.76	3.79	4.22	5.12	6.6	4.99	7.35	5.29
87	4.83	4.89	5.72	4.82	6.32	5.3	5.37	5.79	4.1	6.04	6.45	5.03	5.8	6.4	3.84	4.59	6.87	3.69	5.16	6.54	5.2	5.59	5.44	4.8	4.57	5.75	5.86	4.53	6.82	6.19	4.38	5.86	4.22	4.77	4.31	3.44	6.41	4.93	5.16	5.91	5.64	5.73	3.69	4.31	5.35	6.55	4.84	7.32	5.38
88	4.59	4.64	5.69	4.58	6.24	5.22	5.17	5.78	3.95	5.84	6.41	5.17	5.69	6.35	3.65	4.41	6.8	3.58	5.09	6.44	5.1	5.45	5.25	4.95	4.69	5.65	5.76	4.31	6.66	5.97	4.21	5.91	4	4.55	4.38	3.33	6.25	4.68	5.04	5.76	5.63	5.67	3.57	4.39	5.56	6.44	4.67	7.24	5.42
89	4.36	4.44	5.66	4.36	6.17	5.17	5.02	5.73	3.83	5.64	6.35	5.31	5.56	6.22	3.44	4.19	6.7	3.47	4.99	6.32	4.99	5.29	5.06	5.1	4.79	5.55	5.63	4.1	6.45	5.74	4.02	5.91	3.81	4.31	4.43	3.22	6.06	4.45	4.92	5.61	5.59	5.6	3.45	4.43	5.68	6.31	4.47	7.13	5.45
90	4.11	4.21	5.6	4.16	6.06	5.09	4.84	5.65	3.72	5.44	6.25	5.42	5.42	6.12	3.25	3.97	6.59	3.35	4.89	6.19	4.84	5.11	4.83	5.23	4.88	5.39	5.47	3.91	6.21	5.51	3.83	5.93	3.59	4.12	4.51	3.13	5.84	4.23	4.8	5.45	5.57	5.5	3.33	4.53	5.8	6.19	4.32	7.03	5.5
91	3.86	3.99	5.54	4	5.97	5.03	4.66	5.56	3.58	5.23	6.14	5.51	5.27	5.98	3.08	3.77	6.46	3.19	4.77	6.04	4.69	4.96	4.61	5.36	4.95	5.21	5.29	3.73	5.96	5.29	3.67	5.92	3.39	3.95	4.58	3.04	5.61	4.02	4.66	5.28	5.53	5.37	3.19	4.58	5.92	6.03	4.15	6.88	5.5
92	3.64	3.82	5.49	3.84	5.87	4.96	4.44	5.43	3.46	5	6.03	5.57	5.1	5.79	2.91	3.61	6.31	3.06	4.63	5.89	4.53	4.77	4.37	5.45	4.98	5.04	5.08	3.57	5.72	5.08	3.51	5.91	3.2	3.8	4.61	2.92	5.35	3.82	4.5	5.12	5.47	5.21	3.05	4.65	5.96	5.86	3.95	6.72	5.49
93	3.43	3.62	5.41	3.68	5.71	4.89	4.24	5.3	3.33	4.78	5.88	5.6	4.91	5.6	2.73	3.46	6.12	2.94	4.49	5.73	4.39	4.56	4.14	5.5	5.02	4.86	4.85	3.38	5.47	4.89	3.33	5.87	3.04	3.64	4.63	2.82	5.11	3.63	4.37	4.97	5.36	5.07	2.92	4.71	6.01	5.66	3.79	6.53	5.45
94	3.26	3.47	5.32	3.53	5.57	4.84	4.03	5.16	3.22	4.58	5.69	5.63	4.76	5.43	2.56	3.3	5.93	2.81	4.35	5.55	4.25	4.38	3.94	5.56	5.01	4.67	4.64	3.24	5.25	4.66	3.17	5.8	2.9	3.49	4.62	2.75	4.9	3.45	4.24	4.87	5.26	4.92	2.82	4.75	5.99	5.46	3.6	6.33	5.4
95	3.09	3.33	5.21	3.39	5.4	4.82	3.83	5	3.11	4.37	5.47	5.64	4.6	5.21	2.42	3.15	5.75	2.69	4.21	5.37	4.11	4.17	3.73	5.57	5	4.47	4.43	3.08	5.02	4.44	3.01	5.72	2.75	3.34	4.59	2.68	4.68	3.29	4.11	4.73	5.13	4.75	2.7	4.79	5.97	5.24	3.44	6.12	5.33
96	2.96	3.21	5.07	3.28	5.23	4.77	3.65	4.81	3.01	4.16	5.24	5.64	4.43	4.98	2.28	3.03	5.56	2.58	4.1	5.19	4.01	3.95	3.54	5.57	4.94	4.29	4.21	2.94	4.8	4.25	2.85	5.63	2.63	3.2	4.57	2.6	4.44	3.13	3.99	4.62	5.02	4.56	2.58	4.8	5.93	5.04	3.29	5.9	5.25
97	2.86	3.09	4.94	3.16	5.05	4.71	3.47	4.62	2.91	3.94	4.99	5.61	4.23	4.73	2.13	2.91	5.34	2.46	3.96	5	3.9	3.73	3.35	5.5	4.88	4.1	3.99	2.82	4.57	4.05	2.7	5.51	2.53	3.07	4.53	2.52	4.22	2.97	3.85	4.47	4.9	4.38	2.5	4.82	5.88	4.79	3.13	5.68	5.14
98	2.76	3.01	4.79	3.07	4.87	4.65	3.32	4.41	2.82	3.76	4.74	5.62	4.04	4.5	2.02	2.81	5.16	2.36	3.85	4.84	3.8	3.54	3.2	5.45	4.8	3.93	3.77	2.7	4.4	3.88	2.58	5.44	2.46	2.95	4.5	2.47	4	2.83	3.71	4.35	4.78	4.19	2.44	4.82	5.8	4.57	3	5.46	5.03
99	2.68	2.94	4.63	2.97	4.7	4.61	3.17	4.22	2.73	3.59	4.5	5.62	3.88	4.28	1.95	2.71	4.96	2.25	3.73	4.67	3.7	3.36	3.06	5.39	4.72	3.75	3.58	2.59	4.25	3.74	2.49	5.37	2.4	2.88	4.5	2.4	3.81	2.71	3.61	4.26	4.66	4	2.37	4.8	5.67	4.37	2.86	5.25	4.91
100	2.6	2.84	4.47	2.88	4.52	4.57	3.04	4.02	2.63	3.42	4.26	5.56	3.71	4.07	1.84	2.61	4.75	2.14	3.62	4.49	3.62	3.18	2.93	5.32	4.62	3.57	3.37	2.5	4.1	3.58	2.38	5.26	2.32	2.8	4.5	2.34	3.63	2.62	3.5	4.17	4.54	3.83	2.32	4.8	5.55	4.17	2.75	5.02	4.79
101	2.54	2.75	4.36	2.8	4.33	4.55	2.95	3.84	2.55	3.28	4.03	5.51	3.57	3.85	1.75	2.53	4.54	2.03	3.54	4.29	3.52	3.03	2.79	5.23	4.53	3.4	3.19	2.4	3.95	3.42	2.28	5.15	2.23	2.72	4.48	2.29	3.48	2.52	3.39	4.07	4.37	3.64	2.24	4.78	5.41	4	2.66	4.79	4.68
102	2.46	2.65	4.21	2.73	4.15	4.47	2.86	3.65	2.47	3.15	3.82	5.42	3.43	3.65	1.7	2.45	4.31	1.93	3.43	4.11	3.43	2.88	2.66	5.11	4.41	3.29	3.03	2.3	3.84	3.26	2.18	5.03	2.15	2.65	4.43	2.24	3.32	2.43	3.27	3.96	4.21	3.45	2.13	4.77	5.27	3.86	2.56	4.62	4.53
103	2.4	2.55	4.08	2.68	3.99	4.41	2.74	3.48	2.39	3.05	3.61	5.31	3.28	3.48	1.63	2.37	4.13	1.85	3.32	3.98	3.34	2.75	2.54	4.99	4.33	3.14	2.86	2.22	3.76	3.14	2.09	4.94	2.07	2.56	4.4	2.2	3.17	2.36	3.16	3.87	4.07	3.31	2.04	4.78	5.12	3.71	2.49	4.44	4.38
104	2.35	2.47	3.96	2.62	3.83	4.39	2.63	3.31	2.32	2.94	3.42	5.17	3.15	3.29	1.54	2.3	3.93	1.79	3.2	3.84	3.25	2.63	2.43	4.86	4.19	3.02	2.71	2.13	3.67	3.04	2.02	4.83	2	2.47	4.34	2.17	3.02	2.3	3.08	3.8	3.91	3.15	1.96	4.75	4.94	3.52	2.41	4.28	4.22
105	2.29	2.39	3.8	2.55	3.69	4.34	2.55	3.12	2.25	2.86	3.25	5.05	3.02	3.1	1.47	2.24	3.74	1.73	3.08	3.71	3.17	2.52	2.32	4.7	4.05	2.9	2.58	2.04	3.62	2.91	1.93	4.72	1.98	2.4	4.32	2.11	2.89	2.22	2.97	3.71	3.75	3	1.88	4.69	4.78	3.38	2.32	4.1	4.08
106	2.23	2.31	3.67	2.5	3.52	4.3	2.46	2.94	2.21	2.77	3.09	4.93	2.92	2.95	1.43	2.18	3.59	1.67	2.99	3.59	3.13	2.43	2.26	4.57	3.91	2.79	2.47	1.95	3.57	2.81	1.86	4.62	1.92	2.34	4.25	2.05	2.77	2.16	2.87	3.63	3.61	2.88	1.83	4.6	4.61	3.18	2.24	3.93	3.92
107	2.17	2.24	3.56	2.42	3.37	4.25	2.38	2.8	2.15	2.68	2.91	4.82	2.81	2.82	1.37	2.11	3.42	1.62	2.9	3.5	3.04	2.34	2.18	4.43	3.77	2.66	2.34	1.86	3.51	2.7	1.78	4.48	1.89	2.3	4.18	2	2.66	2.09	2.79	3.53	3.46	2.76	1.78	4.57	4.44	3.05	2.17	3.77	3.79
108	2.11	2.17	3.45	2.35	3.24	4.23	2.33	2.65	2.1	2.62	2.76	4.74	2.67	2.71	1.33	2.05	3.26	1.59	2.84	3.36	3	2.25	2.1	4.28	3.59	2.55	2.23	1.79	3.42	2.64	1.71	4.36	1.84	2.24	4.1	1.94	2.58	2.03	2.72	3.48	3.33	2.66	1.71	4.48	4.26	2.88	2.08	3.58	3.64
109	2.09	2.12	3.29	2.28	3.14	4.17	2.26	2.5	2.06	2.56	2.64	4.63	2.55	2.61	1.29	1.99	3.12	1.55	2.75	3.25	2.95	2.16	2.02	4.12	3.43	2.46	2.13	1.72	3.33	2.57	1.63	4.22	1.82	2.18	4.03	1.88	2.5	1.97	2.65	3.45	3.19	2.54	1.64	4.42	4.08	2.76	2.01	3.44	3.52
110	2.02	2.05	3.16	2.2	3.03	4.11	2.17	2.35	2.01	2.5	2.54	4.49	2.43	2.49	1.24	1.93	2.96	1.48	2.66	3.09	2.91	2.08	1.94	3.99	3.27	2.38	2.02	1.66	3.22	2.49	1.58	4.11	1.77	2.12	3.95	1.8	2.4	1.92	2.58	3.4	3.05	2.44	1.56	4.35	3.91	2.64	1.93	3.3	3.4
111	1.99	2	3.04	2.13	2.9	4.05	2.08	2.19	1.97	2.43	2.45	4.33	2.32	2.37	1.19	1.88	2.85	1.45	2.58	2.95	2.89	1.99	1.88	3.86	3.12	2.29	1.93	1.59	3.12	2.41	1.51	4.02	1.73	2.1	3.8	1.75	2.3	1.88	2.52	3.37	2.92	2.35	1.5	4.26	3.67	2.51	1.85	3.17	3.27
112	1.96	1.97	2.96	2.06	2.8	4.01	2.03	2.05	1.93	2.34	2.36	4.19	2.23	2.29	1.15	1.84	2.74	1.42	2.51	2.85	2.84	1.95	1.83	3.78	3	2.2	1.86	1.55	3.07	2.33	1.45	3.93	1.7	2.04	3.67	1.71	2.24	1.85	2.48	3.38	2.84	2.27	1.44	4.18	3.48	2.39	1.79	3.07	3.17
113	1.92	1.9	2.85	2.01	2.68	3.95	1.97	1.94	1.9	2.27	2.26	4.03	2.15	2.22	1.1	1.8	2.63	1.38	2.43	2.77	2.81	1.84	1.76	3.65	2.84	2.12	1.79	1.5	2.99	2.24	1.4	3.86	1.64	1.99	3.55	1.68	2.16	1.8	2.43	3.4	2.73	2.17	1.39	4.08	3.3	2.28	1.71	2.96	3.05
114	1.88	1.84	2.75	1.96	2.58	3.92	1.88	1.84	1.86	2.21	2.18	3.89	2.08	2.15	1.05	1.76	2.56	1.36	2.39	2.69	2.8	1.79	1.69	3.54	2.71	2.06	1.73	1.45	2.93	2.17	1.35	3.79	1.62	1.94	3.45	1.65	2.13	1.77	2.42	3.42	2.67	2.08	1.35	3.98	3.14	2.18	1.66	2.87	2.92
115	1.83	1.77	2.64	1.9	2.52	3.89	1.83	1.75	1.84	2.15	2.1	3.77	2.01	2.08	1.01	1.71	2.47	1.35	2.33	2.61	2.81	1.72	1.64	3.41	2.57	1.97	1.68	1.41	2.86	2.1	1.3	3.72	1.61	1.88	3.38	1.6	2.07	1.72	2.42	3.44	2.59	1.98	1.29	3.89	3	2.09	1.61	2.75	2.78
116	1.8	1.76	2.54	1.84	2.42	3.85	1.79	1.67	1.81	2.11	2.03	3.68	1.95	2.04	0.98	1.67	2.37	1.32	2.27	2.54	2.81	1.66	1.6	3.28	2.46	1.92	1.63	1.38	2.76	2.02	1.26	3.68	1.6	1.83	3.29	1.56	2.02	1.67	2.41	3.45	2.5	1.9	1.24	3.82	2.87	1.99	1.59	2.66	2.67
117	1.77	1.73	2.46	1.78	2.35	3.8	1.75	1.59	1.79	2.08	1.95	3.57	1.91	1.98	0.94	1.65	2.29	1.28	2.24	2.49	2.82	1.6	1.55	3.17	2.33	1.88	1.55	1.34	2.68	1.95	1.21	3.59	1.57	1.79	3.19	1.53	1.96	1.62	2.43	3.41	2.41	1.83	1.19	3.78	2.77	1.92	1.57	2.59	2.57
118	1.75	1.68	2.39	1.73	2.25	3.77	1.71	1.52	1.77	2.06	1.87	3.44	1.88	1.9	0.92	1.61	2.22	1.25	2.19	2.44	2.83	1.55	1.51	3.08	2.23	1.84	1.5	1.3	2.61	1.86	1.17	3.52	1.54	1.73	3.1	1.51	1.92	1.58	2.44	3.39	2.37	1.76	1.15	3.71	2.66	1.84	1.54	2.51	2.47
119	1.73	1.61	2.34	1.69	2.15	3.72	1.67	1.45	1.72	2.05	1.78	3.34	1.82	1.83	0.92	1.6	2.15	1.2	2.16	2.41	2.86	1.49	1.45	3	2.14	1.81	1.45	1.25	2.57	1.79	1.14	3.43	1.51	1.67	3.01	1.5	1.85	1.55	2.46	3.34	2.32	1.7	1.11	3.63	2.55	1.76	1.53	2.44	2.38
120	1.69	1.56	2.25	1.63	2.07	3.67	1.62	1.4	1.7	2.01	1.7	3.25	1.77	1.76	0.91	1.55	2.06	1.15	2.14	2.39	2.87	1.46	1.41	2.91	2.04	1.8	1.4	1.21	2.52	1.71	1.1	3.38	1.49	1.62	2.91	1.47	1.8	1.53	2.48	3.3	2.3	1.65	1.07	3.55	2.44	1.71	1.49	2.38	2.29
121	1.65	1.51	2.16	1.59	2	3.63	1.6	1.34	1.7	2	1.63	3.14	1.74	1.71	0.9	1.52	1.97	1.12	2.12	2.37	2.9	1.4	1.37	2.83	1.96	1.78	1.36	1.18	2.44	1.63	1.08	3.31	1.48	1.58	2.82	1.44	1.77	1.49	2.49	3.28	2.28	1.6	1.04	3.47	2.34	1.66	1.47	2.33	2.2
122	1.61	1.46	2.08	1.55	1.96	3.58	1.56	1.29	1.67	1.97	1.56	3.04	1.71	1.66	0.89	1.47	1.9	1.09	2.07	2.34	2.93	1.36	1.34	2.77	1.87	1.75	1.3	1.13	2.4	1.54	1.04	3.28	1.44	1.55	2.73	1.42	1.73	1.47	2.51	3.25	2.27	1.55	1	3.39	2.25	1.64	1.44	2.28	2.12
123	1.56	1.41	2.01	1.52	1.9	3.55	1.5	1.22	1.64	1.93	1.5	2.92	1.67	1.62	0.88	1.45	1.83	1.06	2.01	2.33	2.97	1.3	1.31	2.71	1.77	1.74	1.26	1.07	2.31	1.48	1.01	3.22	1.43	1.54	2.67	1.4	1.68	1.45	2.51	3.24	2.29	1.49	0.97	3.3	2.17	1.59	1.42	2.22	2.04
124	1.49	1.35	1.95	1.49	1.84	3.55	1.45	1.17	1.6	1.91	1.42	2.81	1.67	1.56	0.85	1.42	1.74	1.02	1.95	2.33	2.97	1.25	1.28	2.67	1.68	1.72	1.2	1.04	2.26	1.41	0.96	3.15	1.42	1.53	2.62	1.37	1.64	1.45	2.51	3.27	2.26	1.45	0.92	3.21	2.08	1.55	1.39	2.16	1.97
125	1.45	1.29	1.89	1.46	1.78	3.52	1.42	1.13	1.58	1.9	1.36	2.71	1.65	1.52	0.82	1.38	1.69	0.99	1.88	2.31	2.99	1.22	1.27	2.62	1.6	1.73	1.17	1	2.2	1.36	0.95	3.09	1.42	1.51	2.58	1.36	1.6	1.45	2.52	3.31	2.25	1.4	0.89	3.13	2.02	1.52	1.37	2.1	1.9
126	1.39	1.24	1.83	1.45	1.73	3.5	1.38	1.09	1.6	1.9	1.31	2.64	1.59	1.48	0.78	1.33	1.62	0.98	1.84	2.29	3.02	1.18	1.26	2.56	1.51	1.72	1.13	0.96	2.15	1.31	0.92	3.03	1.39	1.48	2.52	1.35	1.56	1.43	2.56	3.33	2.22	1.38	0.87	3.08	1.95	1.47	1.35	2.05	1.84
127	1.35	1.19	1.75	1.43	1.68	3.47	1.38	1.06	1.57	1.92	1.28	2.57	1.54	1.42	0.75	1.31	1.55	0.96	1.79	2.26	3.02	1.15	1.24	2.51	1.44	1.71	1.09	0.92	2.09	1.26	0.89	2.97	1.36	1.43	2.49	1.35	1.53	1.41	2.59	3.35	2.21	1.36	0.84	3.06	1.9	1.46	1.32	1.99	1.79
128	1.31	1.15	1.69	1.4	1.65	3.43	1.35	1.03	1.54	1.95	1.24	2.5	1.5	1.38	0.72	1.29	1.48	0.92	1.73	2.24	3.06	1.1	1.23	2.46	1.37	1.68	1.06	0.89	2.01	1.21	0.86	2.91	1.31	1.39	2.47	1.33	1.5	1.42	2.62	3.35	2.19	1.34	0.81	3.02	1.82	1.41	1.3	1.94	1.73
129	1.3	1.1	1.63	1.37	1.59	3.42	1.33	1.01	1.53	1.99	1.19	2.42	1.47	1.34	0.69	1.3	1.43	0.88	1.7	2.27	3.08	1.04	1.21	2.41	1.31	1.64	1.02	0.85	1.95	1.17	0.82	2.85	1.28	1.34	2.47	1.31	1.42	1.41	2.65	3.37	2.18	1.32	0.78	2.95	1.76	1.36	1.27	1.88	1.67
130	1.28	1.06	1.56	1.35	1.55	3.37	1.33	1	1.52	2	1.14	2.32	1.46	1.3	0.67	1.27	1.35	0.86	1.67	2.3	3.1	1	1.19	2.34	1.24	1.6	0.97	0.82	1.88	1.12	0.79	2.79	1.25	1.3	2.46	1.28	1.37	1.4	2.65	3.36	2.15	1.28	0.75	2.85	1.68	1.3	1.22	1.76	1.59
131	1.28	1.02	1.5	1.32	1.51	3.35	1.32	0.99	1.52	1.99	1.11	2.22	1.42	1.27	0.68	1.27	1.29	0.84	1.64	2.32	3.14	0.96	1.18	2.28	1.19	1.58	0.94	0.79	1.85	1.08	0.76	2.74	1.24	1.28	2.44	1.24	1.33	1.39	2.65	3.35	2.15	1.28	0.73	2.75	1.59	1.22	1.18	1.67	1.5
132	1.26	0.99	1.44	1.29	1.47	3.32	1.31	0.97	1.5	2	1.07	2.12	1.4	1.23	0.65	1.23	1.24	0.82	1.63	2.31	3.19	0.93	1.17	2.23	1.13	1.54	0.89	0.77	1.79	1.03	0.72	2.68	1.23	1.23	2.41	1.22	1.28	1.37	2.67	3.31	2.18	1.24	0.69	2.71	1.55	1.2	1.15	1.63	1.46
133	1.24	0.95	1.39	1.26	1.44	3.28	1.27	0.94	1.49	2.02	1.02	2.02	1.37	1.23	0.65	1.23	1.19	0.8	1.6	2.32	3.18	0.88	1.19	2.19	1.08	1.51	0.87	0.75	1.74	0.98	0.68	2.62	1.21	1.19	2.36	1.2	1.24	1.37	2.72	3.29	2.21	1.21	0.66	2.66	1.51	1.18	1.15	1.6	1.43
134	1.21	0.91	1.35	1.26	1.42	3.25	1.25	0.89	1.47	2.03	0.99	1.93	1.34	1.2	0.63	1.21	1.14	0.76	1.58	2.32	3.18	0.84	1.19	2.16	1.03	1.52	0.83	0.71	1.69	0.94	0.66	2.56	1.19	1.14	2.29	1.19	1.2	1.37	2.75	3.28	2.23	1.19	0.63	2.63	1.5	1.15	1.15	1.58	1.42
135	1.18	0.87	1.29	1.23	1.39	3.21	1.24	0.85	1.43	2.05	0.95	1.86	1.31	1.2	0.62	1.19	1.08	0.73	1.54	2.31	3.18	0.8	1.18	2.1	0.98	1.51	0.78	0.68	1.63	0.91	0.64	2.5	1.17	1.12	2.25	1.18	1.17	1.38	2.75	3.29	2.22	1.16	0.62	2.57	1.46	1.11	1.12	1.54	1.37
136	1.16	0.82	1.24	1.21	1.36	3.2	1.23	0.82	1.39	2.09	0.93	1.81	1.31	1.19	0.61	1.17	1.02	0.7	1.49	2.32	3.18	0.76	1.18	2.03	0.95	1.49	0.73	0.66	1.58	0.86	0.62	2.46	1.12	1.11	2.23	1.16	1.13	1.39	2.78	3.31	2.24	1.15	0.61	2.51	1.43	1.07	1.11	1.49	1.32
137	1.13	0.78	1.18	1.17	1.33	3.17	1.22	0.79	1.38	2.12	0.9	1.75	1.3	1.19	0.59	1.17	0.96	0.67	1.45	2.31	3.15	0.73	1.17	2	0.91	1.49	0.69	0.63	1.54	0.81	0.6	2.4	1.07	1.07	2.22	1.13	1.09	1.4	2.81	3.27	2.26	1.13	0.58	2.46	1.39	1.03	1.06	1.44	1.25
138	1.1	0.75	1.13	1.13	1.29	3.15	1.17	0.76	1.36	2.14	0.86	1.67	1.26	1.18	0.59	1.14	0.91	0.66	1.43	2.3	3.14	0.7	1.14	1.97	0.87	1.48	0.66	0.6	1.5	0.78	0.57	2.34	1.04	1.05	2.18	1.11	1.07	1.42	2.82	3.27	2.26	1.11	0.55	2.38	1.35	0.97	1.03	1.39	1.21
139	1.06	0.71	1.08	1.09	1.26	3.13	1.16	0.73	1.34	2.15	0.85	1.58	1.23	1.17	0.57	1.14	0.88	0.66	1.4	2.32	3.12	0.67	1.13	1.95	0.84	1.47	0.63	0.59	1.45	0.74	0.56	2.28	1	1.04	2.15	1.07	1.05	1.44	2.82	3.25	2.27	1.08	0.52	2.31	1.27	0.92	0.98	1.31	1.15
140	1.03	0.68	1.05	1.04	1.27	3.09	1.12	0.72	1.33	2.12	0.83	1.5	1.2	1.17	0.54	1.13	0.86	0.64	1.38	2.36	3.12	0.66	1.14	1.94	0.81	1.47	0.61	0.57	1.42	0.7	0.54	2.23	0.97	1.02	2.15	1.04	1.04	1.44	2.85	3.25	2.3	1.06	0.51	2.25	1.26	0.87	0.95	1.28	1.13
141	0.98	0.64	0.99	1	1.25	3.07	1.08	0.68	1.29	2.06	0.81	1.43	1.16	1.16	0.52	1.11	0.84	0.63	1.36	2.36	3.09	0.63	1.13	1.9	0.77	1.44	0.58	0.53	1.37	0.66	0.53	2.15	0.94	0.99	2.15	1.01	1.02	1.43	2.87	3.23	2.34	1.06	0.5	2.2	1.24	0.83	0.91	1.23	1.12
142	0.95	0.61	0.95	0.96	1.22	3.03	1.05	0.66	1.27	2.02	0.77	1.35	1.13	1.16	0.51	1.11	0.81	0.62	1.34	2.36	3.06	0.61	1.14	1.87	0.74	1.44	0.55	0.51	1.35	0.64	0.5	2.08	0.91	0.95	2.09	0.97	1.01	1.41	2.9	3.22	2.35	1.05	0.49	2.12	1.21	0.79	0.88	1.19	1.12
143	0.93	0.58	0.89	0.92	1.19	3.01	1.03	0.64	1.26	1.99	0.74	1.29	1.11	1.14	0.48	1.1	0.77	0.61	1.32	2.35	3.02	0.59	1.15	1.86	0.71	1.42	0.52	0.5	1.33	0.62	0.47	2.04	0.87	0.9	2.03	0.93	1.01	1.4	2.9	3.21	2.33	1.08	0.49	2.06	1.2	0.76	0.85	1.19	1.13
144	0.91	0.56	0.85	0.89	1.15	2.99	1.02	0.63	1.22	1.95	0.72	1.24	1.1	1.13	0.47	1.09	0.75	0.6	1.29	2.35	2.96	0.57	1.14	1.85	0.69	1.44	0.49	0.48	1.3	0.59	0.46	2.05	0.83	0.87	1.97	0.92	1	1.38	2.89	3.22	2.36	1.12	0.49	2.03	1.18	0.76	0.84	1.18	1.13
145	0.89	0.53	0.82	0.87	1.11	2.99	1.01	0.62	1.21	1.92	0.69	1.19	1.07	1.12	0.43	1.07	0.72	0.58	1.27	2.35	2.96	0.55	1.15	1.83	0.66	1.48	0.48	0.47	1.24	0.58	0.44	2.07	0.79	0.83	1.92	0.89	1	1.37	2.82	3.22	2.38	1.13	0.48	1.98	1.15	0.73	0.81	1.17	1.09
146	0.86	0.52	0.78	0.86	1.07	2.97	1.02	0.62	1.2	1.89	0.65	1.13	1.06	1.11	0.43	1.05	0.71	0.56	1.25	2.35	2.94	0.54	1.14	1.79	0.63	1.49	0.46	0.46	1.19	0.56	0.43	2.03	0.76	0.8	1.89	0.87	0.99	1.36	2.75	3.2	2.41	1.13	0.47	1.97	1.1	0.7	0.78	1.14	1.07
147	0.84	0.49	0.75	0.82	1.02	2.95	0.99	0.61	1.18	1.89	0.61	1.08	1.06	1.11	0.42	1.05	0.68	0.54	1.22	2.35	2.9	0.51	1.14	1.78	0.59	1.49	0.43	0.45	1.15	0.54	0.42	2	0.71	0.75	1.85	0.86	0.99	1.37	2.69	3.14	2.44	1.11	0.46	1.93	1.05	0.67	0.74	1.09	1.04
148	0.81	0.48	0.71	0.82	0.98	2.91	0.97	0.62	1.14	1.88	0.58	1.03	1.03	1.1	0.4	1.03	0.64	0.52	1.2	2.35	2.85	0.49	1.12	1.76	0.54	1.49	0.42	0.43	1.1	0.52	0.4	1.94	0.68	0.72	1.84	0.83	0.98	1.36	2.64	3.05	2.4	1.09	0.44	1.92	1.01	0.64	0.71	1.05	1.01
149	0.79	0.46	0.67	0.8	0.93	2.9	0.97	0.62	1.09	1.85	0.55	0.97	1	1.08	0.37	1.01	0.62	0.5	1.19	2.35	2.79	0.47	1.1	1.74	0.51	1.49	0.41	0.41	1.05	0.51	0.39	1.91	0.65	0.69	1.84	0.81	0.99	1.36	2.61	3.01	2.42	1.07	0.42	1.87	0.97	0.6	0.68	1.01	0.97
150	0.77	0.45	0.65	0.79	0.9	2.88	0.95	0.64	1.07	1.83	0.53	0.92	0.99	1.07	0.37	0.98	0.59	0.5	1.17	2.31	2.73	0.46	1.08	1.73	0.49	1.47	0.4	0.39	1.04	0.49	0.38	1.91	0.64	0.67	1.82	0.78	0.99	1.37	2.61	2.97	2.43	1.04	0.4	1.85	0.93	0.57	0.66	0.96	0.94
151	0.74	0.42	0.62	0.75	0.84	2.86	0.92	0.65	1.04	1.79	0.5	0.87	0.96	1.04	0.35	0.95	0.56	0.49	1.15	2.27	2.67	0.44	1.07	1.7	0.46	1.44	0.37	0.38	1.02	0.46	0.36	1.89	0.61	0.64	1.81	0.76	0.96	1.36	2.56	2.88	2.42	1.03	0.38	1.79	0.89	0.55	0.63	0.93	0.89
152	0.71	0.4	0.59	0.73	0.82	2.87	0.89	0.64	1.04	1.76	0.49	0.83	0.95	1.06	0.34	0.94	0.54	0.47	1.12	2.25	2.64	0.41	1.04	1.67	0.43	1.43	0.37	0.36	1	0.46	0.34	1.85	0.59	0.61	1.75	0.74	0.94	1.35	2.52	2.82	2.43	1.01	0.37	1.75	0.86	0.52	0.61	0.88	0.86
153	0.69	0.39	0.56	0.7	0.8	2.86	0.86	0.64	1.02	1.75	0.47	0.79	0.95	1.08	0.33	0.93	0.52	0.46	1.1	2.24	2.6	0.39	1.02	1.62	0.4	1.42	0.37	0.35	0.95	0.46	0.33	1.8	0.55	0.58	1.68	0.73	0.92	1.34	2.5	2.73	2.43	0.99	0.36	1.71	0.84	0.5	0.6	0.88	0.84
154	0.66	0.37	0.55	0.68	0.78	2.87	0.85	0.65	1.02	1.73	0.44	0.77	0.95	1.1	0.31	0.92	0.51	0.45	1.07	2.25	2.55	0.38	1	1.57	0.39	1.4	0.39	0.34	0.93	0.44	0.33	1.77	0.53	0.55	1.63	0.7	0.9	1.32	2.48	2.69	2.44	0.95	0.35	1.65	0.81	0.48	0.58	0.85	0.81
155	0.65	0.36	0.53	0.67	0.75	2.88	0.83	0.65	0.99	1.73	0.43	0.73	0.95	1.11	0.29	0.91	0.5	0.43	1.07	2.26	2.48	0.36	1	1.52	0.36	1.37	0.42	0.33	0.92	0.44	0.31	1.73	0.5	0.53	1.58	0.69	0.89	1.31	2.48	2.63	2.44	0.92	0.34	1.61	0.79	0.46	0.57	0.83	0.77
156	0.63	0.34	0.51	0.64	0.73	2.87	0.81	0.65	0.98	1.72	0.41	0.7	0.95	1.14	0.28	0.91	0.48	0.42	1.04	2.26	2.42	0.35	0.99	1.5	0.34	1.34	0.43	0.32	0.9	0.41	0.29	1.72	0.48	0.51	1.54	0.67	0.9	1.3	2.43	2.59	2.41	0.89	0.33	1.57	0.76	0.44	0.55	0.8	0.73
157	0.62	0.33	0.48	0.63	0.7	2.85	0.78	0.65	0.96	1.72	0.39	0.67	0.94	1.15	0.28	0.92	0.46	0.41	1.03	2.25	2.37	0.33	0.95	1.47	0.32	1.32	0.41	0.3	0.89	0.4	0.27	1.7	0.46	0.49	1.5	0.66	0.89	1.29	2.41	2.55	2.41	0.88	0.32	1.52	0.74	0.42	0.53	0.77	0.69
158	0.61	0.31	0.46	0.61	0.67	2.85	0.77	0.65	0.94	1.71	0.37	0.64	0.94	1.15	0.27	0.91	0.46	0.39	1.01	2.24	2.36	0.32	0.93	1.43	0.31	1.34	0.4	0.3	0.88	0.39	0.26	1.68	0.45	0.47	1.47	0.64	0.88	1.29	2.39	2.5	2.4	0.88	0.33	1.46	0.71	0.4	0.5	0.75	0.67
159	0.59	0.3	0.44	0.6	0.66	2.84	0.76	0.64	0.93	1.69	0.35	0.62	0.93	1.13	0.27	0.91	0.44	0.39	1	2.19	2.31	0.31	0.92	1.38	0.3	1.34	0.38	0.29	0.86	0.38	0.25	1.65	0.43	0.45	1.48	0.62	0.87	1.28	2.36	2.45	2.38	0.87	0.32	1.39	0.67	0.38	0.48	0.73	0.64
160	0.56	0.29	0.42	0.58	0.64	2.8	0.75	0.61	0.9	1.67	0.33	0.59	0.93	1.1	0.26	0.87	0.42	0.39	0.98	2.16	2.23	0.29	0.89	1.33	0.28	1.29	0.37	0.27	0.83	0.38	0.23	1.63	0.4	0.43	1.48	0.58	0.84	1.26	2.31	2.39	2.34	0.85	0.31	1.34	0.69	0.38	0.47	0.73	0.63
161	0.53	0.28	0.4	0.57	0.63	2.78	0.72	0.57	0.88	1.67	0.31	0.58	0.94	1.09	0.26	0.87	0.4	0.39	0.97	2.12	2.15	0.27	0.87	1.31	0.26	1.26	0.35	0.26	0.82	0.37	0.24	1.61	0.4	0.43	1.48	0.57	0.81	1.24	2.24	2.36	2.34	0.83	0.3	1.27	0.68	0.37	0.45	0.71	0.61
162	0.52	0.28	0.39	0.55	0.6	2.74	0.7	0.56	0.86	1.64	0.3	0.57	0.96	1.1	0.25	0.86	0.41	0.38	0.96	2.09	2.13	0.27	0.87	1.3	0.24	1.24	0.35	0.25	0.81	0.36	0.23	1.59	0.37	0.44	1.5	0.55	0.81	1.22	2.21	2.34	2.38	0.84	0.29	1.19	0.66	0.35	0.43	0.7	0.6
163	0.52	0.28	0.38	0.54	0.56	2.69	0.67	0.53	0.83	1.61	0.29	0.55	0.96	1.09	0.24	0.84	0.39	0.38	0.92	2.06	2.11	0.27	0.85	1.28	0.23	1.2	0.33	0.24	0.78	0.35	0.21	1.55	0.35	0.43	1.51	0.53	0.8	1.19	2.16	2.33	2.37	0.82	0.28	1.13	0.64	0.34	0.42	0.68	0.57
164	0.52	0.27	0.38	0.52	0.53	2.67	0.66	0.5	0.81	1.55	0.28	0.52	0.97	1.1	0.24	0.83	0.37	0.37	0.89	2.04	2.07	0.27	0.84	1.26	0.21	1.17	0.3	0.22	0.75	0.35	0.19	1.52	0.34	0.42	1.5	0.52	0.81	1.16	2.08	2.29	2.32	0.82	0.26	1.07	0.61	0.34	0.4	0.66	0.55
165	0.52	0.27	0.36	0.51	0.51	2.64	0.63	0.5	0.79	1.5	0.27	0.5	0.98	1.09	0.22	0.81	0.34	0.34	0.86	2.01	2.04	0.27	0.81	1.26	0.2	1.13	0.31	0.21	0.73	0.33	0.18	1.47	0.33	0.4	1.45	0.51	0.81	1.13	2	2.28	2.25	0.81	0.25	1.01	0.6	0.32	0.38	0.66	0.51
166	0.52	0.27	0.35	0.5	0.5	2.6	0.61	0.49	0.78	1.48	0.27	0.47	0.98	1.11	0.23	0.79	0.33	0.33	0.82	1.96	2	0.26	0.79	1.24	0.19	1.09	0.3	0.2	0.71	0.33	0.17	1.46	0.32	0.38	1.44	0.49	0.8	1.09	1.94	2.26	2.17	0.77	0.24	0.97	0.58	0.31	0.38	0.66	0.48
167	0.51	0.25	0.33	0.49	0.49	2.59	0.59	0.5	0.75	1.45	0.25	0.45	0.99	1.12	0.21	0.75	0.32	0.31	0.79	1.91	1.98	0.25	0.77	1.2	0.18	1.04	0.29	0.17	0.69	0.31	0.15	1.46	0.3	0.36	1.43	0.48	0.78	1.07	1.89	2.26	2.13	0.75	0.22	0.92	0.56	0.31	0.36	0.65	0.47
168	0.51	0.25	0.32	0.47	0.47	2.55	0.56	0.5	0.74	1.43	0.25	0.43	1	1.14	0.22	0.74	0.32	0.31	0.77	1.86	1.94	0.24	0.76	1.17	0.17	1.02	0.27	0.18	0.68	0.31	0.15	1.44	0.29	0.35	1.44	0.46	0.78	1.05	1.86	2.26	2.06	0.73	0.21	0.89	0.55	0.29	0.34	0.64	0.45
169	0.49	0.23	0.3	0.44	0.46	2.5	0.53	0.51	0.72	1.41	0.24	0.4	1	1.16	0.21	0.73	0.32	0.29	0.75	1.83	1.9	0.23	0.74	1.11	0.16	0.97	0.25	0.16	0.65	0.3	0.14	1.42	0.27	0.34	1.4	0.45	0.77	1.02	1.82	2.22	2.02	0.69	0.19	0.85	0.52	0.27	0.32	0.6	0.43
170	0.48	0.22	0.3	0.41	0.45	2.46	0.51	0.51	0.71	1.38	0.22	0.39	1.01	1.18	0.21	0.72	0.31	0.27	0.74	1.8	1.85	0.23	0.73	1.05	0.16	0.91	0.24	0.16	0.63	0.29	0.14	1.39	0.24	0.32	1.36	0.43	0.75	1	1.74	2.21	2	0.67	0.18	0.82	0.51	0.27	0.3	0.59	0.41
171	0.45	0.21	0.27	0.39	0.42	2.41	0.5	0.51	0.69	1.35	0.21	0.37	1	1.23	0.2	0.71	0.3	0.28	0.73	1.77	1.76	0.21	0.7	1.02	0.16	0.87	0.23	0.15	0.62	0.28	0.12	1.35	0.24	0.31	1.33	0.42	0.73	0.98	1.66	2.17	1.98	0.65	0.17	0.77	0.49	0.26	0.29	0.58	0.39
172	0.43	0.21	0.27	0.38	0.39	2.35	0.47	0.51	0.66	1.32	0.2	0.35	0.98	1.29	0.19	0.69	0.29	0.27	0.71	1.73	1.7	0.2	0.66	0.99	0.15	0.82	0.22	0.14	0.61	0.28	0.12	1.32	0.22	0.28	1.27	0.39	0.7	0.95	1.6	2.14	1.96	0.63	0.15	0.73	0.46	0.27	0.29	0.6	0.37
173	0.41	0.2	0.26	0.36	0.38	2.3	0.45	0.52	0.63	1.27	0.19	0.35	0.98	1.31	0.18	0.68	0.27	0.26	0.68	1.68	1.64	0.18	0.62	0.97	0.14	0.76	0.22	0.12	0.6	0.26	0.12	1.3	0.2	0.26	1.25	0.38	0.71	0.92	1.54	2.08	1.92	0.59	0.14	0.71	0.45	0.27	0.29	0.59	0.35
174	0.39	0.19	0.25	0.34	0.36	2.23	0.45	0.53	0.61	1.26	0.19	0.33	0.99	1.32	0.19	0.68	0.27	0.27	0.67	1.65	1.62	0.18	0.6	0.96	0.14	0.73	0.21	0.13	0.6	0.26	0.11	1.28	0.2	0.25	1.24	0.36	0.69	0.91	1.48	2.03	1.88	0.56	0.14	0.67	0.43	0.28	0.27	0.59	0.34
175	0.35	0.17	0.22	0.33	0.34	2.17	0.43	0.52	0.61	1.23	0.17	0.31	0.97	1.32	0.19	0.66	0.25	0.26	0.65	1.61	1.6	0.16	0.57	0.95	0.13	0.7	0.2	0.12	0.57	0.24	0.11	1.27	0.19	0.24	1.24	0.34	0.67	0.88	1.42	1.98	1.81	0.55	0.14	0.64	0.41	0.28	0.28	0.59	0.33
176	0.33	0.15	0.2	0.31	0.33	2.1	0.42	0.53	0.6	1.19	0.16	0.29	0.96	1.31	0.17	0.63	0.23	0.25	0.63	1.56	1.56	0.16	0.54	0.94	0.12	0.68	0.18	0.11	0.55	0.23	0.11	1.24	0.19	0.23	1.23	0.33	0.65	0.86	1.36	1.94	1.76	0.55	0.14	0.61	0.41	0.29	0.27	0.59	0.32
177	0.31	0.14	0.2	0.29	0.32	2.02	0.4	0.53	0.6	1.17	0.15	0.29	0.94	1.27	0.18	0.59	0.21	0.24	0.61	1.53	1.53	0.16	0.51	0.93	0.11	0.66	0.18	0.1	0.52	0.23	0.1	1.21	0.17	0.22	1.19	0.31	0.65	0.84	1.33	1.92	1.71	0.54	0.15	0.6	0.4	0.29	0.27	0.59	0.3
178	0.3	0.13	0.19	0.28	0.31	1.95	0.39	0.53	0.6	1.14	0.15	0.28	0.92	1.24	0.18	0.58	0.21	0.23	0.59	1.5	1.5	0.15	0.49	0.92	0.11	0.63	0.17	0.09	0.51	0.22	0.1	1.17	0.16	0.2	1.16	0.29	0.65	0.83	1.29	1.91	1.66	0.53	0.15	0.57	0.38	0.27	0.25	0.57	0.28
179	0.3	0.12	0.19	0.26	0.29	1.88	0.35	0.52	0.59	1.11	0.14	0.25	0.92	1.2	0.16	0.56	0.19	0.21	0.56	1.46	1.48	0.15	0.47	0.9	0.11	0.61	0.16	0.09	0.49	0.21	0.08	1.12	0.14	0.18	1.11	0.29	0.64	0.81	1.26	1.86	1.6	0.52	0.14	0.54	0.37	0.25	0.25	0.57	0.26
180	0.31	0.12	0.18	0.26	0.28	1.81	0.35	0.51	0.58	1.08	0.13	0.25	0.89	1.19	0.15	0.57	0.2	0.22	0.55	1.44	1.46	0.14	0.46	0.89	0.1	0.59	0.15	0.09	0.47	0.21	0.07	1.08	0.14	0.17	1.04	0.27	0.62	0.78	1.23	1.78	1.54	0.5	0.13	0.52	0.35	0.24	0.25	0.56	0.24
181	0.3	0.12	0.17	0.24	0.26	1.74	0.33	0.49	0.55	1.04	0.13	0.24	0.86	1.16	0.16	0.54	0.2	0.21	0.52	1.4	1.44	0.14	0.46	0.88	0.09	0.56	0.14	0.08	0.46	0.2	0.06	1.03	0.14	0.16	0.99	0.26	0.6	0.75	1.2	1.71	1.49	0.48	0.12	0.51	0.36	0.22	0.24	0.55	0.23
182	0.29	0.12	0.17	0.23	0.25	1.69	0.32	0.49	0.53	1	0.12	0.24	0.85	1.15	0.17	0.52	0.2	0.2	0.51	1.39	1.4	0.13	0.45	0.89	0.09	0.54	0.15	0.08	0.44	0.19	0.06	0.98	0.13	0.15	0.96	0.26	0.6	0.74	1.15	1.67	1.46	0.46	0.11	0.48	0.34	0.2	0.23	0.55	0.21
183	0.29	0.13	0.2	0.24	0.25	1.63	0.31	0.49	0.52	0.97	0.11	0.23	0.85	1.11	0.16	0.51	0.18	0.2	0.5	1.38	1.36	0.14	0.43	0.88	0.09	0.55	0.14	0.08	0.44	0.18	0.06	0.94	0.13	0.15	0.96	0.25	0.59	0.73	1.1	1.61	1.42	0.44	0.1	0.47	0.33	0.2	0.22	0.54	0.2
184	0.28	0.12	0.16	0.23	0.23	1.57	0.3	0.49	0.51	0.93	0.1	0.22	0.82	1.06	0.16	0.47	0.18	0.18	0.48	1.37	1.3	0.13	0.41	0.87	0.07	0.52	0.13	0.08	0.42	0.16	0.05	0.91	0.11	0.14	0.95	0.25	0.57	0.71	1.02	1.56	1.36	0.43	0.09	0.45	0.32	0.17	0.22	0.53	0.19
185	0.26	0.1	0.15	0.21	0.23	1.51	0.29	0.49	0.48	0.89	0.09	0.21	0.81	1.01	0.16	0.45	0.17	0.17	0.45	1.35	1.27	0.11	0.4	0.84	0.06	0.5	0.12	0.07	0.41	0.15	0.04	0.87	0.1	0.14	0.97	0.25	0.56	0.68	0.95	1.51	1.31	0.41	0.09	0.44	0.31	0.16	0.21	0.54	0.19
186	0.26	0.09	0.14	0.2	0.22	1.45	0.29	0.49	0.48	0.85	0.09	0.21	0.82	0.98	0.14	0.43	0.16	0.17	0.43	1.33	1.25	0.11	0.39	0.83	0.06	0.49	0.11	0.07	0.39	0.14	0.04	0.84	0.09	0.13	0.95	0.24	0.56	0.66	0.89	1.48	1.26	0.39	0.09	0.44	0.3	0.15	0.21	0.55	0.17
187	0.26	0.08	0.12	0.19	0.2	1.38	0.27	0.48	0.46	0.81	0.08	0.19	0.81	0.95	0.14	0.42	0.15	0.16	0.41	1.29	1.21	0.1	0.37	0.82	0.05	0.46	0.1	0.06	0.37	0.14	0.04	0.82	0.08	0.12	0.96	0.23	0.54	0.64	0.87	1.43	1.21	0.37	0.08	0.43	0.3	0.13	0.21	0.53	0.17
188	0.26	0.09	0.14	0.19	0.2	1.33	0.27	0.47	0.45	0.78	0.06	0.21	0.8	0.92	0.13	0.41	0.16	0.15	0.4	1.25	1.19	0.11	0.36	0.82	0.06	0.46	0.09	0.06	0.36	0.13	0.03	0.79	0.08	0.12	0.95	0.22	0.54	0.63	0.87	1.41	1.16	0.35	0.07	0.41	0.29	0.14	0.2	0.51	0.16
189	0.25	0.08	0.14	0.18	0.19	1.27	0.25	0.46	0.43	0.76	0.06	0.2	0.77	0.89	0.12	0.39	0.16	0.16	0.39	1.19	1.16	0.11	0.35	0.8	0.05	0.44	0.08	0.06	0.35	0.13	0.03	0.77	0.08	0.12	0.94	0.21	0.52	0.61	0.83	1.39	1.12	0.33	0.07	0.4	0.29	0.13	0.21	0.5	0.17
190	0.23	0.06	0.13	0.17	0.18	1.23	0.23	0.45	0.4	0.73	0.05	0.19	0.72	0.85	0.12	0.38	0.15	0.15	0.37	1.16	1.12	0.09	0.34	0.77	0.04	0.41	0.07	0.06	0.34	0.12	0.02	0.73	0.08	0.11	0.92	0.19	0.51	0.59	0.79	1.39	1.08	0.29	0.05	0.4	0.28	0.13	0.2	0.48	0.15
191	0.21	0.06	0.13	0.16	0.16	1.18	0.22	0.43	0.38	0.7	0.04	0.18	0.69	0.8	0.1	0.35	0.14	0.14	0.36	1.12	1.12	0.09	0.32	0.78	0.04	0.38	0.05	0.05	0.34	0.12	0.02	0.7	0.08	0.11	0.88	0.17	0.5	0.58	0.77	1.4	1.04	0.28	0.05	0.39	0.3	0.13	0.2	0.48	0.16
192	0.21	0.06	0.12	0.15	0.15	1.14	0.2	0.42	0.36	0.7	0.04	0.18	0.66	0.77	0.1	0.33	0.13	0.14	0.35	1.12	1.13	0.09	0.31	0.77	0.03	0.37	0.05	0.06	0.33	0.12	0.03	0.67	0.08	0.11	0.84	0.17	0.49	0.55	0.73	1.41	1.01	0.28	0.04	0.38	0.31	0.12	0.19	0.46	0.16
193	0.2	0.06	0.1	0.14	0.15	1.1	0.2	0.42	0.35	0.7	0.04	0.17	0.66	0.74	0.1	0.34	0.12	0.15	0.33	1.08	1.1	0.08	0.29	0.75	0.03	0.36	0.04	0.05	0.32	0.12	0.03	0.66	0.07	0.11	0.83	0.16	0.48	0.54	0.69	1.4	0.98	0.29	0.05	0.37	0.31	0.11	0.18	0.45	0.16
194	0.2	0.05	0.1	0.14	0.13	1.03	0.2	0.42	0.34	0.68	0.03	0.17	0.65	0.72	0.09	0.34	0.13	0.15	0.32	1.05	1.07	0.08	0.28	0.72	0.03	0.34	0.04	0.05	0.31	0.12	0.03	0.63	0.06	0.09	0.82	0.16	0.47	0.51	0.68	1.36	0.93	0.29	0.05	0.36	0.29	0.11	0.18	0.44	0.16
195	0.19	0.06	0.09	0.14	0.13	0.98	0.19	0.42	0.33	0.67	0.03	0.17	0.66	0.7	0.09	0.34	0.12	0.16	0.31	1.01	1.04	0.08	0.27	0.7	0.03	0.32	0.04	0.05	0.31	0.11	0.03	0.6	0.05	0.09	0.8	0.15	0.47	0.52	0.64	1.33	0.89	0.3	0.05	0.35	0.28	0.13	0.19	0.44	0.16
196	0.18	0.04	0.09	0.14	0.12	0.93	0.19	0.42	0.31	0.63	0.04	0.17	0.67	0.7	0.09	0.32	0.12	0.19	0.3	0.97	1.05	0.07	0.26	0.66	0.02	0.3	0.04	0.04	0.29	0.11	0.03	0.59	0.05	0.08	0.78	0.14	0.45	0.5	0.63	1.29	0.85	0.29	0.07	0.33	0.27	0.1	0.17	0.41	0.15
197	0.18	0.04	0.1	0.13	0.12	0.89	0.18	0.41	0.29	0.61	0.03	0.16	0.66	0.7	0.1	0.3	0.11	0.22	0.28	0.94	1.04	0.07	0.24	0.63	0.01	0.28	0.04	0.04	0.29	0.11	0.04	0.56	0.05	0.09	0.77	0.14	0.44	0.5	0.62	1.26	0.8	0.3	0.09	0.32	0.26	0.09	0.17	0.38	0.14
198	0.17	0.04	0.09	0.13	0.11	0.86	0.17	0.42	0.28	0.59	0.02	0.16	0.66	0.68	0.08	0.28	0.12	0.21	0.26	0.92	1.01	0.06	0.22	0.62	0.01	0.26	0.03	0.04	0.27	0.1	0.04	0.53	0.04	0.07	0.76	0.13	0.42	0.48	0.6	1.22	0.76	0.29	0.09	0.33	0.26	0.09	0.17	0.37	0.15
199	0.16	0.04	0.08	0.12	0.1	0.83	0.15	0.42	0.28	0.58	0.03	0.17	0.65	0.68	0.08	0.28	0.1	0.21	0.25	0.88	0.99	0.05	0.22	0.61	0.01	0.24	0.03	0.03	0.25	0.09	0.04	0.5	0.05	0.06	0.71	0.13	0.42	0.46	0.58	1.17	0.72	0.3	0.09	0.32	0.24	0.07	0.14	0.36	0.14
200	0.16	0.04	0.08	0.13	0.1	0.81	0.14	0.42	0.28	0.56	0.04	0.16	0.64	0.66	0.1	0.27	0.09	0.19	0.25	0.84	0.96	0.06	0.2	0.6	0.01	0.23	0.04	0.04	0.25	0.09	0.04	0.49	0.05	0.06	0.69	0.12	0.42	0.45	0.54	1.12	0.69	0.29	0.1	0.31	0.24	0.08	0.13	0.33	0.15
201	0.15	0.03	0.08	0.12	0.09	0.76	0.13	0.42	0.27	0.54	0.03	0.15	0.62	0.64	0.09	0.26	0.09	0.18	0.23	0.82	0.94	0.05	0.2	0.58	0	0.22	0.04	0.02	0.24	0.07	0.03	0.48	0.05	0.05	0.66	0.12	0.4	0.44	0.51	1.08	0.65	0.28	0.1	0.32	0.23	0.07	0.12	0.3	0.16
202	0.16	0.04	0.08	0.12	0.1	0.73	0.13	0.43	0.26	0.52	0.03	0.16	0.59	0.63	0.08	0.27	0.09	0.19	0.24	0.8	0.95	0.05	0.19	0.57	0.01	0.21	0.04	0.03	0.23	0.07	0.03	0.5	0.05	0.05	0.65	0.11	0.39	0.44	0.48	1.05	0.63	0.29	0.11	0.32	0.21	0.07	0.11	0.31	0.18
203	0.16	0.04	0.07	0.1	0.09	0.71	0.12	0.43	0.25	0.49	0.03	0.16	0.57	0.61	0.08	0.27	0.08	0.19	0.23	0.76	0.91	0.04	0.17	0.55	0	0.21	0.02	0.02	0.22	0.06	0.02	0.5	0.05	0.05	0.62	0.11	0.38	0.43	0.45	1.01	0.62	0.27	0.11	0.31	0.21	0.07	0.1	0.31	0.19
204	0.16	0.04	0.07	0.1	0.09	0.68	0.12	0.43	0.23	0.47	0.02	0.16	0.54	0.6	0.1	0.26	0.08	0.2	0.23	0.74	0.88	0.04	0.17	0.53	0.01	0.2	0.02	0.02	0.21	0.06	0.02	0.49	0.05	0.05	0.65	0.09	0.37	0.42	0.42	0.98	0.6	0.26	0.11	0.31	0.21	0.08	0.09	0.3	0.18
205	0.15	0.03	0.07	0.09	0.08	0.64	0.11	0.44	0.22	0.45	0.01	0.15	0.52	0.59	0.08	0.25	0.09	0.2	0.22	0.7	0.84	0.04	0.15	0.51	0.01	0.19	0.01	0.01	0.2	0.05	0.02	0.48	0.06	0.04	0.65	0.08	0.34	0.41	0.41	0.95	0.59	0.25	0.11	0.31	0.21	0.08	0.09	0.3	0.18
206	0.15	0.04	0.07	0.09	0.08	0.61	0.1	0.45	0.22	0.44	0.02	0.15	0.51	0.57	0.1	0.25	0.09	0.22	0.22	0.67	0.8	0.05	0.15	0.49	0.01	0.18	0.01	0.02	0.2	0.05	0.02	0.49	0.06	0.05	0.65	0.08	0.33	0.41	0.39	0.94	0.57	0.25	0.12	0.3	0.19	0.09	0.09	0.28	0.17
207	0.14	0.04	0.07	0.09	0.08	0.57	0.1	0.46	0.22	0.44	0.01	0.14	0.47	0.56	0.09	0.24	0.09	0.23	0.2	0.65	0.78	0.04	0.14	0.47	0	0.17	0.01	0.02	0.19	0.06	0.02	0.48	0.06	0.05	0.69	0.08	0.31	0.4	0.37	0.91	0.55	0.25	0.12	0.29	0.17	0.09	0.08	0.24	0.17
208	0.14	0.05	0.06	0.09	0.08	0.53	0.1	0.46	0.22	0.42	0.01	0.13	0.46	0.54	0.09	0.23	0.09	0.23	0.19	0.63	0.76	0.03	0.13	0.44	0	0.17	0	0	0.17	0.05	0.02	0.45	0.05	0.04	0.69	0.07	0.28	0.38	0.34	0.88	0.53	0.24	0.12	0.29	0.17	0.07	0.06	0.23	0.17
209	0.13	0.05	0.06	0.08	0.08	0.5	0.1	0.47	0.2	0.41	0.02	0.13	0.45	0.51	0.08	0.21	0.09	0.23	0.18	0.61	0.72	0.04	0.12	0.42	0.01	0.16	0	0.01	0.16	0.05	0.02	0.43	0.04	0.04	0.68	0.06	0.27	0.37	0.33	0.85	0.53	0.24	0.12	0.28	0.16	0.05	0.06	0.21	0.17
210	0.11	0.05	0.06	0.08	0.09	0.48	0.11	0.48	0.19	0.41	0.02	0.12	0.43	0.5	0.08	0.21	0.09	0.24	0.17	0.59	0.72	0.04	0.12	0.42	0.01	0.15	0	0	0.16	0.04	0.01	0.42	0.04	0.04	0.67	0.05	0.26	0.37	0.3	0.82	0.51	0.23	0.12	0.27	0.15	0.04	0.04	0.21	0.16
211	0.1	0.04	0.04	0.08	0.09	0.45	0.09	0.48	0.17	0.39	0.01	0.11	0.41	0.48	0.07	0.18	0.08	0.24	0.17	0.57	0.69	0.03	0.11	0.39	0.01	0.13	0	0	0.15	0.03	0	0.4	0.04	0.03	0.65	0.05	0.24	0.35	0.28	0.8	0.49	0.21	0.11	0.26	0.16	0.04	0.03	0.21	0.17
212	0.09	0.04	0.05	0.08	0.08	0.42	0.09	0.46	0.16	0.39	0.01	0.11	0.39	0.46	0.07	0.18	0.09	0.23	0.16	0.57	0.69	0.03	0.1	0.37	0.01	0.12	0.01	0.01	0.14	0.03	0	0.39	0.03	0.03	0.66	0.04	0.23	0.33	0.27	0.8	0.47	0.2	0.09	0.24	0.15	0.05	0.02	0.2	0.16
213	0.09	0.05	0.05	0.09	0.09	0.41	0.09	0.47	0.15	0.37	0.01	0.1	0.38	0.46	0.07	0.18	0.09	0.22	0.16	0.56	0.69	0.03	0.1	0.36	0.01	0.11	0.01	0.01	0.14	0.03	0.01	0.38	0.04	0.04	0.69	0.04	0.22	0.32	0.24	0.78	0.47	0.18	0.08	0.23	0.14	0.03	0.01	0.18	0.15
214	0.1	0.04	0.04	0.08	0.1	0.39	0.08	0.45	0.14	0.35	0.01	0.09	0.36	0.44	0.06	0.18	0.09	0.22	0.15	0.54	0.7	0.02	0.09	0.34	0.01	0.11	0.02	0.02	0.14	0.03	0.01	0.36	0.04	0.03	0.68	0.03	0.2	0.31	0.22	0.76	0.46	0.19	0.07	0.23	0.13	0.02	0.01	0.17	0.15
215	0.11	0.05	0.04	0.08	0.08	0.37	0.07	0.42	0.14	0.33	0.02	0.09	0.34	0.43	0.08	0.16	0.1	0.22	0.14	0.53	0.71	0.03	0.09	0.32	0.03	0.11	0.02	0.02	0.13	0.03	0	0.34	0.04	0.03	0.66	0.03	0.19	0.3	0.19	0.73	0.45	0.17	0.06	0.22	0.13	0.01	0.01	0.18	0.15
216	0.11	0.06	0.04	0.07	0.07	0.36	0.07	0.4	0.13	0.33	0.04	0.09	0.32	0.41	0.08	0.15	0.1	0.21	0.14	0.5	0.72	0.03	0.08	0.31	0.03	0.11	0.02	0.02	0.13	0.04	0	0.33	0.04	0.03	0.67	0.04	0.18	0.28	0.19	0.7	0.44	0.15	0.05	0.21	0.11	0	0.01	0.17	0.14
217	0.11	0.05	0.04	0.07	0.07	0.34	0.06	0.39	0.13	0.31	0.04	0.08	0.31	0.39	0.08	0.15	0.09	0.2	0.13	0.49	0.72	0.03	0.07	0.3	0.02	0.11	0.02	0.01	0.11	0.05	0.01	0.31	0.03	0.03	0.66	0.05	0.17	0.27	0.19	0.67	0.41	0.13	0.04	0.2	0.1	0	0.01	0.15	0.15
218	0.1	0.04	0.04	0.07	0.07	0.32	0.05	0.37	0.12	0.29	0.03	0.08	0.3	0.38	0.08	0.15	0.09	0.18	0.12	0.48	0.72	0.02	0.06	0.28	0.03	0.11	0.02	0	0.1	0.04	0.01	0.3	0.04	0.03	0.64	0.04	0.16	0.25	0.19	0.66	0.4	0.12	0.03	0.18	0.08	0	0	0.14	0.15
219	0.09	0.05	0.03	0.07	0.07	0.3	0.05	0.35	0.13	0.28	0.03	0.07	0.29	0.36	0.09	0.16	0.1	0.18	0.11	0.48	0.73	0.02	0.06	0.27	0.02	0.1	0.02	0	0.08	0.04	0.01	0.29	0.02	0.02	0.64	0.03	0.15	0.24	0.18	0.63	0.38	0.11	0.02	0.17	0.07	0.01	0.02	0.13	0.16
220	0.09	0.05	0.03	0.06	0.07	0.29	0.05	0.33	0.12	0.27	0.04	0.09	0.3	0.35	0.08	0.15	0.09	0.19	0.1	0.47	0.73	0.02	0.06	0.27	0.01	0.1	0.03	0.01	0.09	0.05	0.01	0.28	0.03	0.02	0.63	0.03	0.16	0.23	0.17	0.61	0.36	0.11	0.02	0.16	0.06	0.02	0.04	0.13	0.18
221	0.08	0.05	0.02	0.05	0.06	0.27	0.05	0.31	0.12	0.24	0.03	0.08	0.29	0.32	0.07	0.13	0.08	0.18	0.09	0.46	0.71	0.02	0.06	0.25	0.03	0.08	0.02	0.01	0.08	0.04	0.01	0.27	0.02	0.02	0.63	0.03	0.15	0.23	0.15	0.58	0.35	0.11	0.02	0.14	0.05	0.03	0.05	0.12	0.18
222	0.08	0.04	0.01	0.05	0.05	0.25	0.04	0.29	0.12	0.24	0.03	0.07	0.29	0.32	0.07	0.13	0.08	0.18	0.08	0.45	0.71	0.01	0.05	0.24	0.05	0.08	0.02	0.01	0.07	0.04	0.01	0.26	0.02	0.01	0.61	0.04	0.15	0.21	0.14	0.56	0.33	0.08	0.02	0.13	0.03	0.04	0.03	0.11	0.18
223	0.07	0.04	0.01	0.05	0.05	0.24	0.04	0.26	0.11	0.22	0.03	0.08	0.3	0.32	0.06	0.14	0.08	0.2	0.08	0.44	0.69	0.02	0.05	0.23	0.07	0.08	0.03	0.01	0.07	0.04	0.02	0.25	0.02	0.01	0.62	0.03	0.14	0.21	0.12	0.53	0.3	0.07	0.01	0.13	0.03	0.07	0.05	0.12	0.18
224	0.06	0.03	0	0.04	0.05	0.23	0.04	0.25	0.1	0.21	0.03	0.07	0.28	0.31	0.07	0.12	0.09	0.2	0.08	0.42	0.66	0.02	0.05	0.22	0.07	0.07	0.03	0.01	0.06	0.05	0.02	0.23	0.02	0	0.62	0.03	0.12	0.2	0.1	0.5	0.3	0.08	0.01	0.14	0.03	0.08	0.06	0.11	0.18
225	0.06	0.04	0.01	0.05	0.05	0.22	0.04	0.24	0.11	0.21	0.02	0.07	0.27	0.32	0.07	0.13	0.11	0.21	0.08	0.41	0.64	0.03	0.06	0.21	0.09	0.07	0.02	0.01	0.06	0.05	0.03	0.22	0.01	0.01	0.63	0.02	0.12	0.2	0.1	0.47	0.3	0.08	0.01	0.14	0.02	0.08	0.06	0.09	0.15
226	0.05	0.03	0	0.04	0.04	0.2	0.03	0.22	0.1	0.2	0	0.05	0.25	0.31	0.07	0.12	0.09	0.22	0.07	0.4	0.62	0.02	0.06	0.2	0.09	0.07	0.01	0	0.04	0.03	0.04	0.2	0	0	0.63	0.02	0.11	0.19	0.09	0.45	0.29	0.08	0	0.14	0.03	0.1	0.07	0.08	0.15
227	0.05	0.03	0	0.05	0.04	0.21	0.03	0.21	0.09	0.2	0.02	0.05	0.25	0.3	0.07	0.12	0.09	0.22	0.07	0.38	0.63	0.03	0.06	0.19	0.1	0.07	0.01	0.01	0.05	0.03	0.04	0.2	0	0.01	0.62	0.02	0.11	0.18	0.08	0.43	0.28	0.08	0.01	0.13	0.02	0.09	0.07	0.08	0.15
228	0.04	0.03	0.01	0.05	0.05	0.19	0.04	0.2	0.08	0.19	0.02	0.05	0.24	0.28	0.06	0.12	0.09	0.23	0.07	0.37	0.63	0.04	0.05	0.18	0.1	0.06	0.01	0.02	0.06	0.03	0.04	0.18	0.01	0	0.61	0.02	0.1	0.18	0.08	0.41	0.27	0.08	0.01	0.13	0.03	0.09	0.07	0.09	0.15
229	0.04	0.03	0.01	0.04	0.04	0.18	0.04	0.2	0.08	0.18	0.01	0.04	0.23	0.27	0.05	0.12	0.09	0.23	0.07	0.35	0.61	0.03	0.04	0.16	0.1	0.05	0.02	0.02	0.05	0.02	0.02	0.16	0.01	0	0.59	0.01	0.1	0.17	0.07	0.38	0.26	0.08	0.01	0.13	0.03	0.08	0.05	0.08	0.15
230	0.03	0.03	0.01	0.04	0.03	0.17	0.04	0.19	0.07	0.17	0.01	0.04	0.21	0.26	0.05	0.12	0.09	0.22	0.07	0.34	0.57	0.02	0.04	0.16	0.1	0.05	0.04	0.02	0.06	0.03	0.03	0.16	0.02	0.01	0.59	0.01	0.1	0.17	0.08	0.37	0.25	0.08	0.01	0.13	0.03	0.07	0.05	0.08	0.15
231	0.03	0.02	0.02	0.04	0.04	0.16	0.04	0.19	0.06	0.17	0.01	0.04	0.19	0.26	0.04	0.13	0.09	0.23	0.07	0.33	0.55	0.03	0.04	0.15	0.09	0.04	0.04	0.02	0.05	0.02	0.04	0.15	0.01	0.02	0.6	0.02	0.1	0.16	0.07	0.35	0.25	0.08	0	0.12	0.03	0.08	0.05	0.08	0.14
232	0.02	0.02	0.01	0.03	0.04	0.15	0.03	0.19	0.05	0.17	0.01	0.03	0.18	0.25	0.05	0.12	0.09	0.23	0.06	0.31	0.52	0.03	0.04	0.14	0.1	0.04	0.04	0.03	0.04	0.02	0.03	0.14	0.01	0.02	0.58	0.01	0.08	0.15	0.05	0.33	0.24	0.08	0	0.12	0.05	0.09	0.05	0.07	0.14
233	0.02	0.01	0.01	0.03	0.04	0.14	0.02	0.17	0.04	0.16	0.01	0.03	0.18	0.24	0.05	0.11	0.09	0.23	0.06	0.3	0.52	0.03	0.05	0.13	0.09	0.05	0.06	0.03	0.04	0.03	0.03	0.14	0.02	0.02	0.58	0.03	0.08	0.15	0.05	0.33	0.24	0.09	0.01	0.11	0.04	0.07	0.04	0.07	0.13
234	0.01	0.01	0	0.02	0.03	0.13	0.02	0.16	0.04	0.16	0.02	0.05	0.18	0.23	0.04	0.1	0.08	0.24	0.06	0.28	0.53	0.02	0.05	0.13	0.08	0.04	0.06	0.03	0.03	0.02	0.03	0.11	0.02	0.02	0.56	0.03	0.07	0.14	0.04	0.31	0.22	0.09	0.02	0.11	0.05	0.07	0.03	0.07	0.13
235	0	0	0.01	0.02	0.03	0.12	0.01	0.14	0.04	0.14	0.01	0.03	0.16	0.23	0.04	0.09	0.07	0.25	0.06	0.27	0.52	0.01	0.04	0.12	0.07	0.03	0.07	0.03	0.02	0.02	0.02	0.11	0.01	0.01	0.53	0.03	0.06	0.13	0.03	0.3	0.21	0.07	0.02	0.1	0.05	0.07	0.02	0.06	0.13
236	0.01	0.01	0	0.02	0.03	0.11	0.01	0.14	0.04	0.14	0.01	0.04	0.15	0.24	0.06	0.11	0.08	0.26	0.06	0.27	0.53	0.02	0.05	0.12	0.09	0.02	0.07	0.04	0.03	0.03	0.02	0.1	0	0.01	0.53	0.02	0.06	0.13	0.03	0.29	0.21	0.07	0.02	0.09	0.06	0.06	0.01	0.07	0.14
237	0.01	0.02	0	0.02	0.03	0.11	0.01	0.13	0.05	0.13	0.01	0.04	0.14	0.24	0.06	0.1	0.09	0.27	0.06	0.27	0.52	0.02	0.05	0.11	0.09	0.02	0.08	0.04	0.02	0.02	0.03	0.09	0	0.01	0.5	0.02	0.05	0.12	0.03	0.28	0.2	0.07	0.02	0.09	0.05	0.06	0.02	0.06	0.14
238	0.01	0.02	0.01	0.01	0.02	0.09	0	0.12	0.04	0.14	0.01	0.04	0.12	0.22	0.05	0.09	0.08	0.25	0.05	0.24	0.5	0.01	0.05	0.11	0.09	0.01	0.07	0.04	0.02	0.02	0.04	0.09	0	0	0.47	0.02	0.05	0.11	0.03	0.26	0.18	0.06	0.03	0.09	0.07	0.08	0.02	0.07	0.14
239	0.01	0.03	0.02	0.02	0.03	0.09	0.01	0.11	0.03	0.12	0.01	0.04	0.12	0.2	0.07	0.1	0.08	0.26	0.06	0.23	0.48	0.02	0.05	0.11	0.09	0.02	0.08	0.04	0.03	0.03	0.05	0.09	0.01	0.01	0.44	0.02	0.05	0.11	0.03	0.26	0.18	0.06	0.03	0.09	0.06	0.06	0.02	0.06	0.13
240	0.01	0.02	0.03	0.02	0.02	0.09	0.01	0.1	0.02	0.13	0.01	0.03	0.11	0.18	0.07	0.1	0.06	0.26	0.05	0.22	0.45	0.01	0.05	0.1	0.08	0.03	0.08	0.04	0.02	0.02	0.05	0.08	0	0.01	0.41	0.01	0.04	0.09	0.01	0.26	0.17	0.06	0.03	0.08	0.07	0.05	0.01	0.08	0.12
241	0.01	0.02	0.03	0.02	0.02	0.1	0	0.1	0.03	0.12	0.02	0.02	0.1	0.17	0.06	0.09	0.05	0.24	0.05	0.21	0.42	0.01	0.04	0.09	0.08	0.01	0.08	0.05	0	0.02	0.05	0.06	0	0.02	0.37	0.01	0.03	0.08	0.02	0.25	0.16	0.06	0.03	0.08	0.05	0.04	0.01	0.08	0.12
242	0.01	0.02	0.03	0.01	0.03	0.09	0.01	0.1	0.04	0.12	0.01	0.02	0.08	0.17	0.06	0.1	0.05	0.24	0.05	0.2	0.41	0.01	0.04	0.09	0.08	0.02	0.08	0.05	0	0.02	0.05	0.07	0.01	0.03	0.36	0.01	0.04	0.08	0.02	0.25	0.16	0.05	0.04	0.07	0.05	0.05	0.01	0.07	0.12
243	0.02	0.02	0.03	0.02	0.03	0.09	0	0.09	0.05	0.12	0.02	0.02	0.08	0.16	0.08	0.1	0.04	0.26	0.05	0.19	0.4	0.02	0.04	0.09	0.09	0.01	0.07	0.05	0	0.02	0.05	0.07	0.01	0.03	0.34	0.01	0.04	0.09	0.02	0.23	0.16	0.05	0.05	0.07	0.05	0.06	0.02	0.07	0.11
244	0.02	0.03	0.03	0.02	0.03	0.09	0.02	0.09	0.05	0.12	0.01	0.02	0.06	0.15	0.08	0.08	0.04	0.26	0.05	0.18	0.37	0.01	0.03	0.08	0.09	0.01	0.07	0.05	0	0.02	0.06	0.06	0.01	0.04	0.33	0.01	0.03	0.09	0.02	0.22	0.17	0.04	0.04	0.05	0.04	0.06	0.01	0.06	0.12
245	0.04	0.03	0.03	0.02	0.03	0.08	0.02	0.09	0.05	0.11	0.02	0.03	0.07	0.15	0.07	0.08	0.03	0.26	0.04	0.17	0.36	0.02	0.03	0.07	0.1	0.02	0.06	0.06	0	0.02	0.06	0.05	0.01	0.04	0.32	0.01	0.04	0.09	0.02	0.21	0.16	0.04	0.03	0.05	0.04	0.07	0.01	0.07	0.11
246	0.04	0.03	0.03	0.02	0.02	0.08	0.02	0.08	0.05	0.1	0.03	0.03	0.06	0.14	0.08	0.08	0.04	0.26	0.04	0.16	0.35	0.02	0.03	0.07	0.1	0.01	0.06	0.06	0.01	0.02	0.06	0.04	0.02	0.04	0.29	0	0.04	0.09	0.02	0.21	0.15	0.05	0.05	0.05	0.05	0.06	0.02	0.08	0.1
247	0.04	0.02	0.03	0.01	0.02	0.07	0.02	0.08	0.06	0.09	0.03	0.01	0.05	0.14	0.09	0.07	0.03	0.25	0.04	0.15	0.34	0.01	0.03	0.07	0.09	0.01	0.07	0.06	0.01	0.02	0.05	0.04	0.02	0.04	0.28	0.01	0.04	0.08	0.01	0.19	0.14	0.06	0.05	0.05	0.05	0.05	0.04	0.09	0.1
248	0.05	0.02	0.04	0.02	0.02	0.07	0.04	0.07	0.07	0.08	0.04	0.02	0.04	0.13	0.08	0.09	0.04	0.26	0.03	0.14	0.32	0.01	0.03	0.06	0.09	0.01	0.07	0.07	0.02	0	0.06	0.04	0.02	0.03	0.24	0	0.03	0.08	0.01	0.19	0.13	0.06	0.06	0.06	0.06	0.05	0.05	0.09	0.11
249	0.04	0.02	0.05	0.01	0.02	0.06	0.03	0.06	0.07	0.07	0.03	0.02	0.03	0.13	0.06	0.07	0.03	0.26	0.03	0.13	0.32	0	0.03	0.05	0.1	0.02	0.08	0.06	0.02	0.01	0.06	0.05	0.02	0.02	0.22	0	0.03	0.07	0.01	0.18	0.11	0.06	0.05	0.06	0.07	0.05	0.05	0.1	0.13
250	0.05	0.03	0.04	0.01	0.01	0.05	0.03	0.06	0.08	0.07	0.03	0.01	0.03	0.12	0.05	0.07	0.02	0.25	0.03	0.13	0.31	0	0.03	0.05	0.11	0.01	0.09	0.05	0.02	0	0.07	0.03	0.02	0.02	0.2	0.01	0.02	0.07	0.01	0.17	0.11	0.06	0.05	0.05	0.07	0.05	0.06	0.1	0.12
251	0.05	0.02	0.06	0.01	0.01	0.04	0.04	0.06	0.07	0.07	0.03	0.01	0.04	0.12	0.06	0.06	0.01	0.25	0.02	0.12	0.29	0	0.03	0.05	0.11	0.01	0.09	0.05	0.01	0.01	0.08	0.03	0.02	0.02	0.19	0.02	0.02	0.07	0.02	0.17	0.11	0.06	0.06	0.04	0.09	0.05	0.05	0.1	0.12
252	0.05	0.03	0.07	0.01	0.01	0.04	0.04	0.06	0.07	0.06	0.03	0.02	0.02	0.11	0.05	0.06	0.01	0.26	0.02	0.12	0.28	0	0.03	0.03	0.1	0.01	0.09	0.07	0.02	0.01	0.08	0.02	0.03	0.02	0.19	0.03	0.02	0.08	0.02	0.15	0.1	0.06	0.06	0.04	0.1	0.06	0.06	0.1	0.13
253	0.05	0.03	0.07	0.01	0	0.04	0.03	0.06	0.07	0.06	0.03	0.02	0.02	0.12	0.04	0.06	0.02	0.26	0.02	0.12	0.27	0.01	0.03	0.03	0.09	0.01	0.11	0.06	0.02	0.01	0.08	0.01	0.03	0.03	0.18	0.04	0.01	0.08	0.01	0.15	0.09	0.06	0.07	0.03	0.1	0.06	0.07	0.1	0.13
254	0.04	0.02	0.08	0.01	0	0.04	0.03	0.05	0.07	0.04	0.03	0.01	0.01	0.1	0.03	0.04	0	0.25	0.03	0.11	0.25	0.02	0.02	0.02	0.08	0.01	0.1	0.05	0.01	0	0.08	0	0.02	0.02	0.17	0.04	0.01	0.06	0	0.14	0.09	0.06	0.07	0.03	0.1	0.06	0.06	0.11	0.12
255	0.04	0.02	0.08	0.02	0	0.04	0.03	0.05	0.07	0.04	0.03	0.01	0.02	0.09	0.04	0.04	0.02	0.26	0.03	0.11	0.23	0.02	0.02	0.02	0.08	0.02	0.11	0.06	0.01	0.01	0.09	0.01	0.04	0.03	0.17	0.04	0.01	0.07	0.01	0.14	0.08	0.06	0.06	0.02	0.09	0.07	0.06	0.1	0.11
256	0.03	0.03	0.09	0.03	0.01	0.04	0.03	0.04	0.07	0.03	0.03	0.01	0.02	0.09	0.03	0.04	0.02	0.26	0.02	0.11	0.22	0.03	0.02	0.03	0.08	0.01	0.1	0.06	0.02	0.02	0.11	0.01	0.06	0.02	0.17	0.05	0.02	0.07	0.02	0.14	0.08	0.07	0.06	0.02	0.09	0.07	0.05	0.11	0.12
257	0.03	0.02	0.08	0.02	0.01	0.04	0.03	0.04	0.07	0.03	0.02	0	0.02	0.08	0.02	0.03	0.01	0.26	0.03	0.11	0.2	0.02	0.02	0.02	0.07	0	0.1	0.05	0.02	0.01	0.12	0.01	0.06	0.02	0.16	0.05	0.01	0.07	0.01	0.13	0.08	0.06	0.05	0.01	0.09	0.06	0.05	0.12	0.12
258	0.04	0.02	0.08	0.02	0.01	0.03	0.04	0.05	0.07	0.03	0.03	0	0.02	0.07	0.03	0.04	0.02	0.27	0.03	0.11	0.19	0.02	0.02	0.04	0.08	0	0.09	0.06	0.03	0.02	0.11	0.01	0.06	0.02	0.16	0.05	0.02	0.07	0.01	0.13	0.07	0.06	0.06	0.01	0.09	0.08	0.04	0.14	0.11
259	0.06	0.03	0.09	0.02	0.01	0.04	0.04	0.05	0.06	0.03	0.02	0.01	0.01	0.06	0.03	0.03	0.02	0.27	0.03	0.1	0.19	0.02	0.02	0.03	0.08	0.01	0.09	0.07	0.04	0.02	0.11	0.01	0.07	0.02	0.14	0.06	0.02	0.07	0	0.12	0.08	0.05	0.07	0	0.07	0.06	0.05	0.13	0.12
260	0.08	0.02	0.08	0.01	0.02	0.04	0.05	0.03	0.05	0.02	0.03	0.01	0.01	0.06	0.02	0.04	0.01	0.27	0.03	0.09	0.17	0.03	0.01	0.04	0.08	0.01	0.09	0.07	0.03	0.01	0.12	0.01	0.07	0.02	0.13	0.05	0.01	0.05	0	0.11	0.08	0.04	0.07	0.01	0.07	0.06	0.07	0.14	0.12
261	0.07	0.01	0.08	0.01	0.01	0.03	0.05	0.04	0.03	0	0.02	0.01	0.01	0.05	0.03	0.03	0.01	0.26	0.02	0.08	0.17	0.02	0.01	0.03	0.08	0	0.1	0.07	0.04	0.01	0.13	0.01	0.07	0.01	0.12	0.04	0	0.04	0.01	0.09	0.07	0.03	0.06	0.01	0.08	0.07	0.09	0.15	0.12
262	0.06	0.01	0.08	0.01	0.01	0.03	0.05	0.03	0.02	0	0.02	0.01	0.01	0.04	0.02	0.04	0.01	0.26	0.02	0.07	0.15	0.01	0.01	0.01	0.07	0	0.09	0.07	0.05	0.01	0.13	0.02	0.08	0.02	0.11	0.04	0.01	0.04	0.01	0.09	0.07	0.03	0.06	0.01	0.08	0.07	0.08	0.15	0.11
263	0.05	0	0.08	0.01	0.01	0.03	0.06	0.03	0.02	0	0.01	0.02	0.01	0.03	0.01	0.04	0.01	0.27	0.02	0.07	0.15	0.01	0	0.02	0.09	0	0.09	0.06	0.06	0.02	0.14	0.02	0.1	0.02	0.11	0.03	0.01	0.03	0.02	0.08	0.06	0.03	0.07	0.01	0.09	0.07	0.07	0.14	0.11
264	0.05	0	0.08	0.01	0.02	0.03	0.06	0.02	0.02	0	0.01	0.03	0	0.03	0.03	0.04	0.01	0.27	0.01	0.06	0.13	0.03	0	0.02	0.08	0.01	0.09	0.07	0.05	0.01	0.14	0.01	0.09	0.02	0.1	0.03	0.01	0.03	0.02	0.07	0.07	0.03	0.07	0	0.11	0.07	0.07	0.13	0.1
265	0.04	0.01	0.1	0	0.02	0.03	0.06	0.02	0.01	0.01	0.01	0.03	0	0.03	0.03	0.05	0.02	0.27	0.01	0.06	0.14	0.03	0	0.02	0.09	0.01	0.08	0.08	0.04	0.02	0.15	0.02	0.1	0.01	0.1	0.03	0.02	0.03	0.02	0.07	0.07	0.02	0.07	0.01	0.13	0.08	0.07	0.13	0.09
266	0.04	0.02	0.1	0	0.02	0.03	0.06	0.03	0.01	0.01	0.01	0.03	0	0.04	0.02	0.05	0.03	0.26	0.01	0.07	0.13	0.04	0.01	0.03	0.08	0.02	0.09	0.07	0.05	0.02	0.15	0.02	0.12	0.01	0.09	0.04	0.03	0.03	0.01	0.08	0.07	0.03	0.08	0.03	0.15	0.09	0.08	0.13	0.1
267	0.04	0.02	0.09	0	0.01	0.03	0.07	0.03	0	0	0.01	0.03	0.01	0.03	0.04	0.05	0.03	0.27	0.01	0.07	0.13	0.05	0.01	0.03	0.08	0.01	0.09	0.08	0.05	0.02	0.14	0.03	0.13	0.03	0.11	0.03	0.04	0.03	0.01	0.08	0.09	0.02	0.08	0.03	0.15	0.08	0.09	0.14	0.09
268	0.05	0.04	0.11	0.02	0.02	0.02	0.09	0.04	0.01	0.01	0.01	0.02	0.02	0.03	0.03	0.06	0.04	0.28	0.01	0.07	0.13	0.05	0.02	0.03	0.07	0.02	0.09	0.09	0.05	0.02	0.14	0.03	0.14	0.04	0.11	0.02	0.05	0.02	0.02	0.08	0.08	0.03	0.07	0.04	0.15	0.09	0.12	0.14	0.08
269	0.05	0.03	0.1	0.01	0.02	0.02	0.1	0.03	0.02	0.01	0.01	0.02	0.02	0.03	0.03	0.05	0.03	0.26	0	0.07	0.11	0.06	0.02	0.02	0.07	0.01	0.08	0.09	0.06	0.02	0.14	0.04	0.13	0.03	0.1	0.02	0.05	0.02	0.02	0.07	0.08	0.03	0.06	0.04	0.15	0.09	0.11	0.13	0.08
270	0.05	0.03	0.11	0.01	0.03	0.02	0.11	0.03	0.02	0.02	0.01	0.02	0.02	0.02	0.02	0.06	0.04	0.24	0	0.07	0.11	0.06	0.03	0.03	0.05	0.01	0.07	0.1	0.07	0.02	0.14	0.03	0.12	0.04	0.1	0.01	0.04	0.02	0.02	0.06	0.08	0.03	0.06	0.03	0.16	0.11	0.12	0.13	0.08
271	0.04	0.03	0.12	0.02	0.03	0.02	0.1	0.03	0.02	0.02	0.01	0.02	0.02	0.03	0.02	0.06	0.05	0.23	0.02	0.07	0.11	0.06	0.04	0.02	0.05	0.01	0.08	0.1	0.1	0.01	0.13	0.04	0.12	0.05	0.09	0.02	0.04	0.02	0.03	0.06	0.07	0.03	0.05	0.03	0.15	0.12	0.13	0.13	0.07
272	0.05	0.02	0.13	0.02	0.03	0.02	0.11	0.03	0.02	0.03	0.01	0.01	0.02	0.03	0.01	0.06	0.04	0.23	0.02	0.06	0.11	0.06	0.04	0.01	0.05	0.01	0.07	0.11	0.1	0.03	0.13	0.04	0.12	0.05	0.08	0.02	0.05	0.01	0.04	0.05	0.08	0.02	0.05	0.02	0.15	0.12	0.14	0.12	0.07
273	0.04	0.03	0.12	0.01	0.04	0.01	0.1	0.02	0.02	0.04	0	0.01	0.01	0.02	0.01	0.05	0.04	0.21	0.01	0.06	0.1	0.04	0.05	0	0.03	0	0.06	0.1	0.1	0.01	0.12	0.03	0.1	0.04	0.04	0.01	0.04	0.01	0.04	0.03	0.07	0.01	0.04	0.03	0.15	0.13	0.13	0.12	0.07
274	0.04	0.02	0.12	0.01	0.04	0.01	0.1	0.02	0.02	0.04	0	0.03	0.02	0.02	0	0.05	0.04	0.2	0.01	0.05	0.09	0.05	0.07	0	0.04	0.01	0.07	0.11	0.1	0.01	0.12	0.02	0.1	0.05	0.04	0.02	0.03	0.01	0.03	0.03	0.07	0.01	0.03	0.04	0.15	0.12	0.13	0.11	0.07
275	0.04	0.03	0.13	0.01	0.03	0	0.09	0.02	0.02	0.05	0.01	0.03	0.03	0.01	0.01	0.05	0.05	0.19	0.02	0.04	0.08	0.06	0.08	0.01	0.04	0.01	0.08	0.1	0.11	0.02	0.13	0.02	0.09	0.06	0.04	0.05	0.02	0.01	0.03	0.02	0.09	0.01	0.03	0.03	0.15	0.12	0.13	0.1	0.06
276	0.04	0.03	0.12	0	0.04	0	0.1	0.02	0.03	0.05	0	0.03	0.04	0.01	0	0.05	0.05	0.18	0.01	0.04	0.08	0.06	0.07	0	0.05	0.02	0.1	0.1	0.11	0.02	0.13	0.03	0.1	0.06	0.05	0.05	0.02	0.01	0.03	0.01	0.09	0	0.03	0.04	0.15	0.1	0.12	0.11	0.06
277	0.04	0.04	0.12	0.01	0.05	0.01	0.1	0.02	0.05	0.05	0.01	0.04	0.04	0.02	0.01	0.05	0.06	0.16	0.01	0.03	0.07	0.05	0.08	0	0.06	0.02	0.1	0.1	0.13	0.02	0.13	0.03	0.09	0.06	0.06	0.05	0.02	0.01	0.03	0.01	0.09	0	0.03	0.04	0.15	0.11	0.11	0.12	0.07
278	0.05	0.04	0.13	0.01	0.06	0.02	0.1	0.02	0.06	0.05	0	0.04	0.04	0.03	0	0.06	0.06	0.16	0.02	0.04	0.06	0.07	0.1	0.01	0.05	0.02	0.11	0.1	0.14	0.02	0.15	0.02	0.09	0.07	0.08	0.05	0.03	0.01	0.04	0.01	0.09	0.01	0.03	0.03	0.14	0.1	0.11	0.12	0.07
279	0.05	0.04	0.13	0.01	0.06	0.01	0.09	0.02	0.06	0.05	0	0.04	0.05	0.02	0.01	0.05	0.06	0.15	0.02	0.04	0.05	0.07	0.11	0.01	0.05	0.02	0.11	0.1	0.14	0.01	0.14	0.02	0.09	0.07	0.08	0.06	0.04	0.01	0.04	0.01	0.07	0.02	0.03	0.03	0.15	0.09	0.1	0.11	0.06
280	0.05	0.04	0.14	0.02	0.07	0.02	0.08	0.02	0.06	0.04	0.01	0.05	0.05	0.02	0	0.05	0.07	0.14	0.02	0.04	0.04	0.06	0.12	0.01	0.05	0.03	0.12	0.11	0.16	0.03	0.14	0.03	0.09	0.08	0.09	0.06	0.04	0	0.04	0.02	0.06	0.01	0.03	0.03	0.14	0.1	0.09	0.11	0.07
281	0.05	0.04	0.14	0.03	0.06	0.01	0.08	0.01	0.06	0.03	0.01	0.05	0.05	0.01	0	0.05	0.06	0.13	0.01	0.03	0.04	0.07	0.12	0.03	0.05	0.02	0.12	0.1	0.16	0.03	0.14	0.04	0.08	0.07	0.09	0.05	0.04	0.01	0.06	0.02	0.06	0.02	0.03	0.03	0.14	0.11	0.1	0.1	0.06
282	0.06	0.04	0.16	0.04	0.06	0.02	0.09	0.02	0.06	0.03	0	0.05	0.05	0.01	0.01	0.03	0.06	0.12	0.01	0.03	0.03	0.07	0.12	0.03	0.05	0.02	0.11	0.11	0.18	0.04	0.14	0.04	0.09	0.08	0.08	0.05	0.04	0.01	0.07	0.02	0.07	0.02	0.03	0.04	0.13	0.12	0.11	0.09	0.06
283	0.06	0.03	0.15	0.04	0.05	0.01	0.09	0.01	0.06	0.02	0	0.05	0.04	0.01	0.01	0.02	0.06	0.11	0.01	0.02	0.03	0.07	0.12	0.03	0.04	0.01	0.11	0.1	0.17	0.03	0.14	0.06	0.09	0.07	0.07	0.06	0.03	0	0.08	0.01	0.07	0.03	0.03	0.05	0.14	0.13	0.11	0.09	0.06
284	0.07	0.04	0.16	0.03	0.05	0.01	0.09	0.02	0.08	0.03	0	0.05	0.04	0.01	0.02	0.02	0.06	0.12	0.01	0.02	0.03	0.08	0.11	0.03	0.04	0.01	0.11	0.11	0.16	0.03	0.14	0.06	0.1	0.08	0.08	0.07	0.04	0	0.09	0.02	0.06	0.04	0.05	0.06	0.13	0.15	0.13	0.08	0.06
285	0.07	0.04	0.16	0.03	0.06	0.01	0.08	0.01	0.1	0.02	0	0.05	0.03	0	0.03	0.01	0.06	0.12	0	0.03	0.04	0.08	0.11	0.02	0.05	0.01	0.11	0.11	0.16	0.04	0.14	0.07	0.1	0.08	0.07	0.08	0.04	0	0.09	0.02	0.05	0.04	0.04	0.07	0.13	0.15	0.13	0.09	0.06
286	0.09	0.05	0.16	0.04	0.05	0.01	0.07	0.02	0.1	0.02	0.01	0.06	0.04	0	0.04	0.02	0.07	0.11	0	0.02	0.04	0.07	0.11	0.02	0.04	0.02	0.11	0.11	0.18	0.04	0.14	0.07	0.1	0.09	0.07	0.07	0.04	0.01	0.09	0.01	0.05	0.04	0.04	0.06	0.12	0.17	0.12	0.11	0.06
287	0.09	0.05	0.16	0.04	0.05	0.01	0.08	0.02	0.11	0.02	0.01	0.07	0.05	0	0.05	0.01	0.08	0.1	0	0.02	0.04	0.08	0.11	0.02	0.04	0.02	0.11	0.11	0.18	0.03	0.14	0.08	0.1	0.1	0.07	0.06	0.03	0.01	0.09	0.01	0.04	0.04	0.04	0.05	0.12	0.18	0.11	0.11	0.06
288	0.11	0.05	0.17	0.04	0.06	0.02	0.08	0.03	0.12	0.02	0.01	0.07	0.05	0.01	0.07	0.02	0.08	0.09	0.01	0.04	0.03	0.09	0.11	0.03	0.04	0.03	0.12	0.12	0.21	0.05	0.16	0.08	0.1	0.11	0.07	0.06	0.04	0.02	0.1	0.02	0.05	0.04	0.04	0.05	0.13	0.18	0.11	0.1	0.07
289	0.09	0.05	0.18	0.04	0.07	0.02	0.07	0.02	0.12	0.02	0.02	0.07	0.05	0.02	0.07	0	0.08	0.08	0	0.03	0.03	0.08	0.1	0.03	0.04	0.03	0.12	0.12	0.2	0.05	0.15	0.08	0.09	0.1	0.06	0.06	0.04	0.02	0.09	0.02	0.05	0.03	0.03	0.05	0.14	0.18	0.11	0.11	0.07
290	0.1	0.07	0.19	0.04	0.07	0.03	0.06	0.02	0.11	0.02	0.02	0.07	0.06	0.02	0.08	0.01	0.09	0.08	0.01	0.03	0.02	0.09	0.12	0.03	0.04	0.03	0.13	0.13	0.2	0.05	0.16	0.09	0.1	0.1	0.08	0.06	0.04	0.03	0.09	0	0.04	0.03	0.03	0.05	0.16	0.19	0.12	0.11	0.07
291	0.1	0.07	0.19	0.04	0.07	0.02	0.06	0.02	0.1	0.03	0.01	0.07	0.05	0.03	0.1	0	0.1	0.08	0	0.03	0.02	0.09	0.12	0.03	0.04	0.03	0.12	0.13	0.21	0.05	0.17	0.09	0.1	0.1	0.06	0.05	0.04	0.04	0.1	0	0.04	0.02	0.03	0.06	0.16	0.18	0.12	0.1	0.07
292	0.11	0.09	0.18	0.04	0.06	0.02	0.05	0.01	0.09	0.02	0	0.07	0.05	0.03	0.1	0	0.11	0.06	0	0.02	0.02	0.09	0.13	0.02	0.04	0.03	0.12	0.13	0.2	0.05	0.18	0.08	0.08	0.09	0.04	0.04	0.04	0.02	0.1	0	0.03	0.02	0.03	0.04	0.14	0.16	0.1	0.07	0.05
293	0.11	0.08	0.19	0.05	0.06	0.01	0.05	0.02	0.09	0.02	0.01	0.07	0.05	0.04	0.1	0.01	0.12	0.06	0.01	0.01	0.01	0.1	0.13	0.02	0.03	0.03	0.12	0.13	0.2	0.06	0.19	0.08	0.09	0.09	0.05	0.04	0.04	0.02	0.11	0.01	0.03	0.02	0.03	0.01	0.11	0.13	0.06	0.02	0
294	0.1	0.07	0.18	0.06	0.07	0.01	0.05	0.02	0.08	0.03	0.01	0.08	0.06	0.05	0.1	0.02	0.14	0.05	0.01	0.01	0	0.08	0.13	0.02	0.03	0.03	0.13	0.13	0.21	0.06	0.19	0.09	0.08	0.09	0.04	0.04	0.04	0.03	0.12	0.02	0.01	0.02	0.03	0.01	0.12	0.12	0.07	0.01	0.01
295	0.11	0.08	0.19	0.07	0.08	0.02	0.05	0.03	0.09	0.04	0.01	0.09	0.06	0.05	0.12	0.02	0.15	0.05	0.01	0.01	0.01	0.1	0.14	0.03	0.04	0.04	0.13	0.14	0.22	0.06	0.19	0.1	0.09	0.1	0.04	0.04	0.06	0.03	0.13	0.02	0.01	0.03	0.04	0.01	0.12	0.12	0.08	0	0.01
296	0.12	0.08	0.18	0.08	0.08	0.02	0.04	0.03	0.08	0.04	0.01	0.09	0.06	0.05	0.11	0.02	0.16	0.04	0.01	0.01	0.01	0.1	0.14	0.03	0.04	0.04	0.14	0.13	0.23	0.06	0.19	0.09	0.08	0.11	0.02	0.04	0.05	0.03	0.13	0.03	0.02	0.02	0.04	0	0.12	0.12	0.1	0	0.02
297	0.12	0.08	0.18	0.09	0.08	0.03	0.04	0.01	0.09	0.04	0.01	0.1	0.06	0.05	0.11	0.03	0.15	0.03	0.01	0.01	0	0.1	0.14	0.04	0.03	0.03	0.14	0.12	0.25	0.07	0.19	0.11	0.08	0.12	0.01	0.04	0.06	0.03	0.14	0.03	0.01	0.03	0.04	0	0.12	0.1	0.1	0.01	0.02
298	0.13	0.09	0.2	0.1	0.07	0.03	0.04	0	0.09	0.04	0.01	0.1	0.05	0.04	0.11	0.03	0.15	0.02	0.01	0.01	0	0.09	0.15	0.04	0.03	0.04	0.14	0.12	0.25	0.07	0.18	0.12	0.09	0.12	0.01	0.03	0.06	0.03	0.13	0.03	0	0.04	0.06	0.01	0.12	0.1	0.09	0.01	0.02
299	0.13	0.08	0.2	0.09	0.08	0.02	0.03	0.01	0.09	0.04	0.02	0.1	0.05	0.04	0.12	0.03	0.16	0.01	0.01	0	0.01	0.1	0.15	0.06	0.03	0.04	0.14	0.13	0.26	0.08	0.18	0.11	0.07	0.11	0.01	0.03	0.05	0.03	0.13	0.03	0	0.05	0.07	0.02	0.12	0.1	0.1	0.02	0.02
300	0.14	0.08	0.2	0.1	0.08	0.02	0.03	0	0.08	0.04	0.03	0.09	0.05	0.04	0.12	0.03	0.17	0	0.01	0	0.01	0.09	0.14	0.06	0.03	0.03	0.14	0.13	0.28	0.08	0.18	0.11	0.06	0.1	0	0.03	0.05	0.03	0.13	0.04	0	0.03	0.06	0.02	0.12	0.1	0.1	0.02	0.01
[truncated: 22 more columns]

## Sheet: Fig.3c
time (s)	osca2.1/2.2-1	osca2.1/2.2-2	osca2.1/2.2-3	osca2.1/2.2-4	osca2.1/2.2-5	osca2.1/2.2-6	osca2.1/2.2-7	osca2.1/2.2-8	osca2.1/2.2-9	osca2.1/2.2-10	osca2.1/2.2-11	osca2.1/2.2-12	osca2.1/2.2-13	osca2.1/2.2-14	osca2.1/2.2-15	osca2.1/2.2-16	osca2.1/2.2-17	osca2.1/2.2-18	osca2.1/2.2-19	osca2.1/2.2-20	osca2.1/2.2-21	osca2.1/2.2-22	osca2.1/2.2-23	osca2.1/2.2-24	osca2.1/2.2-25	osca2.1/2.2-26	osca2.1/2.2-27	osca2.1/2.2-28	osca2.1/2.2-29	osca2.1/2.2-30	osca2.1/2.2-31	osca2.1/2.2-32	osca2.1/2.2-33	osca2.1/2.2-34	osca2.1/2.2-35	osca2.1/2.2-36	osca2.1/2.2-37	osca2.1/2.2-38	osca2.1/2.2-39	osca2.1/2.2-40	osca2.1/2.2-41
1	0.05	0.01	0.06	0.02	0.06	-0.02	0	0.27	-0.09	0.04	0.03	0.16	0.53	0.67	0.26	0.18	0.89	0.42	0.17	-0.01	0.32	0.06	0.01	0.08	0.36	0.39	0.01	0.2	0.02	0.17	-0.01	0.09	-0.02	-0.01	0.03	0.27	0	-0.03	0	0.01	-0.02
2	0.06	0.01	0.05	0	0.05	-0.01	0	0.27	-0.08	0.05	0.02	0.16	0.53	0.64	0.24	0.14	0.87	0.41	0.14	-0.01	0.3	0.05	0	0.07	0.34	0.38	-0.01	0.19	0.01	0.18	-0.01	0.1	-0.02	-0.01	0.03	0.29	0.02	-0.02	0.01	0.01	-0.01
3	0.07	-0.01	0.03	0	0.05	0.01	-0.01	0.27	-0.08	0.04	0.02	0.17	0.52	0.64	0.24	0.15	0.84	0.4	0.15	-0.01	0.31	0.06	0.01	0.06	0.34	0.39	0	0.19	0.02	0.19	-0.01	0.08	-0.02	-0.02	0.03	0.28	0.02	-0.03	0	0.01	0
4	0.06	0	0.02	-0.01	0.05	0.01	0	0.27	-0.07	0.04	0.02	0.16	0.52	0.64	0.24	0.14	0.86	0.41	0.14	0	0.32	0.06	0	0.07	0.35	0.4	0	0.21	0.01	0.2	0	0.09	-0.01	-0.01	0.02	0.28	0	-0.03	0.01	0.01	0
5	0.07	-0.01	0.03	-0.01	0.06	0.01	0	0.28	-0.05	0.05	0.02	0.17	0.52	0.64	0.23	0.13	0.86	0.4	0.12	0	0.32	0.05	-0.01	0.06	0.34	0.4	0	0.19	0.01	0.17	-0.01	0.08	-0.01	0	0.01	0.28	0.02	-0.04	0	0.01	0
6	0.08	0	0.02	-0.02	0.05	0.01	-0.01	0.26	-0.07	0.03	0.01	0.17	0.51	0.63	0.22	0.11	0.85	0.41	0.13	0	0.32	0.05	0.01	0.06	0.35	0.42	0.01	0.21	0.01	0.18	0	0.09	0	0	0.02	0.26	0.01	-0.03	-0.01	0.01	0
7	0.06	-0.01	0.02	0.01	0.05	0.02	0	0.27	-0.07	0.04	0.01	0.17	0.5	0.63	0.23	0.12	0.84	0.44	0.13	0	0.32	0.06	0	0.05	0.34	0.4	0.01	0.21	0	0.18	-0.01	0.08	-0.02	0	0.01	0.27	0	-0.03	-0.02	0	-0.01
8	0.07	-0.01	0.01	-0.01	0.05	0.02	0	0.27	-0.07	0.04	0.01	0.19	0.52	0.61	0.23	0.12	0.84	0.42	0.13	0.01	0.31	0.06	0	0.05	0.34	0.38	0	0.2	0.01	0.19	-0.01	0.08	-0.03	0	0.01	0.26	0	-0.02	-0.02	0	-0.02
9	0.08	-0.01	0.02	-0.01	0.06	0.02	0	0.28	-0.06	0.03	0.01	0.18	0.51	0.63	0.25	0.12	0.84	0.46	0.13	0	0.3	0.05	0	0.04	0.34	0.38	0	0.2	0	0.17	-0.01	0.07	-0.02	-0.01	0	0.27	0	-0.03	-0.02	0	-0.01
10	0.08	0	0.01	0	0.06	0.03	0.01	0.29	-0.05	0.05	0.02	0.19	0.49	0.62	0.24	0.12	0.85	0.43	0.11	0	0.3	0.05	-0.01	0.02	0.34	0.37	-0.02	0.2	-0.01	0.18	-0.01	0.07	-0.01	0.01	0.02	0.28	0.01	-0.01	0	0.01	0
11	0.07	-0.01	0.01	-0.02	0.05	0.01	-0.01	0.26	-0.07	0.03	0.01	0.2	0.49	0.62	0.25	0.13	0.84	0.44	0.11	0.01	0.3	0.05	0	0.03	0.33	0.37	0.01	0.21	0.01	0.18	-0.01	0.07	-0.01	0.02	0.01	0.27	0	-0.01	-0.02	0.01	0
12	0.08	0	0	0	0.06	0.03	0	0.28	-0.06	0.03	0.02	0.21	0.51	0.62	0.25	0.14	0.83	0.47	0.13	0.02	0.31	0.07	0	0.05	0.35	0.37	0.02	0.21	0	0.18	-0.02	0.08	-0.01	0.01	0.01	0.27	0	-0.01	-0.02	-0.01	0.01
13	0.07	-0.01	0.01	-0.01	0.07	0.02	-0.01	0.27	-0.05	0.02	0.01	0.21	0.5	0.63	0.25	0.14	0.84	0.46	0.1	0	0.3	0.06	-0.01	0.03	0.34	0.36	-0.01	0.2	-0.01	0.19	-0.02	0.08	-0.02	-0.01	0.01	0.26	0	0	0	-0.01	0.01
14	0.07	-0.01	0	-0.01	0.07	0.02	-0.01	0.28	-0.05	0.03	0.02	0.21	0.49	0.62	0.25	0.14	0.83	0.43	0.11	0.01	0.29	0.07	-0.01	0.01	0.33	0.37	0	0.2	0	0.17	-0.03	0.08	-0.02	0	0	0.26	-0.01	-0.02	0	-0.01	0
15	0.05	-0.03	-0.01	-0.04	0.07	0.01	-0.01	0.28	-0.05	0.02	0.01	0.21	0.48	0.62	0.25	0.14	0.82	0.45	0.1	0.01	0.29	0.05	-0.01	0	0.32	0.35	-0.02	0.2	-0.01	0.17	-0.03	0.06	-0.03	0.01	0.01	0.26	-0.01	-0.02	0	-0.02	0
16	0.07	-0.02	0.01	0.01	0.07	0.01	-0.01	0.28	-0.04	0.02	0.01	0.19	0.49	0.61	0.27	0.14	0.84	0.49	0.09	0.02	0.3	0.06	-0.01	0	0.33	0.34	-0.01	0.2	0	0.19	-0.02	0.08	-0.01	0.01	0.01	0.26	-0.01	-0.03	-0.01	-0.02	0
17	0.07	-0.02	0.01	-0.01	0.07	0.01	0	0.28	-0.05	0.03	0.02	0.19	0.49	0.61	0.26	0.14	0.83	0.45	0.08	0.01	0.29	0.05	-0.01	0	0.31	0.34	-0.04	0.19	-0.01	0.18	-0.03	0.07	0	0.01	0.02	0.25	-0.02	-0.02	0	-0.01	0.01
18	0.09	-0.01	0.01	0.02	0.06	0.01	0.01	0.28	-0.04	0.02	0.02	0.18	0.48	0.61	0.28	0.15	0.83	0.48	0.09	0.01	0.3	0.07	-0.02	0	0.33	0.34	-0.03	0.2	-0.01	0.18	-0.02	0.07	0	0.01	0.02	0.26	-0.02	-0.03	-0.01	-0.01	0.01
19	0.1	-0.02	0	-0.01	0.07	0	0	0.28	-0.05	0.01	0	0.19	0.48	0.61	0.29	0.15	0.83	0.49	0.09	0.01	0.29	0.05	-0.01	-0.01	0.32	0.33	-0.03	0.2	-0.02	0.18	-0.03	0.08	-0.02	0.01	0.01	0.24	-0.04	-0.03	-0.01	-0.03	0.01
20	0.09	-0.02	-0.02	-0.01	0.06	0.01	0.01	0.28	-0.05	0.01	-0.01	0.19	0.48	0.61	0.3	0.14	0.83	0.49	0.09	0.02	0.31	0.06	-0.01	0	0.34	0.34	-0.04	0.2	-0.02	0.18	-0.03	0.08	-0.01	0.01	0.01	0.24	-0.03	-0.04	-0.01	-0.02	0.01
21	0.07	-0.04	-0.02	0	0.07	0	0.01	0.27	-0.05	0.01	-0.01	0.2	0.48	0.63	0.3	0.14	0.82	0.49	0.1	0.01	0.29	0.07	-0.01	0.01	0.33	0.32	-0.04	0.21	-0.02	0.18	-0.03	0.07	-0.02	0.01	0	0.23	0	-0.04	-0.02	-0.03	0
22	0.11	0.01	-0.06	-0.01	0.07	0.02	0.02	0.28	-0.04	0.02	0	0.21	0.46	0.59	0.3	0.15	0.82	0.46	0.12	0.02	0.31	0.08	-0.01	0.01	0.33	0.36	-0.02	0.21	0	0.17	-0.02	0.08	0.02	0.04	0	0.24	-0.01	-0.01	0.01	0.01	0
23	0.13	0.02	-0.06	-0.01	0.07	0.02	0.01	0.28	-0.04	0.01	-0.01	0.19	0.46	0.59	0.31	0.15	0.81	0.46	0.12	-0.01	0.43	0.07	-0.05	0.04	0.33	0.33	-0.02	0.2	0	0.17	0	0.11	-0.03	-0.02	0.09	0.21	-0.01	-0.01	0.02	0.01	0
24	0.13	0.03	-0.04	-0.01	0.07	0.03	0.02	0.28	-0.04	0.02	0	0.19	0.44	0.58	0.3	0.14	0.81	0.47	0.1	-0.02	0.42	0.08	-0.04	0.03	0.32	0.34	-0.02	0.2	0	0.17	0.01	0.12	-0.03	-0.01	0.06	0.23	-0.01	-0.01	0.01	0.01	-0.04
25	0.09	0.1	0.04	0	0.06	0.02	-0.01	0.28	-0.01	0	0.02	0.15	0.44	0.62	0.28	0.14	0.81	0.44	0.14	-0.01	0.43	0.07	-0.02	0.03	0.32	0.36	-0.02	0.2	-0.02	0.18	0.01	0.14	-0.02	-0.02	0.09	0.23	-0.01	-0.01	0	-0.03	-0.09
26	0.09	0.13	0.08	0.01	0.04	0.02	-0.01	0.26	-0.02	0	0.03	0.23	0.42	0.62	0.27	0.13	0.81	0.43	0.11	-0.02	0.43	0.07	-0.02	0.04	0.33	0.32	0.01	0.2	-0.02	0.17	0.03	0.15	-0.02	-0.01	0.2	0.29	0	-0.01	-0.01	-0.02	0
27	0.13	0.16	0.1	0	0.08	0	0	0.28	-0.07	-0.01	-0.01	0.25	0.44	0.56	0.27	0.13	0.81	0.42	0.16	-0.01	0.4	0.07	-0.01	0.03	0.33	0.37	0	0.2	-0.02	0.17	0.01	0.16	-0.01	0.06	0.35	0.29	0.08	-0.01	0.02	0.01	-0.04
28	0.23	0.26	0.21	0	0.08	0.01	0.05	0.28	0.1	-0.02	0.02	0.25	0.46	0.55	0.33	0.12	0.81	0.42	0.11	-0.01	0.32	0.06	-0.03	0	0.33	0.35	0	0.2	-0.01	0.15	0	0.17	-0.02	0.19	0.44	0.38	0.06	0.08	0.12	0.02	0.04
29	0.27	0.31	0.33	0.04	0.05	0	0	0.27	0.11	-0.02	0.02	0.3	0.42	0.56	0.33	0.15	0.8	0.42	0.17	0.03	0.39	0.06	0.03	0.09	0.38	0.41	0.04	0.2	-0.03	0.15	0.02	0.18	0.04	0.31	0.54	0.44	0.16	0.14	0.17	0.02	0.11
30	0.28	0.36	0.41	0.06	0.09	0.02	-0.01	0.3	0.2	0.01	-0.01	0.28	0.44	0.58	0.32	0.12	0.81	0.47	0.24	0.08	0.43	0.07	0.07	0.02	0.46	0.49	0.08	0.21	0	0.15	0.06	0.17	0.14	0.42	0.6	0.49	0.21	0.2	0.23	0.03	0.16
31	0.3	0.38	0.49	0.07	0.06	-0.03	-0.01	0.29	0.31	0.02	0	0.28	0.45	0.58	0.28	0.1	0.81	0.38	0.32	0.12	0.46	0.07	0.09	0.05	0.54	0.53	0.1	0.2	0.01	0.15	0.09	0.22	0.21	0.5	0.67	0.55	0.24	0.2	0.31	0.01	0.2
32	0.32	0.4	0.58	0.08	0.06	0	0.09	0.34	0.37	0.02	0	0.33	0.49	0.55	0.27	0.11	0.83	0.41	0.37	0.17	0.45	0.08	0.12	0.14	0.63	0.54	0.14	0.21	0.01	0.16	0.1	0.27	0.3	0.55	0.72	0.63	0.24	0.19	0.34	0.03	0.25
33	0.32	0.4	0.63	0.07	0.06	0	0.14	0.32	0.4	0.03	0	0.36	0.49	0.53	0.25	0.12	0.83	0.42	0.4	0.2	0.45	0.08	0.14	0.22	0.7	0.56	0.17	0.2	0.01	0.17	0.11	0.29	0.35	0.6	0.73	0.72	0.27	0.2	0.41	0.05	0.3
34	0.29	0.41	0.7	0.07	0.05	0	0.18	0.3	0.44	0.03	0	0.37	0.52	0.53	0.26	0.13	0.85	0.46	0.44	0.23	0.44	0.06	0.16	0.31	0.77	0.57	0.17	0.19	0.01	0.18	0.11	0.29	0.4	0.63	0.76	0.77	0.29	0.24	0.47	0.08	0.37
35	0.3	0.41	0.74	0.08	0.09	-0.02	0.22	0.27	0.46	0.03	0	0.37	0.51	0.52	0.25	0.13	0.83	0.41	0.51	0.28	0.47	0.05	0.17	0.41	0.86	0.61	0.19	0.21	0.01	0.18	0.12	0.32	0.46	0.68	0.75	0.83	0.3	0.24	0.5	0.09	0.39
36	0.32	0.43	0.79	0.08	0.05	-0.02	0.29	0.29	0.49	0.04	-0.01	0.39	0.49	0.51	0.25	0.14	0.81	0.41	0.56	0.33	0.47	0.07	0.17	0.48	0.95	0.62	0.18	0.19	0.01	0.17	0.12	0.31	0.56	0.75	0.75	0.88	0.33	0.28	0.55	0.11	0.46
37	0.33	0.44	0.83	0.1	0.05	-0.03	0.3	0.26	0.51	0.03	-0.01	0.37	0.5	0.5	0.25	0.15	0.82	0.43	0.62	0.4	0.49	0.07	0.18	0.58	1.03	0.63	0.16	0.19	0.01	0.19	0.13	0.29	0.65	0.79	0.75	0.93	0.33	0.29	0.58	0.13	0.5
38	0.32	0.46	0.89	0.09	0.07	-0.03	0.34	0.29	0.57	0.04	0	0.39	0.48	0.48	0.26	0.14	0.78	0.44	0.68	0.47	0.5	0.07	0.19	0.68	1.11	0.65	0.19	0.19	0.01	0.19	0.13	0.3	0.72	0.85	0.75	0.96	0.35	0.31	0.62	0.16	0.59
39	0.3	0.47	0.93	0.12	0.08	0.03	0.36	0.28	0.58	0.03	-0.03	0.37	0.51	0.49	0.27	0.16	0.79	0.45	0.75	0.54	0.52	0.07	0.2	0.77	1.18	0.65	0.19	0.2	0.01	0.18	0.14	0.31	0.77	0.89	0.76	0.97	0.35	0.33	0.65	0.16	0.63
40	0.32	0.47	0.92	0.14	0.08	0	0.38	0.28	0.62	0.03	0	0.38	0.52	0.49	0.27	0.18	0.8	0.47	0.8	0.61	0.54	0.06	0.22	0.86	1.23	0.68	0.22	0.2	0	0.19	0.17	0.31	0.83	0.95	0.78	0.98	0.35	0.34	0.7	0.18	0.67
41	0.32	0.49	0.89	0.16	0.08	0	0.37	0.26	0.65	0.03	-0.01	0.36	0.49	0.45	0.24	0.16	0.77	0.41	0.83	0.67	0.57	0.06	0.23	0.92	1.27	0.67	0.21	0.19	0	0.16	0.16	0.31	0.86	0.99	0.82	0.97	0.36	0.32	0.74	0.19	0.74
42	0.32	0.51	0.85	0.17	0.09	0	0.4	0.29	0.72	0.03	0.02	0.39	0.51	0.45	0.24	0.19	0.81	0.44	0.87	0.7	0.57	0.05	0.23	0.96	1.3	0.67	0.2	0.19	0	0.17	0.17	0.32	0.88	1.03	0.85	1	0.38	0.33	0.76	0.19	0.8
43	0.29	0.52	0.83	0.19	0.07	0	0.4	0.28	0.75	0.03	0.01	0.38	0.5	0.43	0.23	0.2	0.81	0.42	0.93	0.76	0.61	0.06	0.24	1.02	1.34	0.67	0.21	0.19	0.03	0.18	0.2	0.32	0.92	1.08	0.91	1.01	0.38	0.34	0.81	0.21	0.84
44	0.29	0.53	0.82	0.19	0.06	0.02	0.39	0.29	0.78	0.02	0.01	0.39	0.51	0.45	0.23	0.23	0.81	0.44	0.96	0.8	0.64	0.07	0.24	1.08	1.38	0.67	0.22	0.19	0.03	0.2	0.2	0.32	0.97	1.11	0.96	1.03	0.38	0.36	0.86	0.21	0.89
45	0.28	0.52	0.8	0.21	0.05	0	0.38	0.28	0.8	0.02	0.02	0.37	0.5	0.45	0.24	0.24	0.81	0.47	1.01	0.85	0.66	0.06	0.24	1.1	1.4	0.66	0.2	0.2	0.03	0.21	0.21	0.33	1	1.12	1	1.06	0.39	0.35	0.88	0.22	0.9
46	0.27	0.54	0.82	0.23	0.05	0	0.38	0.28	0.84	0.01	0.01	0.38	0.51	0.43	0.24	0.25	0.8	0.43	1.03	0.85	0.66	0.04	0.25	1.15	1.43	0.64	0.18	0.19	0.02	0.19	0.21	0.32	1.07	1.13	1.03	1.07	0.4	0.37	0.89	0.22	0.97
47	0.27	0.54	0.81	0.27	0.06	-0.01	0.38	0.28	0.86	0.01	0.04	0.39	0.48	0.43	0.21	0.22	0.81	0.44	1.06	0.87	0.67	0.04	0.25	1.19	1.49	0.66	0.19	0.19	0.02	0.18	0.22	0.31	1.13	1.15	1.09	1.11	0.42	0.39	0.95	0.23	1.05
48	0.27	0.52	0.83	0.28	0.05	0	0.37	0.26	0.87	0.02	0.05	0.39	0.45	0.43	0.2	0.22	0.82	0.46	1.12	0.89	0.71	0.06	0.27	1.24	1.55	0.67	0.24	0.18	0.03	0.18	0.23	0.32	1.2	1.16	1.12	1.14	0.42	0.4	0.99	0.24	1.1
49	0.28	0.53	0.86	0.29	0.05	-0.02	0.37	0.26	0.87	0.03	0.08	0.38	0.44	0.45	0.26	0.2	0.81	0.46	1.16	0.92	0.72	0.06	0.28	1.29	1.61	0.68	0.26	0.19	0.02	0.17	0.24	0.32	1.25	1.17	1.13	1.19	0.4	0.43	1	0.25	1.19
50	0.27	0.53	0.88	0.3	0.04	0	0.36	0.24	0.86	0.04	0.1	0.38	0.43	0.46	0.26	0.21	0.85	0.46	1.21	0.94	0.76	0.05	0.27	1.36	1.67	0.69	0.31	0.2	0.03	0.17	0.25	0.33	1.33	1.2	1.15	1.27	0.39	0.47	1.07	0.27	1.24
51	0.27	0.55	0.93	0.31	0.05	-0.02	0.37	0.27	0.89	0.05	0.12	0.41	0.44	0.5	0.26	0.2	0.87	0.45	1.27	0.94	0.8	0.06	0.28	1.42	1.75	0.72	0.35	0.21	0.02	0.17	0.26	0.31	1.38	1.2	1.15	1.3	0.38	0.48	1.1	0.27	1.3
52	0.27	0.53	0.97	0.32	0.06	-0.02	0.37	0.26	0.87	0.05	0.11	0.4	0.42	0.51	0.26	0.21	0.88	0.46	1.34	0.95	0.83	0.05	0.28	1.51	1.82	0.74	0.39	0.22	0.03	0.18	0.27	0.33	1.42	1.2	1.16	1.34	0.37	0.51	1.13	0.29	1.38
53	0.29	0.52	1.01	0.34	0.07	-0.02	0.36	0.27	0.87	0.06	0.12	0.4	0.43	0.53	0.27	0.23	0.9	0.46	1.4	0.95	0.87	0.06	0.29	1.57	1.9	0.77	0.43	0.23	0.03	0.18	0.29	0.35	1.44	1.21	1.15	1.37	0.39	0.53	1.17	0.31	1.44
54	0.28	0.5	1.01	0.36	0.08	-0.02	0.36	0.27	0.88	0.08	0.11	0.41	0.43	0.54	0.27	0.23	0.9	0.43	1.48	0.97	0.91	0.07	0.3	1.64	1.98	0.77	0.47	0.21	0.04	0.18	0.3	0.36	1.48	1.23	1.17	1.39	0.42	0.56	1.22	0.33	1.54
55	0.27	0.5	1.02	0.37	0.06	-0.03	0.36	0.28	0.88	0.09	0.1	0.41	0.44	0.53	0.27	0.25	0.94	0.47	1.55	0.99	0.94	0.07	0.32	1.71	2.04	0.8	0.5	0.22	0.03	0.18	0.31	0.37	1.52	1.24	1.17	1.4	0.43	0.61	1.25	0.34	1.59
56	0.25	0.52	1.04	0.35	0.06	-0.03	0.37	0.29	0.9	0.1	0.14	0.42	0.43	0.55	0.29	0.26	0.99	0.51	1.65	1.02	0.98	0.08	0.31	1.77	2.12	0.81	0.56	0.21	0.03	0.18	0.32	0.38	1.57	1.24	1.17	1.43	0.44	0.65	1.26	0.35	1.64
57	0.26	0.5	1.09	0.36	0.09	-0.02	0.39	0.27	0.94	0.11	0.16	0.45	0.43	0.56	0.29	0.26	1.02	0.42	1.74	1.02	1.03	0.07	0.33	1.8	2.21	0.83	0.59	0.2	0.03	0.17	0.32	0.38	1.58	1.25	1.17	1.47	0.46	0.68	1.31	0.38	1.71
58	0.24	0.5	1.1	0.36	0.06	-0.05	0.39	0.26	0.95	0.1	0.16	0.45	0.44	0.58	0.29	0.25	1.05	0.46	1.83	1.01	1.09	0.1	0.34	1.86	2.27	0.87	0.68	0.2	0.04	0.28	0.33	0.39	1.63	1.23	1.18	1.52	0.47	0.7	1.36	0.42	1.78
59	0.23	0.5	1.11	0.35	0.08	-0.03	0.41	0.27	1.01	0.12	0.21	0.49	0.43	0.59	0.3	0.27	1.09	0.47	1.92	1	1.08	0.09	0.35	1.89	2.32	0.89	0.74	0.19	0.03	0.3	0.32	0.38	1.73	1.24	1.16	1.54	0.49	0.72	1.39	0.45	1.85
60	0.24	0.51	1.08	0.36	0.08	-0.03	0.42	0.3	1.07	0.14	0.23	0.51	0.4	0.62	0.32	0.28	1.14	0.5	1.98	0.99	1.12	0.1	0.36	1.94	2.37	0.92	0.81	0.19	0.04	0.39	0.33	0.39	1.79	1.23	1.15	1.58	0.55	0.76	1.4	0.49	1.91
61	0.23	0.52	1.04	0.35	0.08	-0.03	0.43	0.31	1.12	0.15	0.26	0.52	0.42	0.64	0.34	0.27	1.18	0.53	2.06	1	1.17	0.1	0.36	2	2.45	0.96	0.86	0.19	0.04	0.4	0.34	0.39	1.85	1.25	1.15	1.61	0.58	0.79	1.41	0.52	1.96
62	0.26	0.53	1.02	0.38	0.08	-0.04	0.45	0.35	1.19	0.16	0.3	0.54	0.43	0.68	0.37	0.28	1.21	0.56	2.13	1.01	1.22	0.11	0.37	2.02	2.51	1.01	0.93	0.2	0.05	0.43	0.35	0.4	1.89	1.27	1.13	1.65	0.61	0.82	1.38	0.59	2.04
63	0.26	0.51	1.04	0.37	0.06	-0.05	0.44	0.33	1.23	0.17	0.32	0.53	0.42	0.7	0.39	0.29	1.23	0.56	2.19	1.01	1.28	0.13	0.38	2.05	2.5	1.04	0.95	0.2	0.04	0.44	0.34	0.4	1.94	1.3	1.13	1.71	0.66	0.87	1.41	0.67	2.09
64	0.26	0.53	1.07	0.39	0.09	-0.05	0.46	0.39	1.28	0.18	0.39	0.56	0.42	0.73	0.42	0.3	1.25	0.55	2.26	1.03	1.34	0.14	0.4	2.05	2.56	1.07	1.02	0.2	0.04	0.46	0.34	0.4	1.99	1.31	1.13	1.73	0.69	0.91	1.39	0.72	2.17
65	0.25	0.53	1.14	0.41	0.06	-0.06	0.46	0.38	1.3	0.16	0.38	0.55	0.5	0.85	0.52	0.39	1.39	0.66	2.31	1.05	1.44	0.15	0.4	2.08	2.6	1.14	1.12	0.22	0.06	0.47	0.34	0.42	2.04	1.31	1.14	1.78	0.72	0.96	1.38	0.76	2.26
66	0.22	0.56	1.17	0.44	0.06	-0.06	0.48	0.4	1.38	0.19	0.42	0.58	0.5	0.88	0.53	0.41	1.42	0.68	2.33	1.06	1.51	0.16	0.43	2.08	2.63	1.17	1.15	0.23	0.06	0.53	0.33	0.44	2.11	1.31	1.13	1.84	0.74	0.98	1.4	0.81	2.36
67	0.23	0.57	1.16	0.45	0.06	-0.01	0.48	0.41	1.4	0.18	0.44	0.59	0.47	0.9	0.54	0.38	1.43	0.7	2.36	1.07	1.61	0.17	0.44	2.1	2.68	1.21	1.18	0.24	0.06	0.53	0.33	0.46	2.19	1.31	1.1	1.9	0.76	0.98	1.4	0.87	2.43
68	0.23	0.6	1.19	0.45	0.08	0	0.51	0.45	1.46	0.21	0.48	0.62	0.49	0.9	0.56	0.39	1.42	0.71	2.39	1.06	1.69	0.17	0.46	2.08	2.72	1.25	1.21	0.25	0.07	0.54	0.34	0.48	2.27	1.3	1.1	1.95	0.79	0.97	1.4	0.94	2.52
69	0.22	0.6	1.19	0.46	0.07	-0.02	0.51	0.43	1.45	0.19	0.46	0.61	0.47	0.9	0.56	0.4	1.46	0.75	2.41	1.07	1.77	0.19	0.49	2.08	2.73	1.32	1.29	0.27	0.07	0.54	0.34	0.53	2.35	1.29	1.09	1.98	0.82	0.96	1.42	1	2.61
70	0.21	0.59	1.2	0.48	0.06	-0.01	0.56	0.46	1.5	0.22	0.49	0.61	0.47	0.9	0.56	0.42	1.46	0.79	2.44	1.09	1.89	0.21	0.5	2.1	2.76	1.36	1.31	0.27	0.07	0.55	0.34	0.55	2.43	1.28	1.09	2.04	0.83	1	1.42	1.07	2.7
71	0.21	0.57	1.19	0.47	0.08	-0.01	0.6	0.49	1.57	0.23	0.53	0.65	0.38	0.82	0.47	0.39	1.35	0.71	2.49	1.09	2.02	0.24	0.53	2.09	2.77	1.41	1.35	0.28	0.09	0.54	0.34	0.59	2.49	1.29	1.09	2.06	0.82	1.03	1.44	1.14	2.84
72	0.2	0.59	1.21	0.47	0.08	0	0.66	0.51	1.64	0.24	0.57	0.66	0.41	0.86	0.5	0.42	1.38	0.75	2.55	1.11	2.18	0.27	0.55	2.09	2.77	1.49	1.37	0.29	0.09	0.53	0.33	0.62	2.53	1.29	1.11	2.07	0.82	1.05	1.44	1.19	2.96
73	0.19	0.62	1.24	0.49	0.08	-0.02	0.71	0.54	1.69	0.24	0.61	0.69	0.37	0.87	0.49	0.43	1.41	0.75	2.59	1.12	2.36	0.3	0.56	2.11	2.77	1.52	1.46	0.29	0.11	0.54	0.33	0.65	2.54	1.28	1.1	2.08	0.81	1.07	1.43	1.24	3.04
74	0.19	0.62	1.25	0.5	0.08	-0.02	0.76	0.56	1.73	0.24	0.62	0.7	0.37	0.89	0.49	0.45	1.44	0.76	2.6	1.13	2.5	0.33	0.58	2.12	2.79	1.57	1.47	0.31	0.1	0.55	0.32	0.67	2.57	1.28	1.1	2.09	0.84	1.07	1.43	1.29	3.1
75	0.18	0.64	1.29	0.49	0.1	-0.02	0.81	0.57	1.81	0.25	0.63	0.73	0.37	0.91	0.51	0.49	1.47	0.8	2.63	1.14	2.63	0.36	0.6	2.13	2.81	1.63	1.46	0.31	0.1	0.57	0.33	0.7	2.57	1.3	1.1	2.08	0.85	1.04	1.43	1.33	3.14
76	0.16	0.65	1.3	0.5	0.12	-0.01	0.85	0.58	1.87	0.27	0.65	0.74	0.5	1.06	0.63	0.64	1.65	1	2.66	1.16	2.76	0.39	0.64	2.13	2.84	1.7	1.5	0.33	0.1	0.6	0.33	0.74	2.62	1.32	1.1	2.09	0.86	1.02	1.41	1.39	3.18
77	0.14	0.67	1.32	0.51	0.14	-0.01	0.89	0.58	1.94	0.32	0.67	0.74	0.5	1.1	0.64	0.66	1.65	1.04	2.67	1.16	2.89	0.41	0.7	2.15	2.85	1.75	1.5	0.34	0.11	0.58	0.34	0.8	2.64	1.32	1.12	2.08	0.87	1.01	1.38	1.45	3.16
78	0.12	0.66	1.33	0.5	0.15	0	0.92	0.6	2.01	0.34	0.69	0.76	0.52	1.15	0.66	0.68	1.67	1.08	2.68	1.17	2.98	0.43	0.73	2.13	2.88	1.81	1.53	0.36	0.1	0.6	0.36	0.86	2.62	1.32	1.09	2.06	0.88	1.01	1.36	1.48	3.17
79	0.13	0.67	1.35	0.53	0.18	0	0.94	0.62	2.06	0.35	0.7	0.76	0.55	1.23	0.7	0.69	1.7	1.13	2.69	1.19	3.08	0.44	0.77	2.12	2.88	1.86	1.52	0.37	0.11	0.64	0.37	0.9	2.62	1.33	1.07	2.08	0.86	1	1.35	1.48	3.11
80	0.13	0.68	1.37	0.55	0.17	0	0.97	0.63	2.1	0.36	0.71	0.76	0.55	1.31	0.72	0.74	1.77	1.17	2.72	1.2	3.19	0.47	0.8	2.09	2.86	1.92	1.52	0.37	0.12	0.67	0.38	0.94	2.59	1.35	1.07	2.09	0.86	1.03	1.33	1.5	3.08
81	0.11	0.69	1.39	0.56	0.2	-0.01	0.97	0.65	2.16	0.39	0.76	0.77	0.53	1.4	0.79	0.75	1.84	1.2	2.76	1.21	3.26	0.51	0.83	2.04	2.87	1.97	1.55	0.39	0.12	0.69	0.37	1	2.58	1.39	1.08	2.08	0.85	1.06	1.31	1.52	3.05
82	0.1	0.7	1.43	0.57	0.2	0	0.96	0.68	2.2	0.4	0.74	0.79	0.56	1.45	0.82	0.78	1.86	1.29	2.79	1.21	3.34	0.52	0.85	1.98	2.82	2.03	1.59	0.4	0.13	0.7	0.39	1.06	2.52	1.38	1.08	2.09	0.83	1.03	1.31	1.56	2.99
83	0.08	0.69	1.45	0.59	0.22	-0.01	0.97	0.7	2.2	0.44	0.73	0.81	0.46	1.36	0.77	0.71	1.75	1.24	2.79	1.22	3.4	0.55	0.86	1.95	2.81	2.1	1.59	0.41	0.14	0.73	0.4	1.11	2.48	1.37	1.06	2.1	0.83	1.01	1.3	1.55	2.92
84	0.08	0.69	1.47	0.64	0.23	0	0.98	0.73	2.19	0.46	0.75	0.83	0.45	1.43	0.78	0.74	1.78	1.27	2.79	1.21	3.45	0.57	0.9	1.93	2.8	2.14	1.6	0.43	0.15	0.75	0.4	1.16	2.44	1.39	1.08	2.11	0.84	1.02	1.27	1.57	2.85
85	0.09	0.72	1.49	0.66	0.26	0	1	0.76	2.18	0.47	0.77	0.87	0.44	1.52	0.8	0.77	1.79	1.32	2.78	1.19	3.48	0.59	0.93	1.9	2.76	2.16	1.63	0.47	0.17	0.76	0.41	1.21	2.43	1.4	1.08	2.14	0.83	1.02	1.26	1.56	2.77
86	0.09	0.73	1.44	0.71	0.27	0.01	1	0.77	2.15	0.47	0.75	0.89	0.49	1.68	0.92	0.82	1.93	1.43	2.77	1.2	3.51	0.62	0.94	1.89	2.72	2.21	1.67	0.51	0.16	0.79	0.43	1.25	2.41	1.41	1.09	2.17	0.81	0.99	1.24	1.54	2.7
87	0.11	0.71	1.41	0.74	0.3	0.01	1.01	0.82	2.16	0.48	0.75	0.92	0.56	1.88	1.06	0.89	2.09	1.58	2.74	1.19	3.55	0.64	0.98	1.87	2.73	2.24	1.68	0.52	0.17	0.79	0.44	1.3	2.35	1.4	1.12	2.18	0.83	1	1.23	1.5	2.65
88	0.09	0.7	1.38	0.73	0.32	0.02	1	0.85	2.13	0.49	0.79	0.94	0.55	1.95	1.07	0.93	2.08	1.59	2.7	1.19	3.61	0.67	0.99	1.9	2.71	2.26	1.69	0.53	0.17	0.79	0.45	1.34	2.31	1.38	1.11	2.19	0.84	0.98	1.2	1.48	2.61
89	0.1	0.72	1.38	0.74	0.32	0.02	0.99	0.86	2.1	0.49	0.79	0.94	0.54	1.97	1.12	0.97	2.08	1.62	2.67	1.2	3.65	0.7	1	1.85	2.69	2.25	1.69	0.54	0.17	0.81	0.45	1.42	2.26	1.35	1.11	2.16	0.83	0.96	1.17	1.48	2.57
90	0.09	0.75	1.38	0.78	0.34	0.02	0.99	0.87	2.06	0.51	0.83	0.97	0.52	2.02	1.12	1.01	2.08	1.65	2.63	1.21	3.62	0.73	1.03	1.85	2.68	2.27	1.72	0.57	0.19	0.81	0.46	1.48	2.21	1.34	1.13	2.12	0.85	0.97	1.13	1.49	2.54
91	0.07	0.78	1.36	0.78	0.34	0.03	0.98	0.92	2.06	0.53	0.87	0.98	0.53	2.03	1.11	1.04	2.04	1.69	2.56	1.19	3.63	0.77	1.05	1.81	2.66	2.27	1.73	0.6	0.2	0.81	0.45	1.53	2.18	1.33	1.14	2.1	0.85	1	1.1	1.5	2.52
92	0.07	0.79	1.36	0.84	0.35	0.02	0.96	0.95	2	0.54	0.87	1	0.56	2.12	1.16	1.08	2.05	1.73	2.5	1.19	3.64	0.79	1.08	1.79	2.6	2.31	1.76	0.63	0.22	0.83	0.47	1.59	2.15	1.3	1.12	2.07	0.88	0.99	1.06	1.49	2.47
93	0.05	0.8	1.33	0.84	0.36	0.03	0.99	1.03	1.96	0.58	0.91	1.04	0.56	2.14	1.16	1.11	2.04	1.74	2.43	1.18	3.6	0.79	1.09	1.76	2.55	2.32	1.78	0.66	0.21	0.83	0.46	1.69	2.1	1.26	1.13	2.01	0.88	0.97	1.01	1.45	2.41
94	0.06	0.81	1.33	0.87	0.34	0.02	0.99	1.05	1.88	0.62	0.89	1.03	0.58	2.13	1.12	1.11	2.03	1.77	2.38	1.19	3.58	0.8	1.11	1.73	2.5	2.3	1.79	0.7	0.22	0.82	0.45	1.75	2.11	1.26	1.11	1.99	0.9	0.95	0.98	1.45	2.37
95	0.05	0.81	1.32	0.87	0.34	0.04	1.02	1.09	1.83	0.66	0.91	1.07	0.55	2.03	1.03	1.05	1.89	1.67	2.34	1.19	3.53	0.8	1.12	1.7	2.45	2.29	1.8	0.71	0.23	0.84	0.46	1.83	2.09	1.27	1.1	1.95	0.87	0.93	0.93	1.43	2.29
96	0.05	0.82	1.29	0.87	0.33	0.03	1.01	1.09	1.77	0.68	0.89	1.08	0.53	1.91	0.95	1.02	1.79	1.57	2.27	1.19	3.49	0.77	1.13	1.69	2.41	2.29	1.81	0.75	0.24	0.84	0.46	1.9	2.04	1.25	1.06	1.92	0.91	0.9	0.88	1.41	2.21
97	0.05	0.82	1.3	0.91	0.35	0.04	1.01	1.11	1.72	0.75	0.89	1.11	0.63	2.14	1.1	1.16	1.94	1.75	2.23	1.19	3.41	0.77	1.14	1.68	2.37	2.29	1.83	0.79	0.25	0.86	0.45	1.97	2.02	1.25	1.06	1.9	0.88	0.86	0.86	1.39	2.13
98	0.04	0.82	1.34	0.95	0.36	0.04	0.98	1.12	1.66	0.79	0.88	1.11	0.61	2.13	1.09	1.2	1.86	1.73	2.18	1.18	3.37	0.78	1.15	1.67	2.32	2.3	1.83	0.82	0.25	0.86	0.46	2.02	1.98	1.25	1.05	1.84	0.88	0.81	0.8	1.35	2.03
99	0.05	0.84	1.38	0.96	0.35	0.03	0.98	1.15	1.61	0.84	0.85	1.12	0.54	1.98	0.98	1.11	1.65	1.56	2.12	1.17	3.32	0.79	1.13	1.62	2.26	2.29	1.79	0.87	0.26	0.87	0.45	2.06	1.95	1.24	1.05	1.83	0.89	0.8	0.76	1.33	1.97
100	0.02	0.83	1.38	0.99	0.37	0.04	0.97	1.2	1.56	0.9	0.84	1.15	0.5	1.9	0.93	1.05	1.56	1.51	2.09	1.17	3.29	0.78	1.14	1.58	2.19	2.26	1.78	0.89	0.27	0.9	0.45	2.1	1.91	1.21	1.04	1.79	0.89	0.76	0.73	1.3	1.89
101	0.03	0.83	1.41	1.04	0.38	0.04	0.96	1.2	1.51	0.95	0.81	1.18	0.55	2.03	0.98	1.12	1.61	1.63	2.03	1.17	3.22	0.81	1.14	1.52	2.13	2.25	1.76	0.91	0.27	0.89	0.46	2.15	1.87	1.19	1.06	1.77	0.91	0.73	0.71	1.27	1.82
102	0	0.82	1.4	1.04	0.38	0.03	0.95	1.22	1.44	0.99	0.8	1.21	0.6	2.13	1.01	1.2	1.64	1.72	1.97	1.15	3.14	0.8	1.13	1.48	2.08	2.18	1.72	0.91	0.27	0.89	0.46	2.19	1.82	1.19	1.04	1.75	0.9	0.72	0.68	1.26	1.79
103	0.01	0.83	1.42	1.06	0.38	0.04	0.95	1.24	1.39	1.02	0.75	1.24	0.62	2.11	1.03	1.2	1.62	1.74	1.93	1.14	3.08	0.82	1.14	1.46	2.03	2.13	1.69	0.95	0.27	0.87	0.48	2.23	1.75	1.17	1.03	1.69	0.89	0.72	0.66	1.24	1.73
104	0.04	0.89	1.44	1.09	0.37	0.05	0.94	1.23	1.35	1.06	0.75	1.29	0.62	2.1	1	1.18	1.57	1.75	1.87	1.14	3.06	0.83	1.14	1.43	1.99	2.1	1.66	0.97	0.29	0.91	0.49	2.27	1.69	1.18	1.06	1.66	0.9	0.69	0.64	1.22	1.72
105	0.04	0.87	1.46	1.11	0.36	0.05	0.93	1.23	1.31	1.08	0.72	1.32	0.64	2.08	1.01	1.2	1.6	1.76	1.81	1.13	3.02	0.85	1.15	1.44	1.93	2.07	1.65	1.02	0.31	0.93	0.5	2.33	1.59	1.15	1.04	1.63	0.9	0.69	0.6	1.2	1.62
106	0.05	0.87	1.45	1.1	0.36	0.06	0.92	1.22	1.31	1.09	0.72	1.36	0.65	2.04	1.01	1.22	1.59	1.7	1.73	1.1	2.93	0.85	1.15	1.39	1.86	2.04	1.59	1.03	0.32	0.94	0.5	2.34	1.51	1.13	1.02	1.58	0.9	0.66	0.57	1.19	1.59
107	0.04	0.85	1.43	1.09	0.35	0.05	0.87	1.21	1.27	1.12	0.7	1.38	0.66	2.02	1.02	1.23	1.6	1.68	1.69	1.1	2.88	0.83	1.16	1.39	1.81	2.04	1.59	1.06	0.32	0.96	0.53	2.39	1.45	1.12	1	1.53	0.91	0.64	0.52	1.15	1.5
108	0.05	0.86	1.43	1.12	0.34	0.05	0.82	1.17	1.24	1.15	0.68	1.38	0.67	1.99	1.05	1.26	1.58	1.67	1.6	1.11	2.79	0.84	1.14	1.35	1.78	2.02	1.61	1.09	0.35	0.99	0.54	2.46	1.39	1.11	0.98	1.47	0.93	0.61	0.49	1.18	1.43
109	0.04	0.82	1.38	1.09	0.33	0.07	0.8	1.18	1.23	1.19	0.69	1.44	0.58	1.76	0.91	1.16	1.39	1.47	1.52	1.11	2.73	0.85	1.14	1.32	1.73	1.98	1.6	1.08	0.36	0.99	0.54	2.49	1.36	1.09	0.98	1.44	0.94	0.59	0.46	1.14	1.38
110	0.04	0.82	1.37	1.08	0.32	0.05	0.77	1.13	1.18	1.24	0.63	1.44	0.61	1.73	0.92	1.17	1.4	1.47	1.45	1.1	2.69	0.86	1.15	1.27	1.72	1.95	1.57	1.11	0.39	1	0.56	2.52	1.35	1.07	0.96	1.41	0.95	0.56	0.43	1.13	1.32
111	0.05	0.8	1.38	1.07	0.33	0.07	0.74	1.14	1.14	1.31	0.65	1.46	0.61	1.69	0.89	1.18	1.36	1.43	1.38	1.08	2.64	0.86	1.13	1.22	1.68	1.94	1.54	1.11	0.4	1	0.57	2.52	1.33	1.05	0.96	1.37	0.97	0.53	0.4	1.14	1.28
112	0.05	0.8	1.37	1.04	0.31	0.08	0.71	1.14	1.1	1.35	0.63	1.49	0.59	1.63	0.83	1.16	1.32	1.38	1.36	1.07	2.58	0.86	1.14	1.21	1.63	1.9	1.53	1.1	0.42	1.01	0.58	2.48	1.29	1.03	0.95	1.35	0.97	0.5	0.38	1.12	1.23
113	0.06	0.78	1.39	1.03	0.31	0.09	0.68	1.15	1.06	1.38	0.62	1.53	0.59	1.58	0.75	1.19	1.3	1.39	1.29	1.04	2.55	0.88	1.14	1.17	1.59	1.85	1.5	1.13	0.42	1.01	0.59	2.44	1.25	1.01	0.94	1.33	0.99	0.48	0.39	1.13	1.2
114	0.06	0.75	1.41	1.03	0.27	0.1	0.67	1.14	1	1.45	0.61	1.58	0.62	1.51	0.69	1.27	1.27	1.33	1.22	1.02	2.5	0.86	1.13	1.15	1.55	1.79	1.46	1.12	0.41	1.04	0.6	2.42	1.24	0.99	0.9	1.26	0.98	0.46	0.36	1.1	1.15
115	0.07	0.74	1.4	1.02	0.25	0.1	0.64	1.12	0.93	1.48	0.56	1.56	0.62	1.44	0.66	1.3	1.24	1.33	1.16	1	2.46	0.87	1.11	1.14	1.48	1.75	1.44	1.13	0.41	1.05	0.6	2.38	1.23	0.96	0.85	1.23	0.98	0.46	0.35	1.08	1.09
116	0.05	0.69	1.38	0.98	0.24	0.12	0.65	1.16	0.9	1.53	0.58	1.58	0.7	1.49	0.73	1.39	1.29	1.41	1.11	1.01	2.4	0.85	1.09	1.11	1.43	1.72	1.42	1.14	0.42	1.04	0.6	2.34	1.2	0.94	0.82	1.17	0.98	0.42	0.32	1.04	1.07
117	0.05	0.69	1.38	0.99	0.23	0.12	0.64	1.14	0.86	1.61	0.56	1.56	0.73	1.51	0.74	1.47	1.3	1.41	1.04	1.02	2.33	0.86	1.08	1.08	1.36	1.67	1.43	1.16	0.41	1.05	0.61	2.3	1.18	0.93	0.79	1.14	0.97	0.42	0.31	1	1.02
118	0.06	0.67	1.37	1.04	0.23	0.12	0.62	1.1	0.83	1.67	0.53	1.57	0.76	1.48	0.76	1.46	1.27	1.4	1.02	1.02	2.29	0.85	1.07	1.07	1.34	1.66	1.4	1.19	0.43	1.08	0.62	2.26	1.13	0.92	0.78	1.12	0.97	0.4	0.29	0.94	0.96
119	0.07	0.69	1.38	1.06	0.24	0.13	0.61	1.11	0.8	1.72	0.5	1.56	0.74	1.46	0.72	1.43	1.24	1.33	0.97	0.99	2.2	0.84	1.07	1.04	1.28	1.61	1.38	1.19	0.44	1.06	0.63	2.22	1.08	0.89	0.75	1.11	0.95	0.39	0.28	0.93	0.91
120	0.05	0.68	1.37	1.06	0.23	0.12	0.58	1.1	0.76	1.73	0.48	1.57	0.72	1.42	0.71	1.4	1.17	1.34	0.92	0.97	2.11	0.84	1.04	1.03	1.25	1.56	1.33	1.18	0.45	1.06	0.64	2.18	1.02	0.86	0.73	1.1	0.93	0.38	0.24	0.88	0.85
121	0.09	0.67	1.34	1.08	0.24	0.15	0.58	1.11	0.72	1.74	0.46	1.59	0.72	1.38	0.71	1.38	1.11	1.26	0.89	0.94	2	0.8	1.03	0.99	1.2	1.51	1.28	1.18	0.46	1.04	0.65	2.15	0.99	0.83	0.69	1.09	0.93	0.36	0.23	0.85	0.8
122	0.12	0.67	1.33	1.11	0.22	0.14	0.54	1.12	0.68	1.76	0.41	1.57	0.7	1.33	0.71	1.38	1.07	1.21	0.86	0.93	1.95	0.8	1.03	0.96	1.16	1.5	1.3	1.2	0.47	1.03	0.67	2.13	0.97	0.8	0.7	1.09	0.94	0.36	0.22	0.81	0.75
123	0.13	0.66	1.3	1.11	0.22	0.15	0.55	1.13	0.64	1.79	0.4	1.57	0.71	1.25	0.72	1.38	1.03	1.17	0.82	0.92	1.86	0.81	1.03	0.91	1.11	1.46	1.28	1.2	0.46	1.03	0.69	2.12	0.96	0.76	0.68	1.08	0.94	0.36	0.22	0.77	0.74
124	0.14	0.64	1.27	1.12	0.21	0.16	0.55	1.12	0.6	1.79	0.33	1.57	0.69	1.21	0.7	1.37	0.99	1.1	0.79	0.89	1.77	0.79	1.01	0.86	1.06	1.41	1.23	1.19	0.45	1.02	0.71	2.11	0.92	0.74	0.67	1.05	0.93	0.35	0.21	0.72	0.68
125	0.11	0.61	1.24	1.11	0.2	0.19	0.56	1.13	0.59	1.78	0.33	1.59	0.67	1.16	0.7	1.38	0.97	1.07	0.74	0.88	1.68	0.81	1	0.8	1.02	1.39	1.19	1.22	0.45	1.02	0.71	2.05	0.92	0.72	0.65	1.05	0.91	0.33	0.2	0.68	0.64
126	0.13	0.59	1.23	1.1	0.2	0.21	0.56	1.12	0.58	1.77	0.32	1.61	0.68	1.12	0.72	1.38	0.94	1.03	0.69	0.86	1.64	0.81	1.01	0.75	0.98	1.36	1.18	1.21	0.47	1.01	0.73	2.01	0.9	0.67	0.63	1.03	0.88	0.3	0.17	0.64	0.57
127	0.14	0.56	1.2	1.08	0.19	0.21	0.55	1.09	0.55	1.75	0.29	1.62	0.63	1.08	0.7	1.36	0.9	1	0.66	0.85	1.59	0.81	1	0.72	0.96	1.34	1.17	1.21	0.47	0.99	0.74	1.96	0.9	0.66	0.62	1.02	0.86	0.29	0.17	0.61	0.53
128	0.14	0.56	1.19	1.1	0.17	0.22	0.55	1.08	0.52	1.73	0.28	1.62	0.64	1.04	0.68	1.34	0.86	0.93	0.63	0.84	1.52	0.79	1	0.66	0.91	1.29	1.14	1.22	0.47	0.96	0.77	1.89	0.87	0.64	0.61	1.04	0.84	0.26	0.18	0.59	0.49
129	0.16	0.54	1.16	1.1	0.17	0.24	0.56	1.05	0.51	1.72	0.27	1.64	0.65	1.01	0.7	1.31	0.85	0.88	0.59	0.84	1.46	0.78	0.99	0.62	0.88	1.26	1.16	1.23	0.47	0.93	0.77	1.84	0.84	0.63	0.61	1.04	0.83	0.25	0.15	0.55	0.45
130	0.16	0.52	1.12	1.12	0.14	0.24	0.55	1	0.49	1.72	0.26	1.65	0.66	0.99	0.68	1.3	0.83	0.83	0.54	0.83	1.4	0.74	0.98	0.59	0.86	1.21	1.14	1.22	0.47	0.93	0.8	1.78	0.81	0.62	0.61	1.02	0.82	0.24	0.11	0.52	0.4
131	0.16	0.5	1.08	1.14	0.13	0.26	0.56	1.01	0.49	1.71	0.25	1.66	0.63	0.94	0.65	1.26	0.79	0.74	0.51	0.84	1.36	0.72	0.98	0.56	0.81	1.19	1.15	1.24	0.49	0.89	0.83	1.71	0.79	0.63	0.6	1.04	0.82	0.22	0.11	0.51	0.39
132	0.18	0.51	1.07	1.19	0.12	0.27	0.57	0.97	0.49	1.68	0.25	1.7	0.63	0.92	0.65	1.22	0.75	0.75	0.48	0.84	1.3	0.7	0.98	0.54	0.77	1.18	1.14	1.24	0.5	0.9	0.84	1.66	0.75	0.62	0.6	1.05	0.8	0.22	0.1	0.52	0.38
133	0.21	0.52	1.06	1.24	0.11	0.28	0.55	0.94	0.47	1.62	0.21	1.71	0.65	0.88	0.64	1.16	0.71	0.71	0.45	0.82	1.24	0.68	0.98	0.51	0.72	1.14	1.11	1.23	0.5	0.88	0.85	1.61	0.76	0.61	0.61	1.03	0.77	0.2	0.09	0.49	0.36
134	0.24	0.51	1.03	1.27	0.1	0.31	0.53	0.91	0.43	1.6	0.24	1.76	0.68	0.88	0.61	1.17	0.67	0.67	0.41	0.81	1.17	0.7	0.96	0.48	0.68	1.1	1.09	1.22	0.51	0.83	0.84	1.52	0.74	0.59	0.59	1.04	0.76	0.19	0.07	0.48	0.34
135	0.25	0.5	1	1.26	0.1	0.31	0.52	0.89	0.41	1.57	0.24	1.79	0.69	0.83	0.6	1.15	0.65	0.63	0.4	0.79	1.13	0.69	0.94	0.46	0.66	1.05	1.09	1.24	0.52	0.81	0.87	1.5	0.71	0.58	0.56	1.04	0.76	0.16	0.05	0.49	0.32
136	0.27	0.5	0.96	1.27	0.09	0.29	0.51	0.82	0.39	1.56	0.25	1.81	0.6	0.72	0.5	1.02	0.54	0.54	0.37	0.77	1.1	0.69	0.95	0.44	0.62	1.01	1.08	1.26	0.51	0.78	0.88	1.43	0.7	0.56	0.54	1.04	0.75	0.16	0.05	0.48	0.3
137	0.29	0.52	0.95	1.27	0.08	0.29	0.52	0.79	0.38	1.53	0.24	1.78	0.6	0.69	0.51	1.01	0.49	0.49	0.34	0.76	1.07	0.68	0.94	0.41	0.6	0.98	1.06	1.27	0.53	0.74	0.89	1.39	0.69	0.54	0.52	1.02	0.72	0.15	0.05	0.48	0.29
138	0.32	0.52	0.94	1.29	0.07	0.32	0.52	0.8	0.37	1.5	0.24	1.76	0.58	0.66	0.48	0.97	0.47	0.47	0.34	0.76	1.05	0.7	0.93	0.39	0.57	0.96	1.04	1.27	0.54	0.72	0.91	1.36	0.66	0.52	0.53	1	0.7	0.14	0.03	0.49	0.28
139	0.33	0.52	0.93	1.31	0.07	0.36	0.51	0.79	0.35	1.47	0.26	1.75	0.6	0.63	0.45	0.93	0.45	0.45	0.3	0.75	1.01	0.7	0.93	0.37	0.54	0.92	1	1.25	0.56	0.69	0.96	1.29	0.63	0.52	0.51	0.99	0.66	0.14	0.04	0.49	0.25
140	0.35	0.53	0.95	1.36	0.06	0.38	0.47	0.75	0.33	1.41	0.27	1.71	0.57	0.59	0.43	0.89	0.41	0.42	0.27	0.75	0.97	0.69	0.92	0.36	0.51	0.89	1.02	1.26	0.57	0.66	0.99	1.24	0.61	0.49	0.49	0.96	0.64	0.17	0.03	0.48	0.25
141	0.31	0.53	0.91	1.34	0.06	0.42	0.45	0.73	0.32	1.4	0.25	1.66	0.57	0.56	0.43	0.86	0.4	0.42	0.23	0.72	0.91	0.67	0.88	0.34	0.45	0.85	1	1.24	0.59	0.63	1.02	1.17	0.55	0.49	0.5	0.96	0.64	0.16	0.03	0.49	0.23
142	0.33	0.55	0.88	1.37	0.06	0.43	0.41	0.68	0.28	1.35	0.21	1.61	0.56	0.53	0.42	0.81	0.38	0.41	0.22	0.7	0.9	0.67	0.85	0.32	0.44	0.82	0.99	1.24	0.59	0.59	1.04	1.1	0.51	0.5	0.49	0.94	0.63	0.15	0.03	0.46	0.22
143	0.35	0.58	0.87	1.38	0.05	0.46	0.41	0.65	0.28	1.32	0.23	1.58	0.6	0.49	0.43	0.79	0.36	0.39	0.2	0.7	0.88	0.68	0.84	0.32	0.4	0.78	0.97	1.2	0.6	0.58	1.04	1.06	0.5	0.5	0.5	0.91	0.62	0.12	0.04	0.43	0.21
144	0.35	0.55	0.85	1.37	0.04	0.47	0.41	0.63	0.25	1.28	0.2	1.53	0.62	0.47	0.44	0.76	0.36	0.36	0.19	0.69	0.85	0.67	0.83	0.31	0.39	0.75	0.92	1.21	0.61	0.57	1.04	1.03	0.47	0.47	0.52	0.89	0.6	0.14	0.03	0.41	0.19
145	0.37	0.54	0.82	1.37	0.04	0.47	0.41	0.6	0.23	1.26	0.21	1.52	0.63	0.45	0.44	0.75	0.35	0.34	0.16	0.69	0.82	0.65	0.8	0.3	0.37	0.73	0.9	1.17	0.61	0.55	1.01	0.99	0.47	0.47	0.52	0.87	0.58	0.14	0.01	0.38	0.17
146	0.39	0.53	0.8	1.38	0.03	0.48	0.4	0.59	0.22	1.21	0.24	1.53	0.75	0.53	0.56	0.85	0.44	0.47	0.14	0.68	0.77	0.62	0.77	0.27	0.35	0.71	0.89	1.16	0.6	0.53	0.99	0.93	0.47	0.47	0.53	0.86	0.56	0.16	0.01	0.35	0.15
147	0.39	0.52	0.76	1.34	0.02	0.48	0.37	0.55	0.2	1.19	0.23	1.47	0.74	0.51	0.56	0.81	0.41	0.41	0.12	0.68	0.75	0.62	0.76	0.26	0.34	0.67	0.86	1.16	0.59	0.51	0.99	0.89	0.48	0.45	0.53	0.85	0.55	0.19	0.01	0.34	0.15
148	0.38	0.49	0.73	1.33	0.02	0.49	0.37	0.55	0.18	1.17	0.24	1.46	0.74	0.46	0.55	0.78	0.41	0.39	0.11	0.68	0.72	0.6	0.75	0.25	0.31	0.67	0.79	1.17	0.59	0.49	0.98	0.89	0.5	0.43	0.54	0.81	0.53	0.22	0	0.31	0.14
149	0.39	0.46	0.71	1.36	0.02	0.52	0.37	0.53	0.15	1.15	0.24	1.43	0.73	0.46	0.55	0.74	0.4	0.4	0.1	0.67	0.68	0.58	0.73	0.24	0.29	0.65	0.76	1.15	0.6	0.47	0.97	0.85	0.51	0.41	0.53	0.8	0.53	0.21	0.01	0.3	0.14
150	0.37	0.44	0.66	1.33	0.02	0.54	0.37	0.53	0.14	1.13	0.24	1.43	0.73	0.43	0.53	0.71	0.35	0.35	0.1	0.67	0.64	0.58	0.72	0.22	0.28	0.64	0.7	1.14	0.61	0.45	1	0.83	0.51	0.38	0.51	0.79	0.53	0.22	-0.01	0.29	0.11
151	0.39	0.45	0.66	1.31	0.02	0.54	0.34	0.49	0.12	1.1	0.24	1.44	0.73	0.4	0.51	0.66	0.35	0.32	0.07	0.63	0.58	0.56	0.69	0.2	0.24	0.6	0.65	1.1	0.61	0.42	1.02	0.78	0.51	0.36	0.51	0.76	0.52	0.22	-0.01	0.27	0.1
152	0.38	0.44	0.61	1.27	0.03	0.55	0.33	0.48	0.12	1.09	0.24	1.43	0.74	0.4	0.48	0.64	0.34	0.31	0.06	0.63	0.56	0.59	0.68	0.2	0.22	0.6	0.63	1.11	0.61	0.42	1.03	0.74	0.52	0.34	0.48	0.76	0.51	0.21	-0.03	0.27	0.11
153	0.37	0.42	0.59	1.25	0.03	0.55	0.31	0.46	0.12	1.03	0.23	1.4	0.74	0.39	0.47	0.6	0.31	0.3	0.06	0.61	0.52	0.59	0.67	0.19	0.21	0.56	0.59	1.07	0.59	0.4	1.05	0.7	0.49	0.33	0.47	0.73	0.5	0.19	-0.01	0.26	0.1
154	0.38	0.42	0.59	1.24	0.05	0.59	0.3	0.43	0.12	1.01	0.24	1.37	0.75	0.38	0.46	0.59	0.3	0.29	0.04	0.61	0.5	0.6	0.66	0.2	0.19	0.54	0.56	1.05	0.59	0.39	1.08	0.66	0.46	0.34	0.46	0.71	0.5	0.17	0	0.23	0.09
155	0.38	0.42	0.57	1.24	0.05	0.6	0.29	0.42	0.12	0.99	0.23	1.37	0.73	0.36	0.43	0.56	0.28	0.26	0.03	0.6	0.47	0.6	0.64	0.2	0.19	0.52	0.53	1.01	0.59	0.38	1.07	0.64	0.46	0.33	0.44	0.71	0.47	0.16	-0.01	0.23	0.09
156	0.4	0.43	0.57	1.27	0.07	0.63	0.29	0.4	0.12	0.96	0.24	1.39	0.73	0.35	0.41	0.52	0.27	0.27	0.02	0.6	0.46	0.62	0.62	0.2	0.18	0.51	0.54	1.01	0.58	0.38	1.09	0.62	0.42	0.33	0.41	0.68	0.46	0.14	-0.01	0.21	0.07
157	0.41	0.42	0.56	1.28	0.06	0.67	0.26	0.38	0.11	0.93	0.22	1.35	0.76	0.34	0.4	0.49	0.26	0.25	-0.01	0.59	0.43	0.59	0.6	0.17	0.15	0.47	0.48	0.99	0.56	0.36	1.08	0.58	0.41	0.34	0.41	0.67	0.46	0.14	0	0.21	0.09
158	0.42	0.43	0.56	1.32	0.05	0.69	0.26	0.37	0.09	0.9	0.23	1.33	0.75	0.32	0.39	0.46	0.24	0.23	-0.01	0.58	0.4	0.6	0.59	0.16	0.14	0.46	0.49	0.97	0.54	0.34	1.07	0.55	0.4	0.35	0.39	0.65	0.44	0.13	0	0.21	0.07
159	0.41	0.44	0.58	1.37	0.05	0.72	0.27	0.36	0.1	0.87	0.21	1.31	0.78	0.31	0.38	0.45	0.22	0.25	-0.01	0.58	0.38	0.6	0.59	0.16	0.12	0.43	0.46	0.94	0.53	0.33	1.04	0.51	0.37	0.34	0.36	0.6	0.43	0.13	0	0.19	0.07
160	0.45	0.43	0.6	1.39	0.05	0.74	0.26	0.34	0.12	0.87	0.2	1.28	0.77	0.3	0.38	0.44	0.21	0.24	-0.02	0.58	0.38	0.6	0.58	0.14	0.12	0.41	0.45	0.93	0.52	0.34	1.02	0.5	0.36	0.33	0.36	0.57	0.4	0.12	0.01	0.19	0.06
161	0.45	0.42	0.61	1.42	0.04	0.77	0.27	0.32	0.11	0.82	0.18	1.26	0.79	0.29	0.34	0.42	0.2	0.24	-0.03	0.6	0.35	0.59	0.57	0.14	0.11	0.41	0.43	0.91	0.52	0.34	0.98	0.46	0.38	0.35	0.34	0.54	0.4	0.12	0.01	0.21	0.05
162	0.45	0.42	0.59	1.42	0.03	0.8	0.24	0.3	0.11	0.79	0.15	1.26	0.8	0.28	0.34	0.43	0.21	0.25	-0.03	0.6	0.32	0.57	0.57	0.13	0.11	0.38	0.41	0.88	0.52	0.32	0.95	0.43	0.36	0.33	0.32	0.5	0.39	0.11	0.01	0.2	0.04
163	0.43	0.4	0.56	1.42	0.04	0.84	0.26	0.31	0.11	0.79	0.16	1.21	0.86	0.26	0.31	0.42	0.19	0.24	-0.03	0.59	0.31	0.57	0.56	0.11	0.08	0.36	0.39	0.86	0.51	0.32	0.91	0.4	0.35	0.31	0.31	0.49	0.37	0.1	0.02	0.17	0.02
164	0.43	0.38	0.56	1.41	0.04	0.86	0.24	0.3	0.09	0.76	0.15	1.19	0.87	0.24	0.28	0.4	0.19	0.24	-0.02	0.58	0.29	0.57	0.56	0.1	0.09	0.35	0.37	0.85	0.5	0.29	0.88	0.38	0.35	0.3	0.3	0.47	0.37	0.1	0.02	0.18	0.03
165	0.44	0.35	0.53	1.42	0.03	0.91	0.24	0.28	0.1	0.73	0.16	1.17	0.88	0.23	0.27	0.38	0.18	0.19	-0.03	0.56	0.28	0.57	0.56	0.09	0.06	0.35	0.34	0.82	0.49	0.29	0.84	0.36	0.33	0.29	0.28	0.46	0.33	0.11	0.01	0.17	0.03
166	0.43	0.34	0.5	1.4	0.04	0.93	0.23	0.26	0.11	0.69	0.17	1.16	0.9	0.22	0.25	0.37	0.16	0.21	-0.03	0.53	0.27	0.55	0.55	0.08	0.06	0.33	0.32	0.81	0.48	0.27	0.81	0.32	0.32	0.28	0.3	0.41	0.34	0.12	0.02	0.16	0.04
167	0.43	0.33	0.5	1.41	0.04	0.91	0.22	0.25	0.1	0.65	0.16	1.12	0.92	0.22	0.23	0.36	0.16	0.21	-0.03	0.52	0.24	0.53	0.53	0.06	0.05	0.29	0.3	0.77	0.48	0.25	0.79	0.31	0.32	0.28	0.29	0.39	0.34	0.11	0.02	0.16	0.04
168	0.46	0.34	0.49	1.4	0.04	0.89	0.21	0.24	0.11	0.62	0.15	1.09	0.88	0.2	0.25	0.35	0.16	0.2	-0.03	0.52	0.23	0.55	0.52	0.09	0.05	0.29	0.28	0.74	0.46	0.25	0.78	0.28	0.28	0.28	0.29	0.38	0.33	0.09	0.02	0.14	0.07
169	0.48	0.33	0.47	1.39	0.04	0.86	0.2	0.23	0.1	0.56	0.15	1.07	0.89	0.21	0.24	0.36	0.15	0.2	-0.03	0.52	0.2	0.55	0.51	0.08	0.04	0.27	0.28	0.71	0.46	0.23	0.74	0.27	0.26	0.25	0.28	0.37	0.34	0.11	0.03	0.14	0.07
170	0.5	0.33	0.48	1.36	0.05	0.87	0.21	0.2	0.09	0.54	0.14	1.06	0.91	0.21	0.23	0.33	0.15	0.19	-0.03	0.53	0.21	0.55	0.51	0.09	0.04	0.25	0.26	0.7	0.46	0.24	0.73	0.28	0.25	0.24	0.27	0.34	0.34	0.1	0.02	0.12	0.07
171	0.51	0.37	0.49	1.34	0.03	0.84	0.22	0.17	0.09	0.52	0.11	1.04	0.9	0.19	0.22	0.33	0.15	0.17	-0.04	0.53	0.19	0.55	0.51	0.08	0.03	0.23	0.24	0.67	0.45	0.23	0.7	0.25	0.23	0.24	0.27	0.31	0.34	0.11	0.04	0.11	0.06
172	0.53	0.38	0.51	1.33	0.04	0.84	0.24	0.18	0.08	0.48	0.1	1.01	0.84	0.18	0.24	0.32	0.16	0.15	-0.04	0.54	0.17	0.53	0.5	0.08	0.02	0.22	0.23	0.65	0.46	0.25	0.68	0.26	0.24	0.25	0.25	0.27	0.34	0.11	0.04	0.11	0.05
173	0.54	0.38	0.5	1.35	0.04	0.84	0.22	0.2	0.06	0.47	0.1	1.01	0.83	0.18	0.23	0.31	0.14	0.15	-0.05	0.55	0.17	0.5	0.48	0.08	0.03	0.21	0.2	0.62	0.45	0.25	0.68	0.24	0.22	0.24	0.26	0.29	0.33	0.11	0.05	0.1	0.05
174	0.55	0.37	0.48	1.35	0.04	0.84	0.23	0.17	0.06	0.44	0.09	0.97	0.83	0.18	0.23	0.31	0.15	0.13	-0.03	0.56	0.16	0.48	0.48	0.07	0.02	0.21	0.21	0.6	0.44	0.26	0.66	0.24	0.22	0.23	0.25	0.28	0.33	0.1	0.04	0.1	0.03
175	0.54	0.36	0.48	1.29	-0.01	0.74	0.18	0.12	-0.01	0.36	0.03	0.85	0.83	0.17	0.24	0.3	0.14	0.12	-0.05	0.55	0.15	0.47	0.47	0.06	0.01	0.2	0.19	0.58	0.43	0.25	0.65	0.23	0.19	0.22	0.25	0.27	0.32	0.09	0.04	0.1	0.02
176	0.53	0.38	0.5	1.25	0	0.74	0.19	0.1	-0.03	0.33	0.04	0.82	0.81	0.17	0.22	0.28	0.13	0.12	-0.05	0.55	0.16	0.46	0.45	0.06	0.01	0.18	0.17	0.55	0.42	0.24	0.64	0.22	0.18	0.22	0.23	0.25	0.3	0.09	0.04	0.1	0.01
177	0.57	0.43	0.53	1.28	0.01	0.75	0.21	0.11	-0.02	0.32	0.06	0.79	0.8	0.15	0.2	0.28	0.11	0.12	-0.05	0.54	0.13	0.43	0.43	0.05	0	0.16	0.15	0.52	0.41	0.22	0.62	0.21	0.16	0.22	0.22	0.26	0.29	0.09	0.04	0.08	0.04
178	0.58	0.43	0.52	1.27	0.07	0.85	0.26	0.17	0.03	0.37	0.12	0.85	0.82	0.17	0.22	0.26	0.14	0.11	-0.05	0.54	0.13	0.42	0.42	0.04	0	0.14	0.13	0.49	0.39	0.21	0.59	0.2	0.13	0.23	0.22	0.25	0.29	0.08	0.04	0.08	0.04
179	0.56	0.42	0.5	1.22	0.08	0.86	0.27	0.18	0.05	0.36	0.14	0.84	0.81	0.15	0.23	0.26	0.12	0.12	-0.04	0.54	0.11	0.41	0.4	0.02	-0.01	0.14	0.14	0.47	0.39	0.19	0.57	0.18	0.11	0.23	0.19	0.25	0.28	0.08	0.03	0.08	0.05
180	0.58	0.42	0.48	1.19	0.09	0.84	0.25	0.16	0.06	0.33	0.16	0.81	0.81	0.15	0.22	0.24	0.11	0.11	-0.03	0.52	0.1	0.4	0.38	0.02	-0.02	0.11	0.1	0.43	0.37	0.18	0.56	0.16	0.09	0.23	0.19	0.23	0.25	0.09	0.05	0.06	0.06
181	0.56	0.43	0.47	1.14	0.1	0.83	0.28	0.17	0.08	0.34	0.14	0.79	0.79	0.13	0.22	0.23	0.12	0.09	-0.01	0.51	0.12	0.41	0.39	0.04	-0.01	0.13	0.14	0.42	0.38	0.19	0.57	0.16	0.08	0.24	0.22	0.24	0.27	0.1	0.07	0.06	0.06
182	0.55	0.43	0.47	1.1	0.04	0.75	0.26	0.13	0.05	0.25	0.09	0.67	0.81	0.13	0.22	0.21	0.11	0.1	0	0.49	0.12	0.42	0.37	0.03	-0.02	0.11	0.14	0.4	0.37	0.19	0.55	0.16	0.07	0.23	0.2	0.24	0.24	0.09	0.05	0.05	0.06
183	0.52	0.42	0.46	1.08	0.09	0.83	0.33	0.16	0.1	0.31	0.17	0.72	0.83	0.14	0.21	0.22	0.11	0.13	0	0.47	0.1	0.42	0.35	0.03	-0.03	0.1	0.13	0.38	0.34	0.17	0.54	0.15	0.09	0.23	0.22	0.23	0.23	0.1	0.08	0.08	0.05
184	0.51	0.42	0.45	1.05	0.08	0.84	0.32	0.16	0.1	0.29	0.18	0.7	0.83	0.15	0.21	0.2	0.1	0.11	-0.01	0.47	0.1	0.41	0.34	0.02	-0.02	0.09	0.14	0.36	0.35	0.16	0.55	0.14	0.07	0.22	0.2	0.23	0.21	0.1	0.07	0.09	0.04
185	0.5	0.44	0.43	1.01	0.08	0.85	0.32	0.15	0.11	0.27	0.19	0.68	0.85	0.13	0.2	0.19	0.12	0.11	-0.02	0.48	0.1	0.41	0.33	0.02	-0.03	0.07	0.13	0.33	0.34	0.16	0.55	0.13	0.07	0.22	0.19	0.26	0.21	0.11	0.09	0.11	0.03
186	0.5	0.43	0.42	0.98	0.09	0.86	0.34	0.16	0.12	0.27	0.21	0.65	0.82	0.14	0.21	0.2	0.11	0.11	-0.04	0.46	0.07	0.41	0.31	0	-0.04	0.07	0.1	0.32	0.33	0.13	0.53	0.12	0.05	0.21	0.17	0.27	0.19	0.09	0.09	0.11	0.02
187	0.52	0.43	0.4	0.96	0.04	0.78	0.28	0.1	0.1	0.18	0.15	0.53	0.79	0.12	0.23	0.17	0.09	0.12	-0.03	0.47	0.07	0.4	0.31	0	-0.04	0.06	0.12	0.3	0.33	0.13	0.52	0.11	0.03	0.2	0.16	0.28	0.17	0.1	0.1	0.13	0.01
188	0.54	0.41	0.39	0.94	0.04	0.75	0.28	0.12	0.11	0.17	0.17	0.49	0.78	0.13	0.21	0.17	0.09	0.12	-0.01	0.47	0.06	0.42	0.29	0.02	-0.05	0.05	0.13	0.29	0.33	0.14	0.51	0.1	0.01	0.19	0.17	0.29	0.17	0.1	0.12	0.15	-0.01
189	0.54	0.39	0.38	0.92	0.11	0.84	0.38	0.18	0.16	0.22	0.26	0.59	0.77	0.11	0.22	0.16	0.09	0.11	-0.03	0.48	0.06	0.4	0.28	0.01	-0.03	0.06	0.12	0.27	0.33	0.13	0.51	0.1	0.01	0.19	0.15	0.3	0.15	0.09	0.13	0.17	0
190	0.54	0.38	0.38	0.89	0.13	0.81	0.38	0.15	0.16	0.21	0.28	0.57	0.75	0.11	0.22	0.14	0.09	0.11	-0.02	0.46	0.04	0.4	0.27	0.01	-0.03	0.06	0.12	0.25	0.32	0.13	0.51	0.09	0.03	0.19	0.17	0.31	0.16	0.1	0.13	0.2	0.02
191	0.53	0.37	0.38	0.87	0.14	0.82	0.38	0.14	0.16	0.2	0.3	0.54	0.73	0.09	0.22	0.13	0.08	0.09	-0.02	0.45	0.06	0.4	0.26	0	-0.03	0.06	0.12	0.24	0.3	0.13	0.5	0.1	0	0.16	0.16	0.29	0.15	0.09	0.11	0.19	0
192	0.54	0.39	0.38	0.85	0.15	0.81	0.38	0.14	0.17	0.17	0.29	0.53	0.74	0.1	0.22	0.14	0.09	0.09	-0.04	0.44	0.05	0.36	0.25	-0.01	-0.04	0.04	0.1	0.23	0.29	0.1	0.47	0.07	0.01	0.15	0.15	0.26	0.16	0.1	0.11	0.22	0.02
193	0.53	0.38	0.38	0.83	0.14	0.79	0.38	0.12	0.17	0.15	0.32	0.53	0.69	0.09	0.2	0.12	0.06	0.09	-0.02	0.45	0.05	0.37	0.26	0	-0.03	0.06	0.11	0.24	0.28	0.11	0.47	0.07	0.02	0.13	0.13	0.24	0.15	0.11	0.1	0.23	0.01
194	0.53	0.35	0.38	0.8	0.14	0.77	0.39	0.13	0.16	0.15	0.33	0.52	0.69	0.1	0.2	0.13	0.07	0.09	-0.04	0.44	0.03	0.36	0.25	0	-0.03	0.06	0.08	0.22	0.26	0.1	0.46	0.07	0.01	0.13	0.11	0.22	0.14	0.13	0.11	0.23	0.01
195	0.52	0.32	0.37	0.78	0.08	0.66	0.32	0.05	0.11	0.09	0.25	0.42	0.7	0.1	0.19	0.12	0.1	0.1	-0.03	0.43	0.05	0.35	0.23	0.01	-0.03	0.06	0.09	0.22	0.25	0.1	0.46	0.06	0	0.12	0.09	0.2	0.11	0.12	0.09	0.24	0.01
196	0.52	0.3	0.35	0.77	0.07	0.63	0.3	0.04	0.09	0.1	0.24	0.41	0.68	0.09	0.16	0.12	0.07	0.09	-0.02	0.42	0.05	0.34	0.23	0.01	-0.02	0.06	0.1	0.22	0.24	0.11	0.46	0.06	-0.02	0.12	0.07	0.18	0.11	0.12	0.1	0.25	0.02
197	0.5	0.29	0.34	0.75	0.12	0.72	0.36	0.11	0.15	0.16	0.33	0.47	0.67	0.08	0.15	0.13	0.06	0.11	-0.01	0.4	0.04	0.32	0.22	0.01	-0.02	0.05	0.07	0.21	0.24	0.1	0.44	0.05	-0.01	0.12	0.07	0.18	0.12	0.12	0.1	0.27	0.02
198	0.51	0.28	0.33	0.73	0.12	0.73	0.36	0.1	0.15	0.14	0.32	0.46	0.68	0.07	0.15	0.13	0.07	0.08	-0.01	0.39	0.05	0.31	0.2	0	-0.02	0.05	0.08	0.2	0.22	0.09	0.43	0.04	-0.01	0.12	0.07	0.18	0.11	0.13	0.11	0.29	0.03
199	0.48	0.29	0.33	0.72	0.1	0.72	0.36	0.07	0.14	0.12	0.33	0.44	0.65	0.08	0.15	0.11	0.06	0.1	0.02	0.38	0.06	0.32	0.2	0	-0.01	0.06	0.09	0.19	0.24	0.09	0.43	0.04	0	0.11	0.07	0.17	0.1	0.14	0.1	0.31	0.03
200	0.47	0.29	0.34	0.69	0.04	0.62	0.29	0.04	0.1	0.06	0.25	0.36	0.64	0.08	0.15	0.12	0.07	0.09	0.03	0.38	0.05	0.3	0.19	0.01	-0.01	0.04	0.07	0.19	0.23	0.08	0.41	0.04	0	0.11	0.07	0.16	0.09	0.14	0.08	0.32	0.02
201	0.45	0.29	0.34	0.68	0.03	0.6	0.31	0.03	0.09	0.05	0.26	0.34	0.6	0.07	0.14	0.12	0.07	0.1	0.04	0.38	0.05	0.3	0.18	0.01	0	0.04	0.07	0.19	0.22	0.07	0.39	0.03	0.01	0.12	0.08	0.14	0.09	0.16	0.09	0.32	0.02
202	0.43	0.29	0.34	0.66	0.07	0.66	0.36	0.08	0.13	0.1	0.29	0.36	0.62	0.07	0.14	0.12	0.08	0.09	0.06	0.38	0.06	0.31	0.18	0.01	0	0.04	0.09	0.19	0.21	0.08	0.38	0.05	0.02	0.12	0.07	0.13	0.1	0.18	0.09	0.31	0
203	0.42	0.29	0.34	0.65	0.09	0.7	0.4	0.11	0.16	0.12	0.32	0.38	0.61	0.07	0.13	0.1	0.05	0.09	0.06	0.39	0.05	0.28	0.18	0.01	0.01	0.05	0.08	0.18	0.21	0.08	0.37	0.04	0.04	0.14	0.07	0.14	0.09	0.21	0.1	0.33	0.02
204	0.45	0.29	0.34	0.61	0.08	0.68	0.42	0.1	0.16	0.12	0.3	0.34	0.58	0.07	0.14	0.09	0.05	0.12	0.07	0.39	0.04	0.26	0.17	0.01	0.02	0.05	0.08	0.18	0.2	0.05	0.36	0.05	0.04	0.14	0.09	0.13	0.1	0.24	0.1	0.32	0.03
205	0.45	0.31	0.33	0.58	0.09	0.67	0.44	0.1	0.18	0.12	0.31	0.32	0.58	0.07	0.14	0.09	0.07	0.1	0.08	0.38	0.02	0.23	0.17	0.01	0.01	0.04	0.05	0.17	0.18	0.05	0.33	0.04	0.03	0.12	0.07	0.1	0.09	0.24	0.08	0.31	0.02
206	0.46	0.31	0.31	0.56	0.09	0.63	0.43	0.1	0.18	0.12	0.32	0.32	0.57	0.07	0.16	0.09	0.07	0.1	0.09	0.37	0.04	0.21	0.17	0.01	0.02	0.03	0.08	0.16	0.2	0.07	0.32	0.05	0.04	0.12	0.05	0.09	0.08	0.23	0.09	0.33	0.03
207	0.45	0.32	0.3	0.53	0.07	0.59	0.42	0.1	0.18	0.12	0.32	0.29	0.55	0.06	0.12	0.08	0.04	0.08	0.07	0.35	0.03	0.19	0.16	0.01	0.01	0.03	0.05	0.15	0.19	0.06	0.31	0.03	0.04	0.11	0.06	0.07	0.07	0.22	0.09	0.33	0.03
208	0.46	0.33	0.28	0.53	0.08	0.57	0.43	0.09	0.17	0.12	0.31	0.29	0.54	0.08	0.12	0.08	0.05	0.09	0.06	0.34	0.03	0.18	0.16	0	0.02	0.02	0.05	0.14	0.19	0.06	0.29	0.03	0.05	0.11	0.08	0.07	0.07	0.22	0.08	0.33	0.03
209	0.44	0.32	0.27	0.5	0.02	0.46	0.37	0.04	0.11	0.06	0.24	0.21	0.52	0.07	0.12	0.08	0.04	0.08	0.05	0.32	0.02	0.17	0.15	0	0.02	0.02	0.04	0.13	0.18	0.04	0.27	0.02	0.05	0.1	0.06	0.06	0.07	0.22	0.09	0.35	0.04
210	0.42	0.31	0.24	0.49	0.01	0.44	0.39	0.05	0.12	0.06	0.26	0.2	0.51	0.06	0.13	0.08	0.06	0.1	0.06	0.34	0.01	0.18	0.13	0	0.02	0.02	0.01	0.12	0.16	0.04	0.27	0.02	0.06	0.09	0.05	0.06	0.08	0.22	0.09	0.35	0.04
211	0.44	0.31	0.24	0.51	0.03	0.43	0.41	0.07	0.13	0.05	0.26	0.21	0.5	0.06	0.13	0.07	0.05	0.06	0.06	0.34	0.02	0.17	0.13	0.01	0.03	0.03	0.05	0.12	0.17	0.04	0.26	0.03	0.07	0.09	0.02	0.06	0.08	0.24	0.09	0.35	0.04
212	0.44	0.3	0.24	0.49	0.03	0.42	0.42	0.08	0.12	0.04	0.28	0.18	0.51	0.06	0.14	0.09	0.09	0.07	0.06	0.33	0.02	0.17	0.12	0	0.02	0.01	0.04	0.11	0.15	0.03	0.24	0.02	0.08	0.07	0.03	0.06	0.07	0.26	0.09	0.36	0.05
213	0.43	0.29	0.22	0.49	0.01	0.38	0.45	0.08	0.13	0.02	0.28	0.16	0.48	0.05	0.12	0.06	0.06	0.08	0.04	0.32	0.01	0.17	0.12	0.01	0.03	0.01	0.02	0.1	0.15	0.02	0.22	0.01	0.09	0.08	0.03	0.06	0.08	0.27	0.1	0.36	0.05
214	0.43	0.27	0.22	0.49	0.01	0.38	0.47	0.09	0.15	0	0.28	0.14	0.5	0.04	0.11	0.06	0.07	0.08	0.06	0.32	0.03	0.15	0.12	0.01	0.05	0.02	0.05	0.11	0.15	0.04	0.22	0.03	0.08	0.07	0.05	0.05	0.08	0.26	0.08	0.36	0.04
215	0.43	0.29	0.21	0.45	0.08	0.44	0.55	0.18	0.25	0.05	0.35	0.2	0.51	0.06	0.11	0.07	0.07	0.09	0.05	0.3	0	0.14	0.1	0.01	0.04	0	0	0.09	0.13	0.03	0.2	0.02	0.09	0.06	0.06	0.05	0.08	0.28	0.06	0.39	0.03
216	0.45	0.27	0.18	0.45	0.07	0.44	0.55	0.19	0.3	0.05	0.35	0.19	0.51	0.05	0.12	0.07	0.06	0.08	0.05	0.31	0.02	0.15	0.1	0.01	0.05	0.01	0.04	0.09	0.14	0.04	0.21	0.03	0.1	0.07	0.07	0.05	0.07	0.28	0.07	0.41	0.03
217	0.44	0.26	0.17	0.45	0.07	0.42	0.55	0.19	0.34	0.04	0.33	0.18	0.5	0.04	0.09	0.06	0.05	0.07	0.05	0.29	0	0.14	0.09	0.01	0.04	0	0.03	0.07	0.13	0.03	0.19	0.02	0.1	0.07	0.05	0.07	0.09	0.29	0.06	0.41	0.02
218	0.44	0.26	0.17	0.44	0.07	0.43	0.56	0.22	0.4	0.05	0.32	0.17	0.51	0.04	0.11	0.06	0.07	0.09	0.05	0.31	0.02	0.14	0.09	0.01	0.05	0.01	0.03	0.07	0.12	0.03	0.19	0.02	0.09	0.05	0.07	0.07	0.09	0.31	0.05	0.43	0.04
219	0.41	0.26	0.16	0.44	0.07	0.4	0.56	0.21	0.45	0.08	0.31	0.16	0.52	0.05	0.1	0.06	0.06	0.07	0.05	0.31	0.01	0.15	0.08	0.03	0.05	0.01	0.03	0.06	0.11	0.04	0.2	0.02	0.11	0.06	0.07	0.07	0.08	0.31	0.06	0.43	0.06
220	0.38	0.24	0.14	0.42	0.05	0.39	0.55	0.23	0.49	0.11	0.29	0.14	0.53	0.05	0.11	0.05	0.06	0.08	0.05	0.31	0.01	0.14	0.08	0.02	0.04	0	0.03	0.05	0.09	0.04	0.18	0.02	0.11	0.05	0.07	0.05	0.07	0.32	0.05	0.44	0.05
221	0.37	0.23	0.15	0.44	0.07	0.38	0.54	0.25	0.53	0.14	0.29	0.15	0.53	0.03	0.12	0.04	0.05	0.07	0.07	0.3	0.01	0.15	0.07	0.03	0.04	0	0.04	0.05	0.08	0.04	0.18	0.02	0.11	0.05	0.06	0.03	0.06	0.3	0.04	0.44	0.07
222	0.35	0.21	0.14	0.43	0.06	0.36	0.54	0.23	0.56	0.15	0.26	0.13	0.53	0.04	0.12	0.06	0.06	0.07	0.07	0.29	0.02	0.15	0.07	0.05	0.04	0	0.04	0.06	0.08	0.05	0.18	0.02	0.13	0.05	0.06	0.02	0.06	0.3	0.04	0.46	0.07
223	0.34	0.19	0.14	0.43	0.06	0.37	0.58	0.23	0.59	0.15	0.28	0.13	0.48	0.03	0.11	0.03	0.06	0.06	0.07	0.31	0.01	0.14	0.07	0.05	0.02	0	0.03	0.03	0.07	0.04	0.17	0	0.12	0.05	0.07	0.02	0.07	0.31	0.05	0.47	0.08
224	0.31	0.18	0.14	0.44	0.06	0.36	0.61	0.23	0.61	0.18	0.26	0.12	0.49	0.04	0.12	0.03	0.05	0.06	0.08	0.32	0.02	0.14	0.07	0.06	0.03	0.01	0.04	0.04	0.07	0.04	0.18	0	0.11	0.03	0.07	0.01	0.07	0.35	0.05	0.48	0.09
225	0.32	0.17	0.14	0.44	0.05	0.36	0.61	0.2	0.61	0.18	0.28	0.11	0.51	0.05	0.11	0.05	0.05	0.06	0.1	0.31	0.03	0.14	0.08	0.07	0.04	0.02	0.05	0.04	0.07	0.05	0.17	0	0.11	0.05	0.07	0.01	0.05	0.36	0.04	0.48	0.07
226	0.31	0.17	0.18	0.44	0.05	0.35	0.6	0.21	0.59	0.18	0.29	0.1	0.47	0.05	0.11	0.03	0.05	0.1	0.12	0.3	0.02	0.15	0.08	0.08	0.04	0.02	0.05	0.03	0.07	0.05	0.17	0.01	0.1	0.05	0.07	0.01	0.06	0.37	0.04	0.49	0.06
227	0.28	0.16	0.15	0.41	0.06	0.33	0.58	0.18	0.58	0.17	0.31	0.12	0.46	0.03	0.09	0.02	0.06	0.1	0.12	0.28	0.03	0.14	0.07	0.09	0.04	0.02	0.04	0.03	0.06	0.03	0.14	0	0.08	0.06	0.09	0	0.04	0.4	0.03	0.48	0.05
228	0.27	0.17	0.16	0.4	0.05	0.31	0.57	0.17	0.57	0.17	0.31	0.1	0.47	0.04	0.1	0.03	0.06	0.09	0.13	0.27	0.03	0.14	0.07	0.09	0.03	0.03	0.02	0	0.06	0.02	0.15	0	0.09	0.06	0.1	0.01	0.03	0.43	0.04	0.49	0.05
229	0.28	0.19	0.17	0.42	0.05	0.31	0.56	0.2	0.55	0.16	0.33	0.1	0.45	0.04	0.11	0.03	0.06	0.11	0.14	0.28	0.04	0.15	0.07	0.1	0.03	0.03	0.01	0.02	0.08	0.02	0.14	0.02	0.09	0.07	0.09	0	0.03	0.43	0.04	0.47	0.06
230	0.24	0.18	0.17	0.41	0.04	0.29	0.55	0.2	0.55	0.15	0.31	0.08	0.44	0.04	0.1	0.01	0.06	0.11	0.14	0.27	0.03	0.15	0.06	0.11	0.04	0.02	0.03	0.02	0.07	0.01	0.14	0	0.1	0.05	0.1	0.02	0.03	0.44	0.04	0.42	0.06
231	0.21	0.16	0.16	0.39	0.03	0.27	0.52	0.18	0.54	0.13	0.29	0.06	0.44	0.04	0.11	0.02	0.07	0.13	0.14	0.28	0.03	0.16	0.07	0.13	0.07	0.04	0.03	0.03	0.07	0.03	0.15	0.02	0.1	0.05	0.11	0.03	0.02	0.43	0.05	0.38	0.07
232	0.18	0.17	0.14	0.37	0.04	0.26	0.5	0.18	0.55	0.12	0.31	0.06	0.42	0.03	0.1	0.01	0.06	0.11	0.13	0.27	0.02	0.15	0.06	0.12	0.05	0.04	0.02	0.01	0.07	0.02	0.14	0.02	0.09	0.05	0.11	0.03	0.01	0.44	0.04	0.38	0.08
233	0.17	0.16	0.11	0.37	0.02	0.27	0.47	0.19	0.58	0.12	0.31	0.07	0.4	0.04	0.09	0.02	0.05	0.13	0.13	0.27	0.02	0.15	0.05	0.12	0.05	0.03	0.05	0.02	0.08	0.03	0.14	0.03	0.1	0.05	0.11	0.05	0.02	0.43	0.04	0.37	0.1
234	0.16	0.17	0.12	0.38	0.03	0.28	0.45	0.19	0.6	0.11	0.28	0.07	0.41	0.04	0.09	0.03	0.06	0.13	0.14	0.23	0.01	0.14	0.04	0.13	0.05	0.02	0	0.01	0.07	0.02	0.12	0.02	0.09	0.06	0.15	0.05	0.01	0.43	0.05	0.37	0.11
235	0.15	0.16	0.1	0.36	0.04	0.26	0.42	0.18	0.58	0.09	0.26	0.06	0.38	0.02	0.07	0.02	0.06	0.13	0.13	0.23	0.02	0.13	0.04	0.14	0.06	0.04	0.01	0.01	0.08	0.03	0.13	0.02	0.1	0.05	0.16	0.05	0.02	0.43	0.05	0.37	0.11
236	0.16	0.17	0.11	0.36	0.02	0.27	0.37	0.2	0.55	0.08	0.26	0.05	0.36	0.03	0.08	0.02	0.05	0.1	0.14	0.22	0.02	0.13	0.04	0.14	0.06	0.04	0	0	0.09	0.02	0.11	0.01	0.1	0.05	0.16	0.04	0.01	0.43	0.04	0.35	0.11
237	0.14	0.17	0.09	0.36	0.02	0.27	0.35	0.19	0.58	0.06	0.26	0.05	0.34	0.04	0.1	0.03	0.06	0.13	0.14	0.2	0.03	0.14	0.03	0.14	0.06	0.04	0	0	0.09	0.02	0.11	0	0.12	0.04	0.14	0.05	0.01	0.45	0.04	0.36	0.1
238	0.14	0.16	0.11	0.38	0.01	0.25	0.32	0.2	0.61	0.07	0.26	0.03	0.33	0.04	0.09	0.03	0.06	0.14	0.14	0.2	0.02	0.14	0.03	0.15	0.06	0.05	0.01	0.01	0.08	0.01	0.1	0.02	0.12	0.04	0.14	0.05	0.02	0.44	0.05	0.36	0.1
239	0.11	0.16	0.11	0.37	0.01	0.26	0.32	0.23	0.63	0.08	0.28	0.03	0.34	0.04	0.08	0.02	0.07	0.18	0.13	0.18	0.03	0.15	0.02	0.15	0.07	0.05	0.01	0	0.08	0	0.09	0.02	0.13	0.03	0.13	0.05	0.02	0.4	0.05	0.33	0.09
240	0.1	0.17	0.13	0.35	0.01	0.27	0.32	0.22	0.6	0.07	0.27	0.03	0.35	0.02	0.08	0.03	0.05	0.17	0.14	0.17	0.04	0.16	0.01	0.17	0.08	0.07	0.01	0.02	0.07	0.01	0.1	0.02	0.14	0.03	0.13	0.06	0.03	0.38	0.06	0.31	0.11
241	0.11	0.2	0.13	0.35	0	0.27	0.32	0.21	0.55	0.08	0.26	0.03	0.32	0.02	0.07	0.02	0.05	0.15	0.13	0.16	0.04	0.16	0.01	0.17	0.07	0.07	0.01	0	0.07	0	0.08	0.04	0.14	0.02	0.1	0.06	0.02	0.39	0.04	0.3	0.11
242	0.15	0.21	0.16	0.38	0.01	0.28	0.32	0.22	0.52	0.08	0.27	0.04	0.36	0.03	0.09	0.01	0.06	0.17	0.13	0.16	0.05	0.15	0.02	0.19	0.08	0.09	0.02	0.02	0.06	0.02	0.08	0.04	0.15	0.03	0.12	0.08	0.03	0.39	0.05	0.29	0.11
243	0.17	0.2	0.19	0.38	0.01	0.26	0.3	0.21	0.46	0.07	0.24	0.02	0.34	0.04	0.1	0.02	0.03	0.17	0.14	0.17	0.05	0.13	0.02	0.19	0.08	0.09	0.02	0.01	0.07	0.02	0.08	0.06	0.15	0.05	0.13	0.07	0.03	0.39	0.05	0.3	0.1
244	0.19	0.19	0.19	0.4	0.02	0.27	0.3	0.2	0.44	0.09	0.25	0.05	0.35	0.03	0.09	0.03	0.04	0.18	0.14	0.17	0.05	0.12	0.01	0.19	0.1	0.08	0.03	0.01	0.07	0.03	0.07	0.06	0.14	0.05	0.13	0.06	0.03	0.36	0.05	0.28	0.1
245	0.17	0.19	0.19	0.38	0.01	0.24	0.26	0.15	0.4	0.07	0.24	0.04	0.35	0.03	0.1	0.03	0.05	0.15	0.12	0.16	0.04	0.11	0.02	0.19	0.1	0.08	0.03	0.02	0.07	0.03	0.07	0.06	0.15	0.06	0.14	0.07	0.04	0.35	0.04	0.27	0.09
246	0.16	0.19	0.16	0.39	0.01	0.24	0.24	0.15	0.37	0.08	0.23	0.04	0.35	0.03	0.09	0.02	0.03	0.14	0.13	0.16	0.05	0.09	0.02	0.21	0.11	0.09	0.01	0.01	0.06	0.03	0.05	0.07	0.15	0.05	0.13	0.07	0.03	0.32	0.03	0.25	0.08
247	0.15	0.18	0.16	0.37	0.02	0.26	0.23	0.15	0.35	0.11	0.21	0.04	0.36	0.03	0.08	0.03	0.04	0.15	0.12	0.17	0.06	0.08	0.02	0.2	0.11	0.09	0.04	0.01	0.06	0.04	0.04	0.07	0.15	0.04	0.13	0.07	0.03	0.3	0.03	0.25	0.06
248	0.15	0.19	0.13	0.38	0.02	0.26	0.22	0.16	0.34	0.09	0.17	0.05	0.37	0.02	0.07	0.03	0.05	0.15	0.11	0.18	0.07	0.07	0.03	0.19	0.1	0.08	0.01	0	0.05	0.04	0.04	0.07	0.14	0.04	0.13	0.09	0.03	0.28	0.03	0.23	0.08
249	0.14	0.18	0.12	0.4	0.01	0.26	0.22	0.17	0.33	0.09	0.18	0.05	0.35	0.02	0.05	0.02	0.03	0.15	0.1	0.17	0.07	0.08	0.04	0.2	0.09	0.08	0.03	0.02	0.05	0.06	0.03	0.09	0.13	0.03	0.13	0.09	0.03	0.26	0.01	0.21	0.06
250	0.13	0.18	0.1	0.38	0.02	0.25	0.22	0.16	0.32	0.09	0.2	0.04	0.35	0.04	0.06	0.03	0.05	0.19	0.09	0.16	0.06	0.06	0.03	0.2	0.08	0.09	0.04	0.02	0.05	0.05	0.03	0.1	0.14	0.04	0.14	0.11	0.04	0.23	0.01	0.2	0.09
251	0.13	0.18	0.08	0.38	0.02	0.24	0.2	0.18	0.29	0.09	0.18	0.03	0.35	0.02	0.06	0.02	0.04	0.18	0.08	0.16	0.06	0.08	0.03	0.21	0.09	0.09	0.01	0.01	0.04	0.05	0.02	0.12	0.14	0.04	0.11	0.12	0.04	0.22	0	0.18	0.09
252	0.14	0.18	0.07	0.4	0.02	0.22	0.19	0.17	0.28	0.09	0.19	0.03	0.34	0.02	0.07	0.03	0.05	0.2	0.07	0.16	0.05	0.08	0.03	0.22	0.08	0.1	0.03	0.01	0.04	0.07	0.02	0.11	0.16	0.05	0.11	0.13	0.06	0.21	0.02	0.16	0.11
253	0.13	0.16	0.05	0.38	0.03	0.2	0.18	0.17	0.26	0.07	0.16	0.02	0.32	0.02	0.06	0.02	0.05	0.18	0.09	0.14	0.07	0.09	0.04	0.23	0.09	0.11	0.03	0.01	0.04	0.06	0.02	0.11	0.15	0.04	0.1	0.15	0.06	0.2	0.01	0.15	0.11
254	0.12	0.15	0.07	0.37	0.02	0.18	0.16	0.17	0.26	0.07	0.15	0.01	0.3	0.02	0.05	0	0.04	0.19	0.11	0.13	0.09	0.08	0.04	0.25	0.1	0.11	0.05	0.02	0.04	0.08	0.02	0.11	0.16	0.05	0.09	0.16	0.08	0.17	0.02	0.16	0.12
255	0.09	0.14	0.07	0.37	0.03	0.18	0.16	0.13	0.27	0.07	0.15	0	0.3	0.02	0.05	0.02	0.05	0.19	0.11	0.12	0.09	0.07	0.03	0.25	0.1	0.11	0.05	0.02	0.05	0.07	0.01	0.12	0.17	0.03	0.11	0.13	0.07	0.16	0.01	0.15	0.11
256	0.07	0.13	0.08	0.37	0.04	0.18	0.17	0.17	0.27	0.09	0.17	0.02	0.26	0.01	0.04	0.01	0.06	0.15	0.1	0.12	0.09	0.06	0.02	0.24	0.11	0.11	0.06	0.01	0.04	0.07	0.01	0.12	0.18	0.04	0.12	0.13	0.07	0.17	0.01	0.16	0.13
257	0.08	0.12	0.08	0.37	0.05	0.17	0.15	0.16	0.26	0.07	0.16	0.02	0.26	0.02	0.05	0.02	0.05	0.18	0.11	0.11	0.08	0.06	0.02	0.23	0.1	0.11	0.07	0.02	0.04	0.06	0.01	0.12	0.19	0.04	0.13	0.14	0.07	0.18	0.01	0.15	0.13
258	0.08	0.12	0.07	0.39	0.05	0.17	0.14	0.15	0.27	0.06	0.16	0.02	0.26	0.02	0.04	0.01	0.07	0.17	0.1	0.11	0.11	0.07	0.03	0.23	0.1	0.12	0.09	0.03	0.04	0.08	0.02	0.13	0.19	0.03	0.11	0.11	0.07	0.18	0.01	0.12	0.12
259	0.1	0.14	0.09	0.39	0.06	0.19	0.14	0.17	0.26	0.08	0.17	0.03	0.24	0.01	0.04	0.01	0.05	0.17	0.11	0.1	0.09	0.04	0.03	0.22	0.1	0.11	0.08	0.02	0.04	0.07	0.01	0.12	0.22	0.04	0.1	0.13	0.07	0.21	0.03	0.12	0.14
260	0.11	0.16	0.08	0.4	0.04	0.16	0.11	0.17	0.25	0.06	0.14	0.01	0.23	0.02	0.04	0.01	0.05	0.18	0.1	0.1	0.1	0.06	0.02	0.21	0.1	0.1	0.07	0.03	0.03	0.08	0	0.13	0.21	0.03	0.06	0.12	0.05	0.2	0.01	0.1	0.12
261	0.14	0.16	0.09	0.41	0.05	0.14	0.1	0.17	0.26	0.09	0.14	0.01	0.24	0.02	0.02	0.01	0.05	0.2	0.11	0.11	0.09	0.06	0.02	0.21	0.1	0.11	0.06	0.02	0.03	0.09	0.02	0.14	0.24	0.03	0.06	0.12	0.04	0.2	0.01	0.09	0.14
262	0.15	0.14	0.08	0.39	0.03	0.15	0.09	0.16	0.26	0.07	0.13	0	0.23	0.01	0.03	0.02	0.05	0.21	0.11	0.11	0.09	0.05	0.01	0.21	0.09	0.11	0.06	0.01	0.04	0.09	0.02	0.13	0.24	0.02	0.08	0.13	0.04	0.18	0.02	0.09	0.14
263	0.15	0.15	0.07	0.4	0.04	0.14	0.09	0.16	0.26	0.07	0.16	0.01	0.22	0.01	0.02	0.01	0.03	0.2	0.11	0.1	0.11	0.06	0.02	0.19	0.09	0.11	0.05	0.03	0.03	0.09	0.01	0.12	0.21	0.02	0.11	0.13	0.05	0.16	0.03	0.08	0.14
264	0.16	0.12	0.04	0.38	0.04	0.13	0.08	0.16	0.24	0.08	0.17	0.02	0.23	0.01	0.03	0.02	0.05	0.21	0.09	0.09	0.09	0.05	0	0.2	0.09	0.11	0.04	0.01	0.03	0.08	0.02	0.12	0.22	0.01	0.11	0.13	0.05	0.12	0.01	0.08	0.15
265	0.15	0.12	0.05	0.37	0.04	0.12	0.08	0.15	0.23	0.08	0.2	0.01	0.21	0.01	0.03	0.01	0.05	0.22	0.1	0.1	0.11	0.04	0	0.2	0.1	0.12	0.04	0.03	0.03	0.1	0.02	0.13	0.21	0.02	0.11	0.15	0.05	0.13	0.02	0.09	0.16
266	0.14	0.12	0.03	0.37	0.04	0.12	0.07	0.16	0.21	0.08	0.2	0.01	0.22	0	0.02	0.01	0.06	0.22	0.09	0.1	0.1	0.04	0.01	0.2	0.1	0.11	0.04	0.03	0.02	0.1	0.02	0.13	0.21	0	0.11	0.15	0.04	0.12	0.02	0.09	0.15
267	0.15	0.13	0.03	0.36	0.04	0.12	0.07	0.16	0.2	0.08	0.19	0.01	0.21	0.02	0.02	0.02	0.06	0.24	0.07	0.09	0.1	0.04	0	0.19	0.09	0.09	0.03	0.02	0.02	0.09	0.01	0.12	0.21	0.01	0.11	0.16	0.04	0.12	0.01	0.11	0.15
268	0.13	0.12	0.03	0.37	0.03	0.1	0.06	0.15	0.17	0.07	0.18	0	0.19	0.01	0.02	0.01	0.04	0.24	0.07	0.09	0.1	0.05	0.01	0.2	0.1	0.11	0.05	0.04	0.04	0.1	0.02	0.13	0.21	0.02	0.11	0.17	0.04	0.11	0	0.12	0.16
269	0.11	0.11	0.02	0.37	0.04	0.11	0.06	0.11	0.16	0.07	0.19	0	0.18	0.01	0.03	0.02	0.05	0.23	0.05	0.08	0.1	0.04	0	0.21	0.1	0.1	0.04	0.04	0.03	0.1	0.01	0.15	0.22	0.02	0.12	0.17	0.04	0.1	0	0.1	0.15
270	0.1	0.09	0.01	0.35	0.04	0.09	0.07	0.09	0.13	0.08	0.2	0	0.16	0.02	0.01	0.02	0.04	0.22	0.06	0.06	0.1	0.05	0.01	0.21	0.12	0.1	0.07	0.05	0.02	0.1	0.01	0.15	0.22	0.02	0.12	0.15	0.03	0.08	0	0.09	0.15
271	0.09	0.07	0.02	0.36	0.04	0.08	0.08	0.1	0.12	0.09	0.21	0.01	0.14	0.01	0.03	0.02	0.04	0.2	0.06	0.05	0.1	0.06	0.01	0.21	0.11	0.1	0.06	0.05	0.03	0.1	0.02	0.18	0.22	0.03	0.1	0.16	0.04	0.08	0.01	0.08	0.18
272	0.09	0.05	0.03	0.37	0.04	0.1	0.09	0.09	0.12	0.1	0.21	0.02	0.14	0.01	0.01	0.02	0.03	0.2	0.07	0.04	0.1	0.06	0.02	0.2	0.11	0.11	0.05	0.05	0.03	0.12	0.02	0.18	0.23	0.03	0.09	0.16	0.04	0.06	0.01	0.07	0.19
273	0.1	0.05	0.02	0.37	0.04	0.06	0.09	0.08	0.11	0.12	0.2	0.02	0.14	0.02	0.03	0.03	0.04	0.2	0.05	0.04	0.1	0.05	0.01	0.19	0.11	0.12	0.04	0.06	0.03	0.12	0.02	0.18	0.23	0.05	0.08	0.17	0.04	0.07	0.02	0.04	0.21
274	0.09	0.04	0.03	0.39	0.05	0.07	0.1	0.05	0.08	0.12	0.18	0.01	0.12	0.02	0.02	0.04	0.04	0.18	0.06	0.05	0.11	0.06	0.01	0.19	0.11	0.13	0.05	0.05	0.03	0.12	0.02	0.2	0.23	0.06	0.08	0.17	0.03	0.07	0.04	0.02	0.21
275	0.1	0.05	0.02	0.41	0.04	0.06	0.11	0.04	0.08	0.12	0.18	0.01	0.12	0.02	0.04	0.04	0.05	0.21	0.05	0.03	0.11	0.05	0.01	0.19	0.1	0.13	0.05	0.05	0.03	0.12	0.01	0.18	0.24	0.06	0.07	0.17	0.02	0.06	0.05	0.01	0.21
276	0.1	0.04	0.02	0.38	0.05	0.07	0.11	0.04	0.07	0.14	0.17	0.02	0.12	0.01	0.02	0.05	0.04	0.19	0.06	0.04	0.1	0.07	0.02	0.2	0.11	0.14	0.06	0.05	0.03	0.11	0.02	0.18	0.24	0.06	0.05	0.18	0.01	0.05	0.03	0.01	0.21
277	0.09	0.05	0.01	0.39	0.04	0.05	0.1	0.02	0.07	0.15	0.14	0.01	0.1	0	0.01	0.05	0.04	0.17	0.06	0.04	0.11	0.05	0.03	0.18	0.11	0.14	0.05	0.04	0.02	0.09	0.01	0.19	0.25	0.08	0.06	0.18	0.01	0.03	0.05	0.01	0.23
278	0.09	0.05	0.01	0.39	0.03	0.05	0.1	0.03	0.08	0.15	0.14	0.01	0.09	0	0.01	0.06	0.04	0.2	0.05	0.03	0.12	0.04	0.03	0.2	0.11	0.14	0.05	0.04	0.03	0.1	0.02	0.18	0.26	0.08	0.07	0.19	0.02	0.04	0.05	0.01	0.23
279	0.08	0.04	0.01	0.4	0.04	0.06	0.12	0.04	0.09	0.16	0.13	0.03	0.1	0.02	0.02	0.08	0.07	0.22	0.03	0.02	0.1	0.03	0.02	0.17	0.09	0.14	0.04	0.03	0.02	0.08	0	0.18	0.26	0.07	0.05	0.17	0	0.01	0.04	0	0.21
280	0.09	0.03	0.02	0.38	0.02	0.01	0.07	0	0.08	0.16	0.08	0	0.1	0.02	0.01	0.07	0.06	0.21	0.04	0.02	0.12	0.05	0.04	0.19	0.11	0.16	0.06	0.05	0.02	0.09	0.02	0.21	0.29	0.07	0.05	0.17	0.02	0.01	0.05	0.01	0.21
281	0.07	0.01	0.02	0.4	0.03	0.02	0.07	0.04	0.11	0.17	0.08	0.01	0.09	0.01	0.01	0.06	0.06	0.2	0.02	0.01	0.11	0.04	0.03	0.19	0.1	0.16	0.06	0.06	0.02	0.09	0.01	0.21	0.3	0.09	0.04	0.16	0.01	0	0.04	0.01	0.21
282	0.08	0	0.02	0.41	0.02	0.01	0.04	0.02	0.1	0.17	0.06	0.01	0.06	0	0	0.05	0.02	0.15	0.02	0	0.12	0.04	0.04	0.18	0.1	0.17	0.05	0.05	0.02	0.1	0.01	0.22	0.31	0.1	0.05	0.15	0.01	0.01	0.05	0.03	0.2
283	0.06	0	0.01	0.41	0.02	0	0.03	0.01	0.11	0.16	0.05	0	0.08	0.01	0.01	0.07	0.04	0.16	0.02	0.01	0.12	0.03	0.03	0.18	0.09	0.16	0.05	0.04	0.01	0.09	0.01	0.22	0.31	0.1	0.03	0.15	0.01	0.03	0.04	0.04	0.19
284	0.08	0.02	0.02	0.42	0.02	0.02	0.04	0.02	0.1	0.19	0.03	0.02	0.07	0.01	0.02	0.08	0.03	0.16	0.01	0.01	0.12	0.02	0.03	0.17	0.08	0.17	0.04	0.05	0	0.09	0	0.22	0.31	0.1	0.04	0.15	0.02	0.02	0.04	0.05	0.19
285	0.04	0.01	0.01	0.41	0.02	0.01	0.03	0.02	0.1	0.2	0.03	0.02	0.07	0.02	0.02	0.07	0.05	0.17	0.02	0.02	0.1	0.02	0.03	0.17	0.09	0.16	0.06	0.06	0.01	0.09	0	0.22	0.29	0.1	0.04	0.14	0.02	0.01	0.02	0.06	0.18
286	0.04	0.01	0	0.42	0.02	0.01	0.01	0.02	0.08	0.2	0.02	0.01	0.06	0.02	0.02	0.06	0.02	0.15	0.02	0.02	0.1	0.02	0.03	0.17	0.09	0.16	0.05	0.06	0.01	0.07	0.01	0.21	0.29	0.1	0.03	0.13	0.02	0.03	0.02	0.08	0.21
287	0.03	0	0.01	0.42	0.02	0.02	0.02	0.01	0.07	0.19	0.03	0.04	0.04	0.02	0.02	0.06	0.02	0.13	0.04	0.04	0.09	0	0.04	0.18	0.08	0.17	0.06	0.06	0	0.09	0	0.21	0.3	0.1	0.03	0.14	0.03	0.03	0.03	0.11	0.18
288	0.04	0	0	0.42	0.03	0.02	0.02	0.01	0.07	0.22	0.05	0.07	0.05	0.02	0.04	0.05	0.03	0.14	0.03	0.04	0.1	0.01	0.04	0.19	0.08	0.17	0.05	0.06	0.01	0.09	0	0.21	0.29	0.11	0.01	0.13	0.03	0.04	0.02	0.12	0.18
289	0.04	0.01	0.01	0.39	0.01	0.02	0	0.01	0.06	0.2	0.02	0.06	0.05	0.02	0.03	0.06	0.01	0.14	0.03	0.04	0.1	0.01	0.05	0.2	0.1	0.19	0.09	0.08	0.02	0.1	0.02	0.2	0.3	0.09	0.01	0.13	0.02	0.06	0.02	0.14	0.21
290	0.04	0.03	0.01	0.41	0.03	0.02	0	0.03	0.05	0.2	0.04	0.08	0.04	0.02	0.02	0.05	0.01	0.12	0.02	0.04	0.1	0.01	0.05	0.21	0.1	0.17	0.08	0.07	0.01	0.1	0.03	0.21	0.29	0.1	0.02	0.11	0.02	0.06	0.02	0.13	0.22
291	0.05	0.04	0	0.41	0.03	0.05	0.02	0.05	0.06	0.21	0.05	0.09	0.04	0.03	0.04	0.06	0.02	0.12	0.01	0.04	0.1	0	0.06	0.2	0.09	0.16	0.07	0.09	0.01	0.09	0.04	0.22	0.29	0.09	0.03	0.11	0.05	0.05	0.02	0.12	0.2
292	0.04	0.05	0.01	0.4	0.02	0.05	0.02	0.04	0.03	0.21	0.04	0.1	0.03	0.01	0.02	0.05	0.02	0.06	0	0.04	0.09	0.01	0.06	0.21	0.08	0.15	0.06	0.08	0.02	0.1	0.05	0.22	0.3	0.08	0.03	0.1	0.03	0.04	0.03	0.12	0.22
293	0.03	0.06	0.03	0.38	0.03	0.05	0.03	0.05	0.04	0.23	0.06	0.12	0.03	0.02	0.01	0.04	0.03	0.07	0.01	0.05	0.1	0.03	0.06	0.2	0.08	0.15	0.08	0.08	0.02	0.11	0.05	0.23	0.28	0.09	0.04	0.1	0.05	0.03	0.02	0.13	0.21
294	0.05	0.06	0.04	0.38	0.01	0.01	0.01	0.04	0	0.17	0	0.08	0.03	0.02	0.01	0.04	0.03	0.06	0.01	0.04	0.1	0.03	0.04	0.19	0.07	0.15	0.07	0.07	0.02	0.09	0.06	0.22	0.28	0.08	0.04	0.11	0.07	0.03	0.04	0.14	0.21
295	0.05	0.07	0.03	0.37	0.02	0.03	0.03	0.05	0.01	0.18	0.03	0.12	0.03	0.02	0	0.04	0.02	0.07	0.02	0.04	0.11	0.05	0.06	0.21	0.08	0.17	0.06	0.09	0.01	0.09	0.05	0.23	0.26	0.08	0.03	0.11	0.07	0.03	0.03	0.15	0.21
296	0.05	0.06	0.02	0.37	0.03	0.06	0.04	0.05	0.01	0.18	0.04	0.14	0.02	0.03	0.01	0.05	0.03	0.05	0.01	0.03	0.1	0.06	0.05	0.2	0.08	0.17	0.06	0.09	0.02	0.1	0.07	0.23	0.26	0.07	0.01	0.1	0.06	0.03	0.03	0.16	0.19
297	0.06	0.05	0.03	0.4	0.02	0.05	0.03	0.03	0	0.17	0.05	0.13	0.01	0.02	0	0.05	0.01	0.04	0	0.02	0.09	0.06	0.05	0.21	0.09	0.17	0.05	0.09	0.01	0.1	0.06	0.21	0.23	0.08	0.01	0.11	0.05	0.04	0.03	0.17	0.18
298	0.06	0.04	0.03	0.41	0.02	0.06	0.01	0.04	0.01	0.16	0.05	0.15	0	0.01	0.02	0.05	0.01	0.07	0.02	0.02	0.12	0.08	0.04	0.21	0.08	0.17	0.06	0.09	0.01	0.11	0.05	0.19	0.21	0.07	0	0.12	0.05	0.03	0.03	0.16	0.16
299	0.06	0.04	0.04	0.4	0.01	0.05	0	0.03	0.02	0.16	0.04	0.16	0.01	0.02	0.02	0.05	0.02	0.03	0.02	0.04	0.11	0.1	0.05	0.21	0.09	0.18	0.07	0.09	0.01	0.11	0.06	0.21	0.21	0.08	0	0.11	0.05	0.06	0.03	0.17	0.16
300	0.05	0.05	0.05	0.43	0.02	0.06	0.01	0.04	0.02	0.16	0.05	0.19	0	0.01	0.01	0.04	0	0	0.03	0.04	0.11	0.08	0.06	0.21	0.09	0.19	0.07	0.09	0	0.11	0.05	0.2	0.19	0.08	0.01	0.12	0.05	0.05	0.03	0.18	0.15

## Sheet: Fig.3d
genotype	WT	WT	WT	WT	WT	WT	WT	WT	osca2.1/2.2	osca2.1/2.2	osca2.1/2.2	osca2.1/2.2	osca2.1/2.2	osca2.1/2.2	osca2.1/2.2	osca2.1/2.2
osmolality (mOsm)	115	170	233	290	350	411	531	651	115	170	233	290	350	411	531	651
	2.65	4.45	5.39	6.36	6.23	6.21	7.25	6.93	0.95	0.8	1.28	1.28	2.01	2.15	6	5.63
	2.87	4.13	5.64	5.77	5.13	6.94	7.28	8.02	0.56	1.03	1.75	1.92	1.6	1.78	4.91	6.26
	3.1	4.24	5.17	4.56	7.31	6.98	6.93	7.67	0.69	0.83	1.44	1.59	1.87	2.49	5.88	5.19
	3.49	3.83	5.54	5.59	5.94	5.32	8.47	6.72	0.78	0.77	1.56	1.51	1.61	2.96	4.27	6.15
	3.16	3.37	4.77	5.77	6.16	7.52	5.71	6.95	0.71	0.88	0.97	1.27	2.44	2.53	5.37	5.24

## Sheet: Fig.3h
time (s)	pcDNA3.2-1	pcDNA3.2-2	pcDNA3.2-3	pcDNA3.2-4	pcDNA3.2-5	pcDNA3.2-6	pcDNA3.2-7	pcDNA3.2-8	pcDNA3.2-9	pcDNA3.2-10	pcDNA3.2-11	pcDNA3.2-12	pcDNA3.2-13	pcDNA3.2-14	pcDNA3.2-15	pcDNA3.2-16	pcDNA3.2-17	pcDNA3.2-18	pcDNA3.2-19	pcDNA3.2-20	pcDNA3.2-21	pcDNA3.2-22	pcDNA3.2-23	pcDNA3.2-24	pcDNA3.2-25	pcDNA3.2-26	pcDNA3.2-27	pcDNA3.2-28	pcDNA3.2-29	pcDNA3.2-30	pcDNA3.2-31	pcDNA3.2-32	pcDNA3.2-33	pcDNA3.2-34	pcDNA3.2-35	pcDNA3.2-36	pcDNA3.2-37	pcDNA3.2-38	pcDNA3.2-39	pcDNA3.2-40	pcDNA3.2-41	pcDNA3.2-42	pcDNA3.2-43	pcDNA3.2-44	pcDNA3.2-45	pcDNA3.2-46	pcDNA3.2-47	pcDNA3.2-48	pcDNA3.2-49
0	0.59	0.57	0.54	0.54	0.5	0.48	0.54	0.56	0.54	0.48	0.54	0.72	0.5	0.57	0.54	0.6	0.57	0.5	0.59	0.57	0.56	0.59	0.6	0.59	0.62	0.59	0.56	0.59	0.54	0.54	0.62	0.6	0.51	0.5	0.57	0.62	0.57	0.59	0.53	0.59	0.53	0.56	0.6	0.53	0.48	0.65	0.57	0.5	0.59
10	0.56	0.56	0.62	0.59	0.57	0.59	0.56	0.65	0.5	0.56	0.57	0.56	0.54	0.63	0.6	0.59	0.63	0.53	0.59	0.63	0.62	0.59	0.59	0.65	0.62	0.65	0.57	0.63	0.62	0.57	0.63	0.63	0.57	0.56	0.6	0.63	0.6	0.68	0.6	0.57	0.59	0.57	0.57	0.6	0.53	0.71	0.57	0.59	0.6
20	0.6	0.6	0.6	0.6	0.6	0.6	0.6	0.6	0.6	0.6	0.6	0.6	0.6	0.6	0.6	0.6	0.6	0.6	0.6	0.6	0.6	0.6	0.6	0.6	0.6	0.6	0.6	0.6	0.6	0.6	0.6	0.6	0.6	0.6	0.6	0.6	0.6	0.6	0.6	0.6	0.6	0.6	0.6	0.6	0.6	0.6	0.6	0.6	0.6
30	1.07	1.07	0.86	0.97	1.04	0.92	1.03	0.89	1.39	0.88	1.07	0.86	0.91	0.92	0.91	0.86	0.89	0.8	0.83	1	0.74	0.94	1.03	0.94	1.01	0.95	0.94	0.88	0.86	0.89	0.77	0.95	0.86	0.92	0.89	0.94	0.98	1.19	0.98	0.92	1.07	0.98	1.22	0.92	0.89	1.07	0.88	0.8	0.69
40	1.51	1.42	1.03	1.09	1.43	1.27	1.28	1.09	1.93	1.22	1.33	2.2	1.03	1.16	1.07	1.21	1.09	0.91	1.07	1.21	0.71	1.15	1.33	1.21	1.19	1.21	1.21	1.31	1	1.06	0.83	1.12	1.01	1.27	0.97	1.12	1.24	1.65	1.15	1.13	1.16	1.19	1.62	1.28	1.09	1.24	1.1	1.03	0.83
50	1.84	1.63	1.19	1.22	1.57	1.45	1.37	1.15	2.23	1.37	1.56	2.81	1.15	1.24	1.12	1.43	1.18	1.25	1.27	1.33	0.82	1.31	1.43	1.39	1.25	1.34	1.36	1.4	1.13	1.13	0.86	1.19	1.09	1.63	1.04	1.19	1.31	1.81	1.33	1.21	1.24	1.24	1.8	1.57	1.27	1.31	1.28	1.15	0.98
60	2.11	1.83	1.31	1.22	2.16	1.72	1.45	1.22	2.43	1.49	1.68	3.05	1.19	1.46	1.22	1.56	1.3	1.9	1.48	1.53	0.97	1.4	1.62	1.48	1.42	1.42	1.62	1.54	1.33	1.24	1.03	1.25	1.07	2.07	1.13	1.33	1.49	1.96	1.34	1.3	1.33	1.34	1.93	1.62	1.48	1.45	1.48	1.33	1.09
70	2.23	2.04	1.39	1.39	2.75	1.93	1.68	1.31	2.81	1.53	1.69	3.34	1.27	1.6	1.36	1.6	1.46	2.36	1.57	1.77	1.16	1.54	1.83	1.6	1.53	1.63	1.93	1.65	1.43	1.25	1.18	1.43	1.21	2.28	1.21	1.37	1.56	2.16	1.39	1.4	1.45	1.45	2.01	1.63	1.66	1.6	1.51	1.4	1.09
80	2.51	2.25	1.68	1.48	3.47	2.16	1.84	1.45	3.04	1.78	1.93	3.46	1.4	1.8	1.49	1.78	1.75	2.78	1.75	2.04	1.25	1.63	2.02	1.87	1.63	1.84	2.14	1.78	1.57	1.43	1.28	1.57	1.31	2.37	1.28	1.49	1.68	2.2	1.62	1.42	1.57	1.6	2.27	1.87	1.78	1.6	1.66	1.51	1.19
90	2.6	2.42	1.93	1.77	3.7	2.37	2.07	1.53	3.19	2.07	1.92	3.5	1.57	2.05	1.63	1.84	1.77	2.67	1.9	2.31	1.31	1.68	2.17	1.89	1.69	1.95	2.48	2.01	1.71	1.53	1.37	1.74	1.36	2.37	1.31	1.59	1.77	2.31	1.6	1.66	1.63	1.62	2.43	1.95	2.04	1.6	1.75	1.63	1.1
100	2.91	2.69	2.05	1.89	3.35	2.6	2.17	1.89	3.49	2.39	2.05	3.52	1.83	2.4	1.96	1.84	1.95	2.69	2.07	2.46	1.49	1.89	2.4	2.04	1.84	2.23	3.11	2.14	1.84	1.62	1.48	1.8	1.48	2.45	1.45	1.74	1.99	2.46	1.74	1.78	1.9	1.81	2.55	2.05	2.61	1.6	1.8	1.69	1.25
110	2.97	2.82	2.22	1.87	3.71	2.91	2.36	2.02	3.35	2.42	2.43	3.65	1.84	2.82	2.14	1.95	2.08	2.75	2.17	2.52	1.36	2.01	2.45	2.17	1.99	2.45	3.44	2.13	1.96	1.69	1.57	2.01	1.56	2.42	1.56	1.89	2.05	2.61	1.78	1.89	1.92	1.99	2.51	2.04	2.55	1.77	1.72	1.81	1.27
120	3.16	2.93	2.46	1.77	3.68	3.05	2.37	2.04	3.31	2.39	2.58	3.73	1.75	3.2	2.11	2.01	2.01	2.66	2.28	2.54	1.36	2.01	2.55	2.27	1.95	2.52	3.49	2.11	2.14	1.69	1.57	2.04	1.48	2.46	1.59	1.86	2.13	2.58	1.87	1.84	1.95	2.08	2.58	2.28	2.48	1.86	1.75	1.92	1.4
130	3.31	2.97	2.57	1.81	3.76	3.14	2.54	2.14	3.44	2.34	2.61	3.74	1.87	3.55	2.36	2.02	2.19	2.72	2.3	2.58	1.65	2.14	2.63	2.34	2.28	2.67	3.84	2.19	2.2	1.69	1.46	2.27	1.6	2.43	1.57	2.02	2.31	2.57	2.01	2.1	2.25	2.27	2.69	2.37	2.7	1.9	1.71	1.96	1.28
140	3.46	3.19	2.81	2.08	4	3.22	2.52	2.27	3.43	2.36	2.64	3.71	2.01	3.64	2.57	2.01	2.31	2.63	2.34	2.69	1.84	2.31	2.73	2.39	2.27	2.78	3.74	2.25	2.43	1.77	1.42	2.57	1.68	2.46	1.71	2.11	2.49	2.6	2.05	2.08	2.27	2.63	2.7	2.25	2.61	1.83	1.83	2.11	1.53
150	3.56	3.26	3.19	2.19	4.17	3.4	2.67	2.39	3.59	2.48	2.55	3.81	2.02	3.87	2.87	2.05	2.34	2.58	2.39	2.84	2.08	2.34	2.85	2.46	2.3	2.91	3.61	2.28	2.57	1.83	1.45	2.87	1.68	2.51	1.84	2.37	2.58	2.66	2.23	2.4	2.45	2.72	2.91	2.43	2.46	2.04	1.98	2.2	1.65
160	3.67	3.41	3.34	2.39	3.94	3.38	2.99	2.48	3.71	2.81	2.85	3.68	1.99	3.85	3.07	2.05	2.43	2.46	2.48	2.9	2.05	2.45	2.76	2.57	2.39	3.07	3.58	2.33	2.81	1.87	1.49	2.9	1.75	2.55	2.07	2.37	2.72	2.69	2.25	2.69	2.52	2.84	2.96	2.48	2.63	2.3	2.17	2.33	1.56
170	3.85	3.73	3.44	2.69	3.76	3.37	3.26	2.55	3.61	3.08	3.04	3.67	2.07	3.76	3.04	2.08	2.61	2.49	2.49	2.88	2.11	2.49	2.87	2.52	2.6	3.2	3.67	2.4	2.88	1.93	1.66	3.23	1.8	2.54	2.27	2.57	2.9	2.69	2.31	2.67	2.72	2.88	3.02	2.54	2.81	2.46	2.33	2.45	1.77
180	3.94	3.76	3.55	2.72	3.76	3.46	3.35	2.57	3.68	2.93	3.52	3.64	2.27	3.53	3.22	2.07	2.67	2.72	2.67	2.76	2.33	2.55	2.94	2.57	2.73	3.28	3.71	2.39	3.04	1.99	1.68	3.52	1.89	2.6	2.49	2.75	3.08	2.6	2.34	2.76	2.78	3	3.07	2.69	2.82	2.63	2.31	2.48	1.8
190	4.05	3.81	3.7	2.7	3.76	3.4	3.26	2.7	3.84	3	3.65	3.56	2.52	3.29	3.52	2.17	2.63	2.78	2.69	2.78	2.23	2.54	2.91	2.6	2.81	3.41	3.82	2.42	3.14	2.02	1.69	3.44	1.93	2.55	2.54	2.9	3.26	2.64	2.52	3.04	2.75	2.82	3.07	2.72	3	2.63	2.25	2.48	1.78
200	4.18	3.9	3.85	2.78	3.73	3.41	3.2	2.81	3.85	3.23	3.43	3.64	2.66	3.32	3.46	2.17	2.72	2.91	2.93	2.84	2.22	2.64	3.02	2.72	2.76	3.55	3.82	2.43	3.32	2.13	1.72	3.38	2.05	2.6	2.7	2.93	3.41	2.69	2.52	2.87	2.97	2.79	3.04	2.9	3	2.7	2.2	2.57	1.69
210	4.33	3.96	4.05	3.1	3.9	3.49	3.22	2.94	3.99	3.26	3.5	3.62	2.96	3.26	3.37	2.23	2.72	2.96	2.87	2.88	2.3	2.78	3.02	2.81	2.85	3.58	3.84	2.43	3.4	2.16	1.92	3.35	2.25	2.6	3	2.9	3.46	2.81	2.58	2.87	3.13	2.99	2.99	3.04	3.1	2.69	2.17	2.75	1.84
220	4.38	3.88	4.08	3.1	4.2	3.61	3.38	3	4.03	3.31	3.59	3.65	3.2	3.34	3.26	2.28	2.82	2.93	3.04	2.93	2.52	2.81	3.14	2.84	2.73	3.7	3.78	2.48	3.37	2.3	1.89	3.49	2.39	2.69	3.35	2.88	3.55	2.88	2.48	2.79	3.2	3.02	3.17	3.08	3.19	2.72	2.19	2.85	1.83
230	4.47	3.97	3.97	3.07	4.38	3.76	3.38	2.99	4.21	3.59	3.68	3.61	3.35	3.46	3.17	2.27	2.84	3.08	3.1	2.87	2.42	2.9	3.02	2.85	2.94	3.74	3.76	2.4	3.46	2.39	1.81	3.43	2.54	2.64	3.55	3.02	3.71	2.97	2.61	2.84	3.32	3.1	3.37	3.19	3.46	2.75	2.19	2.88	1.99
240	4.59	4.05	4.05	3.26	4.41	3.96	3.53	2.99	4.18	3.82	3.71	3.65	3.46	3.56	3.14	2.3	3.05	3.13	3.22	2.96	2.6	2.96	2.94	2.84	2.87	3.88	3.78	2.49	3.59	2.42	1.92	3.65	2.48	2.57	3.32	3.07	3.85	3.04	2.76	2.96	3.46	3.2	3.34	3.23	3.55	2.73	2.28	2.99	2.23
250	4.62	4.23	4.05	3.5	4.27	3.97	3.34	3.13	4.2	3.82	3.68	3.59	3.41	3.61	3.28	2.33	3.26	3.4	3.28	2.96	2.49	2.93	2.93	2.87	2.79	3.82	3.7	2.57	3.56	2.51	2.05	3.5	2.45	2.58	3.02	3.17	3.9	3.19	2.7	2.96	3.35	3.2	3.41	3.17	3.55	3.11	2.46	2.93	2.33
260	4.7	4.23	4.17	3.88	4.17	4.09	3.35	3.11	4.36	3.55	3.52	3.62	3.56	3.84	3.26	2.4	3.58	3.32	3.44	3.07	2.4	3.16	3.08	2.99	2.85	3.96	3.67	2.61	3.71	2.64	2.05	3.43	2.55	2.72	2.88	3.16	4.03	3.23	2.85	2.94	3.68	3.22	3.41	3.28	3.52	3.32	2.58	3.05	2.45
270	4.7	4.17	4.08	3.84	3.87	4.03	3.32	3.05	4.33	3.49	3.35	3.62	3.41	3.65	3.11	2.34	3.38	3.19	3.41	3.07	2.51	3.11	3.04	3	2.85	3.82	3.61	2.61	3.7	2.67	2.11	3.41	2.82	2.63	2.7	3.05	4.14	3.29	2.69	3.05	3.81	3.29	3.34	3.41	3.62	3.26	2.43	3.05	2.42
280	4.79	4.21	4.12	3.71	3.81	4.09	3.31	3.08	4.41	3.41	3.43	3.61	3.52	3.62	3.19	2.42	3.19	3.25	3.4	3.05	2.6	3.25	3.11	3.05	3.08	3.73	3.65	2.64	3.67	2.75	2.22	3.35	2.94	2.7	2.6	3.19	4.03	3.07	2.69	3.16	3.74	3.28	3.31	3.46	3.64	3.34	2.4	3.16	2.13
290	4.86	4.24	4.21	3.79	3.81	4.14	3.23	3.28	4.5	3.59	3.44	3.61	3.5	3.71	3.16	2.51	3.28	3.37	3.56	3.08	2.73	3.34	3.25	3.19	3.16	3.85	3.7	2.7	3.74	2.79	2.28	3.44	2.78	2.73	2.43	3.22	4.12	3.02	2.61	3.2	3.85	3.19	3.41	3.47	3.81	3.37	2.48	3.28	2.48
300	4.86	4.29	4.06	3.61	3.68	4.08	3.17	3.22	4.42	3.56	3.32	3.59	3.28	3.56	3	2.52	3.43	3.35	3.56	3.05	2.7	3.32	3.17	3.14	3.31	3.85	3.67	2.64	3.64	2.73	2.37	3.61	2.58	2.69	2.31	3.22	4.18	2.97	2.72	3.19	3.82	3.5	3.35	3.58	3.55	3.52	2.54	3.16	2.46
310	4.97	4.33	3.97	3.53	3.76	4.18	3.23	3.23	4.14	3.65	3.38	3.65	3.5	3.71	3.14	2.46	3.38	3.31	3.67	3.05	2.85	3.34	3.19	3.17	3.35	3.81	3.7	2.72	3.78	2.81	2.28	3.53	2.57	2.69	2.22	3.32	4.21	2.99	2.79	3.14	3.74	3.73	3.43	3.68	3.58	3.55	2.52	3.28	2.48
320	4.97	4.2	3.84	3.5	3.81	4.08	3.23	3.25	4.21	3.68	3.43	3.62	3.4	3.65	3.04	2.52	3.26	3.28	3.64	3.08	2.76	3.4	3.23	3.23	3.28	3.85	3.58	2.75	3.76	2.75	2.33	3.55	2.64	2.72	2.3	3.37	4.15	2.87	2.85	3.16	3.73	3.93	3.41	3.74	3.65	3.53	2.52	3.38	2.58
[truncated: 11 more columns]

## Sheet: Fig.3i
time (s)	OSCA2.1-1	OSCA2.1-2	OSCA2.1-3	OSCA2.1-4	OSCA2.1-5	OSCA2.1-6	OSCA2.1-7	OSCA2.1-8	OSCA2.1-9	OSCA2.1-10	OSCA2.1-11	OSCA2.1-12	OSCA2.1-13	OSCA2.1-14	OSCA2.1-15	OSCA2.1-16	OSCA2.1-17	OSCA2.1-18	OSCA2.1-19	OSCA2.1-20	OSCA2.1-21	OSCA2.1-22	OSCA2.1-23	OSCA2.1-24	OSCA2.1-25	OSCA2.1-26	OSCA2.1-27	OSCA2.1-28	OSCA2.1-29	OSCA2.1-30	OSCA2.1-31	OSCA2.1-32	OSCA2.1-33	OSCA2.1-34	OSCA2.1-35	OSCA2.1-36	OSCA2.1-37	OSCA2.1-38	OSCA2.1-39	OSCA2.1-40	OSCA2.1-41	OSCA2.1-42	OSCA2.1-43	OSCA2.1-44	OSCA2.1-45	OSCA2.1-46	OSCA2.1-47	OSCA2.1-48	OSCA2.1-49
0	0.59	0.57	0.57	0.15	0.62	0.54	0.59	0.53	0.56	0.65	0.56	0.62	0.6	0.62	0.62	0.56	0.51	0.6	0.6	0.62	0.62	0.62	0.6	0.62	0.57	0.62	0.56	0.65	0.54	0.56	0.62	0.62	1	0.68	0.59	0.62	0.63	0.66	0.56	0.57	0.62	0.6	0.6	0.62	0.63	0.54	0.6	0.62	0.62
10	0.62	0.54	0.6	0.36	0.62	0.51	0.56	0.62	0.51	0.57	0.56	0.6	0.56	0.57	0.54	0.6	0.56	0.59	0.54	0.56	0.6	0.6	0.6	0.6	0.59	0.59	0.54	0.6	0.57	0.6	0.59	0.62	0.6	0.6	0.6	0.59	0.59	0.63	0.59	0.54	0.6	0.57	0.57	0.59	0.56	0.54	0.6	0.6	0.6
20	0.6	0.6	0.6	0.6	0.6	0.6	0.6	0.6	0.6	0.6	0.6	0.6	0.6	0.6	0.6	0.6	0.6	0.6	0.6	0.6	0.6	0.6	0.6	0.6	0.6	0.6	0.6	0.6	0.6	0.6	0.6	0.6	0.6	0.6	0.6	0.6	0.6	0.6	0.6	0.6	0.6	0.6	0.6	0.6	0.6	0.6	0.6	0.6	0.6
30	6.02	2.46	5.54	2.81	5.53	3.2	2.51	3.9	2.91	2.57	2.4	3.5	3.25	1.54	2.87	1.75	2.05	2.49	2.39	1.59	1.36	1.3	1.28	1.34	1.4	1.3	1.37	1.65	2.51	2.72	1.33	1.36	4.12	4.86	1.6	1.39	2.72	0.88	1.19	1.31	1.36	1.37	3.35	1.81	4.48	1.25	1.19	1.42	1.22
40	10.54	10.01	8.89	5.98	8.24	5.47	5.3	6.72	5.59	5.21	4.73	6.63	6.22	2.96	5.45	4.21	4.7	5.74	5.41	2.66	2.36	2.52	2.75	2.45	2.57	1.95	2.54	4.64	4.56	4.53	3.88	2.16	9.36	8.03	3.23	2.42	4.39	1.28	2.05	2.27	2.17	2.19	5.24	3.34	6.27	1.96	1.8	2.19	1.93
50	12.82	11.51	11.54	8.91	9.98	6.78	7.44	8.89	7.41	7.88	6.7	9.04	9.45	8.18	7.4	8.44	7.08	7.73	7.52	5.09	4.2	4.76	6.33	4.92	5.03	3.46	5	6.96	6.31	6.24	6.21	3.79	10.51	10.24	5.8	4.14	6.22	3.02	3.81	3.97	3.58	3.71	7.01	4.95	7.29	3.11	2.87	3.81	3.17
60	13.79	11.52	12.99	10.19	11.13	8.29	9.39	10.57	8.49	9.56	7.97	10.09	10.99	9.32	8.74	10.48	8.11	8.41	9.15	9.09	6.78	7.43	9.48	8.64	8.24	7.57	8.62	8.49	6.87	7.58	10.09	7.05	11.2	11.82	8.15	6.57	8.02	6.13	6.89	6.22	5.35	6.06	8.91	6.24	7.97	5.74	5.13	6.9	5.8
70	14.16	11.29	13.77	10.9	11.91	9.6	10.92	11.54	9.2	10.57	8.97	10.66	11.79	8.86	9.68	11.7	8.91	8.98	10.25	8.97	8.52	9.12	11.64	10.83	9.97	9.41	10.9	9.29	7.43	8.83	10.07	9.78	11.4	12.77	9.92	8.35	9.35	8.21	9.09	7.73	6.99	8.12	9.98	7.29	8.47	8.29	7.07	8.97	8.47
80	14.62	11.36	14.15	11.55	11.97	10.28	11.91	12.08	9.75	11.2	9.51	11.17	12.65	8.52	10.65	12.49	9.38	9.42	10.98	8.94	9.57	10.46	13.24	12.32	11.25	10.74	12.84	9.71	7.88	9.77	9.97	11.08	11.99	13.32	11.55	9.86	10.36	9.69	10.84	8.89	8.34	9.63	10.65	8.17	8.89	9.92	8.43	10.27	10.54
90	14.66	10.98	14.3	11.91	11.84	10.6	12.44	12.44	10.03	11.37	10.01	11.45	13.06	8.4	11.17	12.91	9.69	9.8	11.23	8.91	10.21	11.36	14.03	13.06	12.02	11.19	13.88	9.85	8.52	10.43	9.85	11.6	11.73	13.47	12.43	11.13	11.22	10.66	11.82	9.65	9.35	10.96	11.13	8.74	9.23	11.04	9.39	11.22	11.93
100	14.89	10.87	14.12	12.1	11.33	10.89	12.8	12.59	10.34	11.42	10.55	11.67	13.64	8.61	11.36	13.29	9.91	10.03	11.28	9.18	10.63	11.81	14.56	13.77	12.74	11.39	14.77	10.04	8.95	10.99	9.69	11.79	11.54	13.86	13.27	12.03	11.66	11.17	12.61	10.43	10.16	12.02	11.33	9.32	9.36	11.7	10.01	11.72	12.93
110	14.9	10.84	14.21	12.32	10.77	11.17	13.15	12.67	10.48	11.64	10.99	11.85	13.92	8.79	11.43	13.36	10.21	10.13	11.43	9.44	10.98	12.23	14.8	13.83	13.02	11.48	15.37	10.16	9.35	11.22	9.69	11.82	11.04	14.13	13.48	12.62	12	11.43	13	11.04	10.84	12.91	11.69	10.04	9.39	12.17	10.6	12.08	13.62
120	14.75	10.69	13.92	12.43	10.04	11.26	13.18	12.53	10.54	11.79	11.19	11.81	14.06	8.97	11.42	13.39	10.27	10.13	11.39	9.44	11.13	12.35	14.95	13.68	13.06	11.51	15.72	10.24	9.53	11.49	9.65	11.52	10.48	14.3	14.03	13	12.19	11.75	13.3	11.55	11.43	13.24	11.78	10.36	9.53	12.62	11.01	12.49	13.85
130	14.48	10.59	12.87	12.34	8.88	11.2	12.5	12.34	10.33	11.79	11.23	11.81	13.97	8.76	11.49	13.32	10.13	10.06	11.19	9.33	11.08	12.37	15.02	13.48	12.74	11.58	15.89	10.31	9.09	11.25	9.45	11.11	9.63	14.38	14.16	13.15	12.26	11.81	13.36	11.78	11.69	13.39	11.61	10.51	8.88	12.65	11.16	12.61	13.91
140	14.33	10.1	13.17	12.38	9.18	11.17	12.93	12.06	10.37	10.81	11.57	11.72	13.97	8.82	11.37	13.09	10.19	9.89	10.18	9.27	11.08	12.28	15.07	12.82	12.47	11.36	15.96	10.34	9.51	11.31	8.79	10.39	9.09	14.54	14.36	13.27	11.64	11.76	13.26	11.87	11.76	13.45	11.22	10.93	9.27	12.64	11.67	12.5	13.67
150	14.07	10.43	12.74	12.76	8.7	10.93	12.68	11.88	10.27	11.9	11.14	11.82	13.73	8.94	11.28	12.85	10.1	9.69	10.48	9.17	12.68	12.08	15.15	12.25	12.2	10.93	15.96	10.33	9.57	11.28	9.01	10.06	8.56	14.42	14.36	13.2	12.03	11.87	13.26	8.92	11.82	13.41	11.02	10.83	9.23	12.55	11.49	12.43	13.73
160	13.77	10.33	12.25	12.58	8.38	10.51	12.34	11.48	10.04	11.79	11.02	11.67	13.2	8.92	11.1	12.46	9.94	9.42	10.09	8.95	10.65	11.79	14.99	11.23	11.75	10.92	15.93	10.31	9.47	11.14	8.79	9.29	7.96	14.31	14.33	13.24	11.82	11.87	13.11	11.99	11.79	13.32	10.52	10.92	9.18	12.53	11.42	12.1	13.32
170	13.47	10.33	11.85	12.5	7.84	10.07	11.81	10.81	9.78	11.66	10.9	11.6	12.96	8.65	10.87	12.08	9.8	9.35	9.86	8.98	10.45	11.42	14.84	10.39	11.34	10.81	15.78	10.33	9.41	11.02	8.71	8.64	7.61	14.21	14.18	13.08	11.57	11.85	12.8	12.05	11.7	13.32	10.15	11.1	9.14	12.4	11.55	12	12.79
180	13.15	10.21	11.29	12.32	7.63	9.77	11.51	10.3	9.62	11.66	10.59	11.34	12.47	8.52	10.59	11.67	9.57	8.89	9.57	8.7	10.07	11.08	14.84	9.77	10.83	10.93	15.7	10.27	9.45	10.92	8.61	8.27	7.28	13.92	14.1	12.7	11.22	11.79	12.46	12.02	11.43	13.05	9.53	11.19	9.01	12.11	11.55	11.84	12.34
190	12.9	9.98	10.54	12.26	7.47	9.45	10.99	9.88	9.68	11.52	10.24	11.11	12	8.43	10.4	11.22	9.3	8.68	9.26	8.56	9.65	10.8	14.62	9.18	10.48	10.66	15.42	10.36	9.38	10.66	8.49	8.11	6.66	13.64	13.73	12.37	11.01	11.7	12.08	11.79	11.17	12.84	8.89	11.19	8.94	11.88	11.4	11.54	11.75
200	12.5	9.86	9.92	12.2	7.35	8.95	10.48	9.38	9.51	11.31	9.92	10.75	11.52	8.21	10.1	10.84	9.06	8.34	8.8	8.29	9.17	10.45	14.54	8.68	9.94	9.97	15.16	10.33	9.06	10.3	8.29	8.06	6.57	13.26	13.47	12.03	10.66	11.64	11.63	11.55	10.84	12.37	8.35	11.08	8.83	11.36	11.26	11.2	11.11
210	12.1	9.69	9.18	12.05	7.17	8.62	9.92	8.94	9.04	11.31	9.74	10.27	11.1	7.88	9.54	10.48	8.77	8.11	8.58	8.31	8.74	10.16	14.22	8.49	9.6	9.47	14.57	10.28	9.03	10.07	8.12	7.58	6.46	13.23	13.21	11.63	10.4	11.52	11.22	11.23	10.48	11.81	8.08	11.08	8.8	11.04	10.99	10.74	10.42
220	11.63	9.68	8.35	12	6.86	8.27	9.39	8.4	8.53	11.02	9.38	9.97	10.74	7.67	9.03	10.07	8.68	7.79	8.35	8.18	8.27	9.98	13.98	8.09	9.39	9.01	14.24	10.27	8.82	9.8	8.06	7.14	6.34	12.91	12.8	11.31	10.07	11.48	10.72	11.02	10.04	11.6	7.81	11.02	8.85	10.72	10.74	10.42	9.89
230	11.14	9.6	7.57	11.9	6.69	8.11	9	8.08	8.06	10.69	9.3	9.51	10.4	7.6	8.41	9.78	8.44	7.58	8.11	7.94	7.84	9.71	13.74	7.94	9.08	8.64	13.76	10.18	8.7	9.62	7.99	6.9	6.31	12.49	12.56	10.84	9.75	11.36	10.24	10.78	9.69	11.2	7.38	10.96	8.83	10.36	10.33	10.19	9.42
240	10.8	9.65	6.9	11.94	6.45	8.03	8.53	7.82	7.63	10.28	9.23	8.98	10.15	7.38	8.23	9.5	8.12	7.35	7.82	7.85	7.32	9.26	13.41	7.67	8.83	8.35	13.3	10.13	8.55	9.24	7.91	6.76	6.25	12	12.34	10.24	9.42	11.28	9.72	10.42	9.41	10.77	7.16	10.92	8.74	10.12	9.97	9.98	9.11
250	10.43	9.65	6.52	11.76	6.37	7.82	8.12	7.75	7.47	10.16	9.15	8.61	9.77	7.34	7.91	9.29	7.9	7.11	7.63	7.53	7.05	9.08	13.05	7.4	8.61	7.99	12.65	10.1	8.41	8.83	7.88	6.6	6.24	11.4	11.97	9.56	9.23	11.07	9.45	9.78	8.89	10.34	6.92	10.83	8.67	9.65	9.75	9.78	8.64
260	10.01	9.66	6.25	11.58	6.34	7.66	7.82	7.55	7.26	9.95	9.01	8.31	9.39	7.11	7.53	8.95	7.72	6.95	7.4	7.01	6.67	8.8	12.73	7.1	8.29	7.73	12.03	10.01	8.06	8.61	7.9	6.33	6.25	10.77	11.67	9.11	8.89	10.95	9.08	9.15	8.5	9.94	6.61	10.78	8.58	9.18	9.29	9.51	8.32
270	9.75	9.62	6.1	11.33	6.09	7.49	7.53	7.43	6.96	9.63	8.97	8.08	9.26	7.29	7.07	8.79	7.63	6.7	7.4	6.8	6.49	8.62	12.22	6.93	8.02	7.81	11.58	9.98	7.82	8.4	7.87	6.25	6.13	10.03	11.4	8.68	8.86	10.84	8.76	8.62	8.21	9.71	6.4	10.66	8.43	8.65	9.01	9.09	8.06
280	9.36	9.48	5.87	11.05	5.8	7.43	7.32	7.31	6.83	9.35	8.71	7.94	8.92	7.1	6.13	8.7	7.38	6.49	7.28	6.37	6.24	8.35	11.82	6.84	7.93	7.84	10.86	9.88	7.57	8.12	7.9	6.18	6.01	9.38	11.4	8.2	8.68	10.65	8.4	8.32	7.96	9.42	6.25	10.52	8.27	8.34	8.85	8.83	7.84
290	9.01	9.51	5.56	10.93	5.66	7.35	7.19	7.1	6.6	9.03	8.85	7.73	8.79	7.16	5.53	8.37	7.23	6.4	7.1	6.25	6.07	8.17	11.23	6.86	7.94	7.73	10.13	9.74	7.4	8.06	7.7	5.87	6.12	8.95	11.1	8.06	8.49	10.48	8.17	7.87	7.7	9.12	6.01	10.33	8.27	7.99	8.53	8.58	7.63
300	8.74	9.39	5.45	10.78	5.53	7.35	7.11	7.1	6.57	8.68	8.76	7.6	8.52	7.17	5.22	8.12	7.11	6.45	7.14	6.18	5.92	8.08	10.83	6.52	7.9	7.55	9.75	9.66	7.41	7.97	7.6	5.71	5.96	8.53	11.01	7.87	8.35	10.3	7.94	7.63	7.67	8.79	5.75	10.24	8.18	7.57	8.17	8.47	7.52
310	8.61	9.32	5.27	10.63	5.51	7.34	7.07	7.02	6.67	8.5	8.73	7.32	8.37	7.23	4.76	7.93	6.89	6.6	7.07	5.66	5.71	7.84	10.42	6.43	7.9	7.55	9.27	9.63	7.46	7.61	7.55	5.59	5.77	8.23	10.78	7.52	8.26	10.12	7.6	7.26	7.61	8.59	5.51	10.09	8.15	7.32	7.67	8.27	7.41
320	8.65	9.39	5.09	10.51	5.6	7.22	7.1	6.86	6.64	8.46	8.73	7.14	8.21	7.1	4.5	7.61	6.86	6.54	7.05	5.69	5.62	7.5	10.03	6.36	7.58	7.13	8.86	9.6	7.43	7.6	7.49	5.47	5.62	7.81	10.55	7.37	8.27	9.86	7.49	7.01	7.64	8.53	5.33	10.03	8.03	7.11	7.38	8.2	7.26
[truncated: 11 more columns]

## Sheet: Fig.3j
time (s)	OSCA2.2-1	OSCA2.2-2	OSCA2.2-3	OSCA2.2-4	OSCA2.2-5	OSCA2.2-6	OSCA2.2-7	OSCA2.2-8	OSCA2.2-9	OSCA2.2-10	OSCA2.2-11	OSCA2.2-12	OSCA2.2-13	OSCA2.2-14	OSCA2.2-15	OSCA2.2-16	OSCA2.2-17	OSCA2.2-18	OSCA2.2-19	OSCA2.2-20	OSCA2.2-21	OSCA2.2-22	OSCA2.2-23	OSCA2.2-24	OSCA2.2-25	OSCA2.2-26	OSCA2.2-27	OSCA2.2-28	OSCA2.2-29	OSCA2.2-30	OSCA2.2-31	OSCA2.2-32	OSCA2.2-33	OSCA2.2-34	OSCA2.2-35	OSCA2.2-36	OSCA2.2-37	OSCA2.2-38	OSCA2.2-39	OSCA2.2-40	OSCA2.2-41	OSCA2.2-42	OSCA2.2-43	OSCA2.2-44	OSCA2.2-45	OSCA2.2-46	OSCA2.2-47	OSCA2.2-48	OSCA2.2-49
0	0.65	0.82	0.62	0.54	0.62	0.63	0.6	0.56	0.54	0.57	0.6	0.85	0.6	0.6	0.59	0.54	0.6	0.62	0.68	0.71	0.62	0.6	0.6	0.62	0.66	0.57	0.59	0.57	0.57	0.51	0.56	0.6	0.6	0.57	0.62	0.63	0.63	0.59	0.56	0.62	0.57	0.59	0.63	0.59	0.56	0.54	0.57	0.62	0.54
10	0.6	0.6	0.59	0.56	0.62	0.56	0.56	0.59	0.56	0.57	0.6	0.54	0.59	0.57	0.59	0.56	0.6	0.62	0.6	0.57	0.6	0.57	0.62	0.56	0.68	0.62	0.59	0.51	0.56	0.54	0.5	0.59	0.6	0.6	0.62	0.56	0.6	0.57	0.54	0.6	0.57	0.59	0.66	0.57	0.56	0.56	0.59	0.56	0.54
20	0.6	0.6	0.6	0.6	0.6	0.6	0.6	0.6	0.6	0.6	0.6	0.6	0.6	0.6	0.6	0.6	0.6	0.6	0.6	0.6	0.6	0.6	0.6	0.6	0.6	0.6	0.6	0.6	0.6	0.6	0.6	0.6	0.6	0.6	0.6	0.6	0.6	0.6	0.6	0.6	0.6	0.6	0.6	0.6	0.6	0.6	0.6	0.6	0.6
30	2.2	2.34	10.19	3.16	1.66	2.6	1.62	1.86	1.86	1.99	1.15	0.92	1.34	2.2	1.33	1.43	3.29	1.27	0.83	2.31	0.91	0.89	1.27	0.95	0.83	0.92	1.31	0.51	0.95	0.85	0.92	0.95	1.09	0.97	1.03	1.13	0.92	1.15	0.97	0.72	0.92	0.8	0.85	0.95	0.85	0.88	0.97	0.97	0.98
40	8.23	8.83	13.67	6.42	4.26	5.75	2.87	3.32	4.51	4.79	2.88	1.49	2.79	3.96	2.14	2.97	6.81	1.99	1.21	4.17	1.3	1.06	2.14	1.4	1.31	1.66	2.33	0.69	1.31	1.25	1.37	1.28	1.86	1.46	1.46	1.48	1.53	1.95	1.49	0.94	1.31	1.03	1.06	2.36	1.25	1.16	1.21	1.3	1.54
50	11.72	11.75	14.01	8.8	6.15	7.46	4.47	5	6.67	7.2	5.32	4.7	5.5	5.47	3.08	4.11	8.23	2.93	1.89	5.56	1.68	1.69	3.25	1.87	2.75	2.81	3.31	0.98	1.62	1.66	1.89	1.68	2.91	2.39	1.87	1.75	2.14	2.99	1.84	1.31	1.93	1.33	1.37	3.87	1.65	1.48	1.39	1.51	1.98
60	13.38	13.27	14.13	11.14	6.98	8.92	5.77	6.37	8.97	9.42	7.16	7.28	7.4	6.96	4.44	5.19	9	4.74	3.35	6.64	2.28	3.97	4.77	3.02	4.14	4.42	4.59	1.8	2.14	2.25	2.81	2.31	4.24	4.05	2.6	2.7	3.13	4.47	1.8	2.07	2.78	1.81	1.93	5.36	2.42	1.92	1.69	1.81	2.88
70	14.12	13.95	14.06	12.38	7.58	10.07	6.92	7.64	10.66	11.2	8.58	7.72	8.67	8.18	5.6	6.04	9.59	6.36	4.77	7.14	3.34	6.12	6.31	4.71	5.29	5.93	5.51	3.22	2.88	3.19	4.47	3.35	5.44	5.51	3.78	4.39	4.17	6.24	3.34	2.96	3.71	2.49	2.73	6.57	3.56	2.75	2.05	2.28	3.93
80	14	14.01	13.97	12.91	7.78	10.55	7.64	8.47	11.43	11.91	9.85	7.9	9.77	9.35	6.73	6.45	9.77	7.49	5.92	7.44	5.54	7.37	7.26	6.24	6.34	6.81	6.3	4.48	4.27	4.32	5.95	4.89	6.36	6.46	4.98	5.78	5.06	7.22	4.41	4.05	4.56	3.32	3.64	7.69	4.8	5.06	2.46	2.82	4.97
90	13.74	14.22	13.85	13.39	7.79	10.78	8.44	9.42	12.06	12.65	10.65	8.02	10.45	10.46	7.88	6.22	9.65	8.41	7.11	7.64	8	8.59	8.02	7.41	7.4	7.43	7.01	5.48	6.25	5.41	7.08	6.73	7.13	7.14	6.02	6.64	6.04	7.75	5.69	5.09	5.32	4.24	4.58	8.74	5.95	7.22	3.08	3.53	5.92
100	13.95	14.33	13.68	13.65	8.09	11.13	9.03	10.12	12.32	12.97	11.01	7.61	10.9	10.93	8.97	6.4	9.45	9.18	8.44	7.76	9.42	9.38	8.59	8.29	8.23	7.96	7.67	6.4	8.05	6.34	8.06	8.09	7.84	7.61	6.93	7.1	6.84	8.11	6.6	6.09	5.78	5.12	5.54	9.36	6.28	8.14	4.09	4.27	6.95
110	13.98	14.04	13.47	13.8	8.26	11.16	9.51	10.89	12.76	13.29	11.22	6.96	11.23	11.28	9.83	6.39	9.12	9.78	9.71	7.55	10.09	10.03	9.26	9	8.92	8.29	8.41	7.29	9.36	7.35	8.82	9.12	8.44	8.03	7.82	7.66	7.76	8.47	7.38	6.92	6.28	5.83	6.55	9.95	7.6	8.8	5.1	5.03	7.82
120	14.45	14.62	13.47	14.12	8.44	11.22	9.91	11.4	13.08	13.51	11.33	6.52	11.43	11.49	10.52	6.46	8.82	10.22	10.48	7.53	10.84	10.65	9.62	9.45	9.48	8.46	9.06	7.88	10.51	8.35	9.48	9.89	8.95	8.21	8.44	8.06	8.68	8.59	7.9	7.73	6.66	6.48	7.25	10.28	8.35	9.45	5.87	5.63	8.68
130	14.65	14.75	13.42	14.19	8.47	11.26	10.18	11.76	13.2	13.7	11.22	6.33	11.54	11.42	11.01	6.33	8.55	10.28	10.87	7.38	11.39	11.13	9.69	9.74	9.82	8.58	9.6	8.34	11.4	9.29	10.01	10.52	9.32	8.15	8.89	8.5	9.35	8.83	8.29	8.26	7.08	7.05	7.82	10.55	8.91	10.09	6.81	6.27	9.17
140	14.68	14.68	13.41	14.28	8.52	11.1	10.37	11.9	13.47	13.82	11.14	6.02	11.52	11.42	11.39	6.16	8.2	10.3	11.14	7.11	11.67	11.22	9.78	9.98	9.91	8.64	10.06	8.44	11.9	9.92	10.37	10.95	9.56	8.08	9.26	8.89	9.92	8.94	8.52	8.7	7.28	7.5	8.37	10.63	9.54	10.48	7.6	6.8	9.44
150	14.71	14.63	13.33	14.24	8.38	10.92	10.71	12.06	13.45	13.97	10.95	6.21	11.63	11.34	11.64	6.3	8.05	10.21	11.28	7.08	11.85	11.19	9.83	10.19	10.09	8.49	10.43	8.47	12.38	10.42	10.72	11.33	9.82	7.91	9.48	9.29	10.31	9.11	8.91	9.15	7.52	8.12	8.97	10.81	9.89	10.75	8.41	7.25	9.8
160	14.56	14.69	13.3	14.19	8.14	10.69	10.6	12.25	13.48	13.83	10.62	6.45	11.36	11.17	11.81	6.4	7.58	9.97	11.28	6.99	12.02	11.05	9.92	10.19	10.18	8.23	10.63	8.37	12.65	10.43	10.6	11.23	10	7.66	9.66	9.44	10.66	9.12	8.98	9.36	7.53	8.46	9.35	10.78	9.92	10.81	9.09	7.55	9.92
170	14.72	14.74	13.27	14.56	8.11	10.51	10.55	12.29	13.64	14.01	10.48	6.43	11.55	11.11	12.06	6.3	7.58	9.86	11.55	6.92	12.4	11.1	10	10.24	10.25	8.11	10.78	8.41	12.91	10.19	10.55	11.43	10.25	7.38	9.88	9.72	11.07	9.32	9.27	9.6	7.78	8.91	9.69	10.84	10.21	11.05	9.72	8	9.91
180	14.8	14.68	13.18	14.62	8.06	10.25	10.54	12.32	13.76	14.07	10.12	6.46	11.55	11.04	12.17	6.3	7.44	9.69	11.64	6.8	12.4	10.83	9.92	10.28	10.25	7.91	10.86	8.17	13.21	10.9	11.01	11.51	10.34	7.19	9.98	9.66	11.28	9.36	9.32	9.82	7.88	9.15	9.98	10.8	10.07	11.25	10.45	8.31	10.46
190	14.83	14.72	13.09	14.6	8	10.15	10.52	12.26	13.76	14.15	9.77	6.15	11.34	10.81	12.17	6.22	7.53	9.53	11.67	6.7	12.47	10.54	9.83	10.15	10.27	7.55	10.86	8.03	13.29	11.01	10.96	11.33	10.4	6.99	10.01	9.71	11.39	9.36	9.45	9.86	7.76	9.33	10.13	10.68	10.03	11.31	10.66	8.5	10.51
200	15.07	14.92	13.02	14.63	8.02	10.12	10.63	12.23	13.92	14.42	9.45	6.16	11.34	10.75	12.22	6.24	7.49	9.44	11.78	6.64	12.67	10.4	9.71	10.19	10.36	7.41	10.99	7.97	13.54	11.07	11.02	11.28	10.45	6.83	9.8	9.8	11.57	9.45	9.44	9.91	7.9	9.42	10.4	10.59	9.98	11.31	11.05	8.67	10.71
210	15.01	14.72	12.82	14.6	8.05	9.86	10.34	12	13.76	14.3	9.08	6.09	11.11	10.33	11.93	6.16	7.11	8.94	11.69	6.51	12.7	10.1	9.45	9.94	10.21	7.1	10.8	7.7	13.45	11.04	10.66	10.99	10.3	6.58	9.54	9.72	11.34	9.41	9.3	9.72	7.64	9.39	10.4	10.3	9.82	11.29	11.31	8.7	10.66
220	15.07	14.92	12.68	14.56	8.11	9.74	10.21	11.9	13.89	14.25	8.7	5.72	11.05	9.91	11.72	6.02	6.73	8.7	11.55	6.4	12.68	10.01	9.24	9.74	10.19	6.93	10.72	7.25	13.51	10.89	10.54	10.59	10.28	6.37	9.33	9.82	11.42	9.51	9.15	9.68	7.6	9.3	10.37	10.15	9.6	11.25	11.43	8.74	10.54
230	15.15	14.93	12.58	14.68	7.99	9.6	10.03	11.93	13.92	14.33	8.26	5.81	10.95	9.53	11.58	6.07	6.39	8.59	11.51	6.49	12.65	9.63	9.17	9.68	10.12	6.75	10.69	7.07	13.51	10.72	10.33	10.24	10.27	6.22	9.04	9.63	11.37	9.59	9.09	9.62	7.41	9.26	10.3	10.01	9.33	11.11	11.52	8.82	10.45
240	15.15	14.96	12.5	14.66	8.15	9.36	9.89	11.76	13.77	14.3	7.97	5.6	10.84	9.27	11.33	5.87	6.4	8.5	11.43	6.33	12.65	9.47	8.98	9.48	10	6.49	10.55	6.87	13.47	10.63	10.15	9.95	10.19	6.1	8.79	9.59	11.39	9.75	8.97	9.47	7.32	9.09	10.24	9.86	9	10.93	11.48	8.85	10.42
250	15.42	15.07	12.55	14.69	8.24	9.38	9.85	11.51	13.7	14.41	7.88	5.8	10.78	9.23	11.17	5.86	6.15	8.35	11.43	6.28	12.58	9.27	8.85	9.24	9.91	6.28	10.49	6.46	13.57	10.71	9.83	9.8	10.15	6.06	8.68	9.57	11.28	9.85	8.85	9.35	7.19	9.11	10.15	9.68	8.83	10.84	11.48	8.89	10.3
260	15.22	14.9	12.43	14.66	8.23	9.17	9.51	11.14	13.65	14.22	7.61	5.66	10.6	9.12	10.96	5.77	6.04	8.24	11.31	6.63	12.43	9.14	8.5	8.97	9.77	6.1	10.28	6.24	13.53	10.46	9.48	9.45	10.01	5.71	8.35	9.44	11.08	9.68	8.53	9.2	6.96	8.85	9.97	9.47	8.5	10.66	11.39	8.83	10.03
270	15.24	14.9	12.19	14.48	8.18	9.03	9.32	10.83	13.73	14.19	7.34	5.84	10.43	8.82	10.74	5.78	5.83	7.97	11.17	6.54	12.19	8.97	8.12	8.7	9.66	6.06	10.15	6.01	13.45	10.28	9.18	9.06	9.83	5.59	8.09	9.3	10.9	9.39	8.32	9.01	6.76	8.64	9.86	9.29	8.23	10.34	11.2	8.58	9.59
280	15.31	14.98	12.14	14.44	8.2	8.98	8.98	10.75	13.61	14.16	7.22	5.81	10.31	8.64	10.55	5.89	5.96	7.72	11.05	6.33	11.9	9	7.91	8.44	9.48	5.95	10.1	5.89	13.44	10.16	8.91	8.79	9.62	5.39	7.84	9.09	10.8	9.26	8.32	8.86	6.63	8.46	9.78	8.95	8.2	10.03	11.19	8.49	9.18
290	15.27	14.93	11.94	14.27	8.09	8.59	8.82	10.66	13.53	14	6.95	5.72	10.22	8.55	10.22	5.81	5.77	7.6	10.81	6.25	11.76	8.88	7.66	8.12	9.23	5.84	9.95	5.5	13.18	9.63	8.65	8.44	9.33	5.22	7.52	8.97	10.63	9.08	8.17	8.71	6.48	8.21	9.59	8.7	7.99	9.74	10.87	8.21	8.77
300	15.24	14.81	11.7	14.03	8.05	8.35	8.5	10.33	13.35	13.73	6.7	5.44	9.97	8.21	9.85	5.57	5.65	7.08	10.51	5.92	11.43	8.56	7.34	7.76	9.09	5.72	9.74	5.3	12.91	9.3	8.7	8.05	9	4.91	7.22	8.71	10.27	8.68	7.93	8.47	6.06	7.87	9.36	8.4	7.7	9.45	10.69	8.06	8.43
310	15.39	14.98	11.6	14	7.9	8.15	8.38	10.07	13.29	13.86	6.6	5.56	9.97	8	9.57	5.54	5.59	6.98	10.3	5.87	11.33	8.44	7.32	7.67	9.09	5.75	9.75	5.06	12.87	9.17	8.56	7.91	9.01	4.86	7.1	8.88	10.1	8.55	7.87	8.26	6.1	7.85	9.11	8.26	7.43	9.27	10.62	8.02	8.18
320	15.45	14.96	11.51	13.79	7.75	8.06	8.35	9.85	13.08	13.76	6.4	5.13	9.86	7.93	9.21	5.48	5.71	6.93	10.1	5.75	11.08	8.23	7.1	7.47	8.95	5.68	9.54	4.89	12.65	9.12	8.4	7.78	8.77	4.92	6.93	8.65	9.95	8.44	7.66	8.12	5.99	7.57	9	8.09	7.26	8.92	10.36	7.9	7.88
[truncated: 11 more columns]

## Sheet: Fig.3k
hypo	-	+	-	+	-	+	-	+	-	+	-	+
La3+	-	-	+	+	-	-	+	+	-	-	+	+
vector	pcDNA3.2	pcDNA3.2	pcDNA3.2	pcDNA3.2	OSCA2.1	OSCA2.1	OSCA2.1	OSCA2.1	OSCA2.2	OSCA2.2	OSCA2.2	OSCA2.2
	0.55	3.79	0.72	3.6	0.56	11.9	0.83	5.05	0.6	7.14	1.22	4.95
	0.57	3.27	0.69	3.08	0.59	12.58	0.72	3.44	0.59	6.84	1	3.26
	0.56	3.61	0.67	2.52	0.54	11.76	0.68	2.78	0.38	11.89	0.78	2.14
	0.52	3.04	0.65	1.82	0.53	8.91	0.57	2.08	0.56	8.33	0.57	2.36
	0.54	3.85	0.67	1.72	0.51	9.22	0.56	1.59	0.54	6.51	0.58	1.11
	0.52	4.23	0.64	2.23	0.46	8.56	0.58	3.37	0.48	11.07	0.57	0.91
	0.44	3.2			0.42	9.64			0.56	9.94
	0.5	2.72			0.42	9.94			0.47	8.91
	0.51	1.87			0.46	8.67			0.35	6.82
	0.54	1.86			0.5	10.82			0.54	7.38
	0.52	2			0.52	9.23			0.51	11.38
	0.53	2.31			0.52	12.74			0.56	10.69

## Sheet: Fig.3l
		pcDNA3.2	OSCA2.1	OSCA2.2	TRPV4
		-22.94	39.94	8.61	3.89
		-20.09	40.08	25.16	1.85
		-27.31	39.03	20.24	-0.32
		-30.28	38.71	21.25	1.41
		-33.67	38.86	18.44	-1.08
		-24.68	33.6	18.28	0.52
		-51.94	25.2	18.35	-0.36
		-49.41	30.75	21.98	-3.07
		-49.98	35.93	30.18	-2.65
		-55.89	30.05	24.88	0
		-58.48	32.41	25.18	-12.43
		-43.29	30.32	16.27	-2.49
