# Supplementary material for: Osmosensor-mediated control of Ca2+ spiking in pollen germination
Source: Nature. 2024 May 22;629(8014):1118–25. doi: 10.1038/s41586-024-07445-6 (PMC11136663; doi:10.1038/s41586-024-07445-6)
Supplement: Supplementary file 10 — Source Data Fig. 4 [file 41586_2024_7445_MOESM10_ESM.xlsx]

## Sheet: Fig.4a
WT	time (min)	RePh1, RePh2 and RePh3	CaOS	CaOL
535 mOsm	0.5	0.317
	1	0.323
	1.5	0.329
	2	0.325
	2.5	0.318
	3	0.351
	3.5	0.327
	4	0.326
	4.5	0.326
	5	0.314
	5.5	0.309
	6	0.302
	6.5	0.296
	7	0.298
	7.5	0.29
	8	0.313
	8.5	0.315
	9	0.308
	9.5	0.312
	10	0.316
	10.5	0.295
	11	0.308
	11.5	0.308
	12	0.306
	12.5	0.304
	13	0.297
	13.5	0.29
	14	0.287
	14.5	0.282
	15	0.268
	15.5	0.276
	16	0.265
	16.5	0.259
	17	0.264
	17.5	0.264
	18	0.267
	18.5	0.269
	19	0.269
	19.5	0.261
	20	0.256
	20.5	0.268
	21	0.258
	21.5	0.244
	22	0.252
	22.5	0.249
	23	0.255
	23.5	0.244
	24	0.232
	24.5	0.244
	25	0.235
	25.5	0.247
	26	0.255
	26.5	0.247
	27	0.238
	27.5	0.254
	28	0.248
	28.5	0.244
	29	0.255
	29.5	0.255
	30	0.254
	30.5	0.25
	31	0.232
	31.5	0.242
	32	0.237
	32.5	0.251
	33	0.24
	33.5	0.244
	34	0.254
	34.5	0.239
	35	0.223
	35.5	0.247
	36	0.254
	36.5	0.236
	37	0.244
	37.5	0.25
	38	0.236
	38.5	0.235
	39	0.245
	39.5	0.244
	40	0.24
	40.5	0.242
	41	0.241
	41.5	0.233
	42	0.217
	42.5	0.248
	43	0.237
	43.5	0.237
	44	0.24
	44.5	0.246
	45	0.242
	45.5	0.235
	46	0.231
	46.5	0.225
	47	0.223
	47.5	0.231
	48	0.233
	48.5	0.233
	49	0.239
	49.5	0.234
	50	0.235
	50.5	0.262
	51	0.248
	51.5	0.263
	52	0.251
	52.5	0.259
	53	0.272
	53.5	0.274
	54	0.276
	54.5	0.267
	55	0.265	0.265
	55.5		0.259
	56		0.276
	56.5		0.312
	57		0.322
	57.5		0.308
	58		0.277
	58.5		0.277
	59		0.278
	59.5		0.303
	60		0.346
	60.5		0.317
	61		0.288
	61.5		0.262
	62		0.274
	62.5		0.293
	63		0.298
	63.5		0.302
	64		0.286
	64.5		0.265
	65		0.269
	65.5		0.276
	66		0.295
	66.5		0.279
	67		0.286
	67.5		0.301
	68		0.28
	68.5		0.27
	69		0.276
	69.5		0.282
	70		0.301
	70.5		0.324
	71		0.328
	71.5		0.273
	72		0.278
	72.5		0.281
	73		0.268
	73.5		0.296
	74		0.296
	74.5		0.302
	75		0.282
	75.5		0.27
	76		0.272
	76.5		0.265
	77		0.257
	77.5		0.272
	78		0.267
	78.5		0.264
	79		0.26
	79.5		0.278
	80		0.274
	80.5		0.274
	81		0.305
	81.5		0.296
	82		0.268
	82.5		0.254
	83		0.26
	83.5		0.3
	84		0.295
	84.5		0.3
	85		0.273
	85.5		0.29
	86		0.286
	86.5		0.289
	87		0.297
	87.5		0.269
	88		0.256
	88.5		0.261
	89		0.276
	89.5		0.309
	90		0.292
	90.5		0.284
	91		0.273
	91.5		0.264
	92		0.3
	92.5		0.342
	93		0.319
	93.5		0.303
	94		0.286
	94.5		0.289
	95		0.318
	95.5		0.322
	96		0.334
	96.5		0.316
	97		0.298
	97.5		0.294
	98		0.295
	98.5		0.283
	99		0.286
	99.5		0.28
	100		0.272
	100.5		0.28
	101		0.312
	101.5		0.308
	102		0.28
	102.5	0.264	0.264
	103	0.275
	103.5	0.267
	104	0.274
	104.5	0.299
	105	0.292
	105.5	0.286
	106	0.294
	106.5	0.288
	107	0.297
	107.5	0.277
	108	0.273
	108.5	0.273
	109	0.287
	109.5	0.274
	110	0.26
	110.5	0.293
	111	0.295
	111.5	0.285
	112	0.273
	112.5	0.279
	113	0.278
	113.5	0.257
	114	0.28
	114.5	0.283
	115	0.285
	115.5	0.271
	116	0.272
	116.5	0.283
	117	0.278
	117.5	0.274
	118	0.253
	118.5	0.268
	119	0.276
	119.5	0.273
	120	0.277
	120.5	0.278
	121	0.263
	121.5	0.268
	122	0.272
	122.5	0.283
	123	0.276
	123.5	0.282
	124	0.264
	124.5	0.26
	125	0.251
	125.5	0.252
	126	0.279
	126.5	0.262
	127	0.256
	127.5	0.263
	128	0.263
	128.5	0.253
	129	0.246
	129.5	0.268
	130	0.243
	130.5	0.234
	131	0.24
	131.5	0.273
	132	0.273
	132.5	0.259
	133	0.281
	133.5	0.303
	134	0.306
	134.5	0.307
	135	0.314
	135.5	0.283
	136	0.26
	136.5	0.28
	137	0.268
	137.5	0.26
	138	0.263
	138.5	0.276
	139	0.256
	139.5	0.266
	140	0.26
	140.5	0.277
	141	0.269
	141.5	0.258
	142	0.272
	142.5	0.257
	143	0.288
	143.5	0.261
	144	0.249
	144.5	0.275
	145	0.263
	145.5	0.268
	146	0.289
	146.5	0.286
	147	0.282
	147.5	0.27
	148	0.29
	148.5	0.283
	149	0.267
	149.5	0.247
	150	0.284
	150.5	0.308
	151	0.297
	151.5	0.268		0.268
	152			0.288
	152.5			0.289
	153			0.511
	153.5			0.707
	154			0.786
	154.5			0.782
	155			0.663
	155.5			0.522
	156			0.338
	156.5			0.25
	157			0.22
	157.5			0.216
	158			0.225
	158.5			0.227
	159			0.232
	159.5			0.226
	160			0.227
	160.5			0.23
	161			0.244
	161.5			0.231
	162			0.234
	162.5			0.274
	163			0.427
	163.5			0.571
	164			0.582
	164.5			0.504
	165			0.482
	165.5			0.476
	166			0.448
	166.5			0.395
	167			0.266
	167.5			0.23
	168			0.22
	168.5			0.218
	169			0.217
	169.5			0.23
	170			0.232
	170.5			0.245
	171			0.279
	171.5			0.332
	172			0.456
	172.5			0.391
	173			0.412
	173.5			0.416
	174			0.411
	174.5			0.418
	175			0.456
	175.5			0.452
	176			0.496
	176.5			0.482
	177			0.515
	177.5			0.466
	178			0.374
	178.5			0.3
	179			0.235
	179.5			0.219
	180			0.215
	180.5			0.221
	181			0.24
	181.5			0.258
	182			0.256
	182.5			0.281
	183			0.301
	183.5			0.433
	184			0.473
	184.5			0.461
	185			0.395
	185.5			0.353
	186			0.305
	186.5			0.279
	187			0.261
	187.5			0.279
	188			0.292
	188.5			0.371
	189			0.463
	189.5			0.521
	190			0.513
	190.5			0.481
	191			0.479
	191.5			0.462
	192			0.428
	192.5			0.406
	193			0.372
	193.5			0.335
	194			0.336
	194.5			0.337
	195			0.311
	195.5			0.297
	196			0.291
	196.5			0.291
	197			0.283
	197.5			0.274
	198	0.269		0.269
	198.5	0.282
	199	0.298
	199.5	0.294
	200	0.292
	200.5	0.291
	201	0.284
	201.5	0.279
	202	0.278
	202.5	0.273
	203	0.27
	203.5	0.268
	204	0.264
	204.5	0.256
	205	0.25
	205.5	0.237
	206	0.245
	206.5	0.29
	207	0.301
	207.5	0.284
	208	0.27
	208.5	0.274
	209	0.246
	209.5	0.229
	210	0.236
	210.5	0.23
	211	0.243
	211.5	0.246
	212	0.234
	212.5	0.23
	213	0.239
	213.5	0.239
	214	0.231
	214.5	0.217
	215	0.216
	215.5	0.226
	216	0.227
	216.5	0.226
	217	0.235
	217.5	0.386
	218	0.327
	218.5	0.273
	219	0.214
	219.5	0.225
	220	0.233
	220.5	0.232
	221	0.237
	221.5	0.23
	222	0.209
	222.5	0.205
	223	0.209
	223.5	0.212
	224	0.205
	224.5	0.209
	225	0.216
	225.5	0.215
	226	0.206
	226.5	0.202
	227	0.196
	227.5	0.196
	228	0.193
	228.5	0.209
	229	0.238
	229.5	0.253
	230	0.232
	230.5	0.21
	231	0.209
	231.5	0.178
	232	0.18
	232.5	0.191
	233	0.179
	233.5	0.17
	234	0.174
	234.5	0.177
	235	0.183
	235.5	0.175
	236	0.174
	236.5	0.169
	237	0.175
	237.5	0.169
	238	0.17
	238.5	0.15
	239	0.144
	239.5	0.151
	240	0.156
	240.5	0.144
	241	0.145
	241.5	0.139
	242	0.144
	242.5	0.145
	243	0.133
	243.5	0.141
	244	0.126
	244.5	0.127
	245	0.126
	245.5	0.124
	246	0.121
	246.5	0.118
	247	0.108
	247.5	0.109
	248	0.098
	248.5	0.1
	249	0.103
	249.5	0.104
	250	0.096
	250.5	0.097
	251	0.093
	251.5	0.082
	252	0.092
	252.5	0.087
	253	0.088
	253.5	0.083
	254	0.08
	254.5	0.083
	255	0.076
	255.5	0.074
	256	0.078
	256.5	0.074
	257	0.071
	257.5	0.076
	258	0.072
	258.5	0.07
	259	0.07
	259.5	0.075
	260	0.074
	260.5	0.07
	261	0.068
	261.5	0.069
	262	0.062
	262.5	0.062
	263	0.054
	263.5	0.054
	264	0.055
	264.5	0.051
	265	0.051
	265.5	0.049
	266	0.048
	266.5	0.046
	267	0.046
	267.5	0.041
	268	0.043
	268.5	0.043
	269	0.039
	269.5	0.042
	270	0.04
	270.5	0.041
	271	0.043
	271.5	0.04
	272	0.037
	272.5	0.043
	273	0.039
	273.5	0.037
	274	0.037
	274.5	0.037
	275	0.036
	275.5	0.034
	276	0.032
	276.5	0.031
	277	0.033
	277.5	0.034
	278	0.036
	278.5	0.035
	279	0.034
	279.5	0.036
	280	0.037
	280.5	0.034
	281	0.035
	281.5	0.043
	282	0.034
	282.5	0.034
	283	0.032
	283.5	0.033
	284	0.033
	284.5	0.032
	285	0.031
	285.5	0.031
	286	0.029
	286.5	0.028
	287	0.028
	287.5	0.029
	288	0.031
	288.5	0.031
	289	0.032
	289.5	0.03
	290	0.032
	290.5	0.031
	291	0.031
	291.5	0.03
	292	0.031
	292.5	0.031
	293	0.031
	293.5	0.031
	294	0.03
	294.5	0.031
	295	0.027
	295.5	0.028
	296	0.031
	296.5	0.031
	297	0.033
	297.5	0.031
	298	0.03
	298.5	0.031
	299	0.029
	299.5	0.028
	300	0.031

## Sheet: Fig.4b
osca2.1/2.2	time (min)	RePh1, RePh2 and RePh3	CaOS	CaOL
535 mOsm	0.5	0.323
	1	0.314
	1.5	0.264
	2	0.221
	2.5	0.2
	3	0.173
	3.5	0.178
	4	0.176
	4.5	0.181
	5	0.18
	5.5	0.18
	6	0.167
	6.5	0.142
	7	0.168
	7.5	0.167
	8	0.168
	8.5	0.161
	9	0.16
	9.5	0.145
	10	0.152
	10.5	0.153
	11	0.152
	11.5	0.148
	12	0.148
	12.5	0.131
	13	0.141
	13.5	0.14
	14	0.137
	14.5	0.128
	15	0.128
	15.5	0.121
	16	0.127
	16.5	0.123
	17	0.128
	17.5	0.135
	18	0.127
	18.5	0.137
	19	0.135
	19.5	0.132
	20	0.128
	20.5	0.123
	21	0.127
	21.5	0.136
	22	0.138
	22.5	0.133
	23	0.13
	23.5	0.127
	24	0.136
	24.5	0.135
	25	0.136
	25.5	0.133
	26	0.132
	26.5	0.129
	27	0.123
	27.5	0.121
	28	0.123
	28.5	0.121
	29	0.121
	29.5	0.121
	30	0.12
	30.5	0.121
	31	0.123
	31.5	0.125
	32	0.125
	32.5	0.127
	33	0.125
	33.5	0.122
	34	0.103
	34.5	0.098
	35	0.122
	35.5	0.099
	36	0.122
	36.5	0.112
	37	0.118
	37.5	0.106
	38	0.116
	38.5	0.122
	39	0.121
	39.5	0.117
	40	0.114
	40.5	0.116
	41	0.117
	41.5	0.113
	42	0.121
	42.5	0.12
	43	0.12
	43.5	0.12
	44	0.12
	44.5	0.118
	45	0.117
	45.5	0.118
	46	0.118
	46.5	0.12
	47	0.114
	47.5	0.115
	48	0.111
	48.5	0.108
	49	0.106
	49.5	0.102
	50	0.099
	50.5	0.105
	51	0.105
	51.5	0.094
	52	0.102
	52.5	0.109
	53	0.111
	53.5	0.11
	54	0.109
	54.5	0.11
	55	0.111
	55.5	0.11
	56	0.108
	56.5	0.11
	57	0.106
	57.5	0.107
	58	0.104
	58.5	0.103
	59	0.097
	59.5	0.107
	60	0.105
	60.5	0.103
	61	0.1
	61.5	0.099
	62	0.097
	62.5	0.092
	63	0.09
	63.5	0.097
	64	0.1
	64.5	0.099
	65	0.099
	65.5	0.084
	66	0.089
	66.5	0.098
	67	0.099
	67.5	0.099
	68	0.098
	68.5	0.095
	69	0.095
	69.5	0.092
	70	0.093
	70.5	0.094
	71	0.096
	71.5	0.096
	72	0.098
	72.5	0.097
	73	0.095
	73.5	0.097
	74	0.093
	74.5	0.089
	75	0.092
	75.5	0.093
	76	0.093
	76.5	0.086
	77	0.086
	77.5	0.084
	78	0.081
	78.5	0.078
	79	0.073
	79.5	0.069
	80	0.077
	80.5	0.082
	81	0.084
	81.5	0.083
	82	0.082
	82.5	0.079
	83	0.073
	83.5	0.075
	84	0.077
	84.5	0.058
	85	0.054
	85.5	0.072
	86	0.063
	86.5	0.075
	87	0.077
	87.5	0.077
	88	0.077
	88.5	0.079
	89	0.077
	89.5	0.095
	90	0.092
	90.5	0.089
	91	0.082
	91.5	0.078
	92	0.081
	92.5	0.086
	93	0.095
	93.5	0.099
	94	0.099
	94.5	0.099
	95	0.098
	95.5	0.097
	96	0.095
	96.5	0.076
	97	0.08
	97.5	0.092
	98	0.078
	98.5	0.085
	99	0.098
	99.5	0.101
	100	0.1
	100.5	0.1
	101	0.109
	101.5	0.116
	102	0.102
	102.5	0.097
	103	0.12
	103.5	0.121
	104	0.119
	104.5	0.099
	105	0.11
	105.5	0.097
	106	0.108
	106.5	0.105
	107	0.109
	107.5	0.111
	108	0.111
	108.5	0.109
	109	0.108
	109.5	0.112
	110	0.114
	110.5	0.109
	111	0.111
	111.5	0.117
	112	0.11
	112.5	0.11
	113	0.11
	113.5	0.116
	114	0.117
	114.5	0.115
	115	0.116
	115.5	0.115
	116	0.114
	116.5	0.109
	117	0.117
	117.5	0.093
	118	0.113
	118.5	0.116
	119	0.112
	119.5	0.119
	120	0.127
	120.5	0.124
	121	0.127
	121.5	0.118
	122	0.123
	122.5	0.123
	123	0.13
	123.5	0.12
	124	0.123
	124.5	0.13
	125	0.123
	125.5	0.123
	126	0.122
	126.5	0.13
	127	0.136
	127.5	0.134
	128	0.125
	128.5	0.133
	129	0.131
	129.5	0.132
	130	0.123
	130.5	0.116
	131	0.128
	131.5	0.136
	132	0.134
	132.5	0.131
	133	0.142
	133.5	0.15
	134	0.124
	134.5	0.133
	135	0.131
	135.5	0.13
	136	0.132
	136.5	0.131
	137	0.127
	137.5	0.134
	138	0.126
	138.5	0.126
	139	0.128
	139.5	0.133
	140	0.122
	140.5	0.142
	141	0.142
	141.5	0.146
	142	0.141
	142.5	0.138
	143	0.135
	143.5	0.14
	144	0.142
	144.5	0.149
	145	0.152
	145.5	0.153
	146	0.15
	146.5	0.108
	147	0.104
	147.5	0.115
	148	0.111
	148.5	0.125
	149	0.125
	149.5	0.121
	150	0.118
	150.5	0.123
	151	0.132
	151.5	0.13
	152	0.142
	152.5	0.152
	153	0.151
	153.5	0.144
	154	0.134
	154.5	0.135
	155	0.138
	155.5	0.143
	156	0.138
	156.5	0.125
	157	0.13
	157.5	0.122
	158	0.117
	158.5	0.12
	159	0.131
	159.5	0.115
	160	0.126
	160.5	0.114
	161	0.129
	161.5	0.142
	162	0.162
	162.5	0.152
	163	0.144
	163.5	0.146
	164	0.153
	164.5	0.155
	165	0.15
	165.5	0.168
	166	0.167
	166.5	0.163
	167	0.151
	167.5	0.154
	168	0.15
	168.5	0.161
	169	0.158
	169.5	0.149
	170	0.154
	170.5	0.15
	171	0.14	0.14
	171.5		0.136
	172		0.154
	172.5		0.155
	173		0.145
	173.5		0.13
	174		0.151
	174.5		0.176
	175		0.146
	175.5		0.133
	176		0.141
	176.5		0.162
	177		0.153
	177.5		0.137
	178		0.13
	178.5		0.126
	179		0.142
	179.5		0.143
	180		0.122
	180.5		0.146	0.146
	181			0.149
	181.5			0.168
	182			0.166
	182.5			0.174
	183			0.248
	183.5			0.418
	184			0.537
	184.5			0.478
	185			0.34
	185.5			0.223
	186			0.173
	186.5			0.143
	187			0.135
	187.5	0.161		0.161
	188	0.156
	188.5	0.15
	189	0.146
	189.5	0.145
	190	0.127
	190.5	0.143
	191	0.126
	191.5	0.135
	192	0.116
	192.5	0.117
	193	0.117
	193.5	0.118
	194	0.117
	194.5	0.129
	195	0.131
	195.5	0.128
	196	0.126
	196.5	0.132
	197	0.129
	197.5	0.133
	198	0.125
	198.5	0.112
	199	0.113
	199.5	0.132
	200	0.138
	200.5	0.12
	201	0.138
	201.5	0.118
	202	0.117
	202.5	0.14
	203	0.137
	203.5	0.128
	204	0.14
	204.5	0.142
	205	0.14
	205.5	0.14
	206	0.139
	206.5	0.137
	207	0.136
	207.5	0.139
	208	0.141
	208.5	0.121
	209	0.149
	209.5	0.139
	210	0.136
	210.5	0.134
	211	0.135
	211.5	0.129
	212	0.127
	212.5	0.128
	213	0.128
	213.5	0.126
	214	0.137
	214.5	0.139
	215	0.129
	215.5	0.133
	216	0.131
	216.5	0.134
	217	0.138
	217.5	0.128
	218	0.125
	218.5	0.123
	219	0.132
	219.5	0.123
	220	0.118
	220.5	0.108
	221	0.125
	221.5	0.127
	222	0.101
	222.5	0.127
	223	0.116
	223.5	0.116
	224	0.109
	224.5	0.104
	225	0.108
	225.5	0.111
	226	0.12
	226.5	0.135
	227	0.125
	227.5	0.115
	228	0.106
	228.5	0.106
	229	0.104
	229.5	0.096
	230	0.11
	230.5	0.114
	231	0.113
	231.5	0.112
	232	0.126
	232.5	0.129
	233	0.13
	233.5	0.133
	234	0.125
	234.5	0.118
	235	0.121
	235.5	0.117
	236	0.119
	236.5	0.117
	237	0.116
	237.5	0.118
	238	0.126
	238.5	0.124
	239	0.123
	239.5	0.117
	240	0.1
	240.5	0.104
	241	0.112
	241.5	0.115
	242	0.109
	242.5	0.116
	243	0.113
	243.5	0.115
	244	0.111
	244.5	0.104
	245	0.11
	245.5	0.111
	246	0.111
	246.5	0.109
	247	0.106
	247.5	0.086
	248	0.104
	248.5	0.098
	249	0.092
	249.5	0.097
	250	0.095
	250.5	0.099		0.099
	251			0.098
	251.5			0.113
	252			0.117
	252.5			0.125
	253			0.216
	253.5			0.292
	254			0.273
	254.5			0.195
	255			0.13
	255.5			0.106
	256			0.098
	256.5			0.093
	257			0.098
	257.5			0.097
	258			0.094
	258.5	0.101		0.101
	259	0.1
	259.5	0.093
	260	0.085
	260.5	0.083
	261	0.076
	261.5	0.069
	262	0.065
	262.5	0.072
	263	0.069
	263.5	0.074
	264	0.07
	264.5	0.059
	265	0.055
	265.5	0.056
	266	0.052
	266.5	0.06
	267	0.061
	267.5	0.073
	268	0.077
	268.5	0.075
	269	0.081
	269.5	0.079
	270	0.077
	270.5	0.075
	271	0.074
	271.5	0.076
	272	0.08
	272.5	0.078
	273	0.075
	273.5	0.073
	274	0.081
	274.5	0.076
	275	0.097
	275.5	0.09
	276	0.095
	276.5	0.091
	277	0.089
	277.5	0.089
	278	0.099
	278.5	0.091
	279	0.099
	279.5	0.094
	280	0.093
	280.5	0.09
	281	0.092
	281.5	0.091
	282	0.09
	282.5	0.089
	283	0.097
	283.5	0.09
	284	0.092
	284.5	0.092
	285	0.093
	285.5	0.095
	286	0.101
	286.5	0.092
	287	0.103
	287.5	0.095
	288	0.097
	288.5	0.108
	289	0.104
	289.5	0.099
	290	0.097
	290.5	0.1
	291	0.101
	291.5	0.1
	292	0.097
	292.5	0.09
	293	0.091
	293.5	0.086
	294	0.089
	294.5	0.09
	295	0.091
	295.5	0.087
	296	0.087
	296.5	0.087
	297	0.092
	297.5	0.09
	298	0.072
	298.5	0.085
	299	0.09
	299.5	0.086
	300	0.089
