# Supplementary material for: Osmosensor-mediated control of Ca2+ spiking in pollen germination
Source: Nature. 2024 May 22;629(8014):1118–25. doi: 10.1038/s41586-024-07445-6 (PMC11136663; doi:10.1038/s41586-024-07445-6)
Supplement: Supplementary file 11 — Source Data Fig. 5 [file 41586_2024_7445_MOESM11_ESM.xlsx]

## Sheet: Fig.5a
	time (min)	WT-350-1	WT-350-2	WT-350-3	WT-350-4	WT-350-5	WT-350-6	WT-350-7	WT-350-8	WT-350-9	WT-350-10
WT-350	0.5	0	0.0027	0.0145	0.0136	-0.0033	0.0134	0.0163	0.0166	-0.0012	0.0089
	1	0.0014	0.0233	0.0264	0.0243	0.019	0.0206	0.0392	0.0081	0.0192	0.0135
	1.5	0.0039	0.0042	0.0138	0.0268	0.0225	0.0143	0.0502	0.0158	0.0071	0.0128
	2	-0.0005	0.0021	0.0188	0.0552	-0.0021	0.0398	0.0456	0.0154	0	0.0079
	2.5	0.0002	0.0041	0.0276	0.0428	0.0022	0.0565	0.0652	0.0126	0.0051	-0.0004
	3	0.0007	0.0049	0.049	0.0342	0.0059	0.0823	0.0648	0.009	0.0076	-0.0004
	3.5	0.0036	0.0119	0.0345	0.056	0.011	0.0847	0.0505	0.0142	0.0149	0.0068
	4	0.0026	0.0093	0.0725	0.0542	0.0104	0.1109	0.0245	0.0174	0.0176	0.0068
	4.5	-0.0012	0.0037	0.0637	0.043	0	0.1288	0.0417	0.0107	0.0033	0.0047
	5	0.0004	0.0048	0.0441	0.0287	0.0044	0.1225	0.0467	0.0131	0.0024	0.0058
	5.5	0.0008	0.0036	0.0312	0.0469	0.0123	0.1055	0.0449	0.0086	0.0096	0.0069
	6	0.0004	0.008	0.0591	0.0561	0.0165	0.1255	0.031	0.0088	0.0256	0.0111
	6.5	0.0038	0.0138	0.0589	0.0306	0.0264	0.1487	0.036	0.0119	0.034	0.0182
	7	0.0016	0.0162	0.0454	0.023	0.0259	0.1497	0.0497	0.0127	0.0331	0.0212
	7.5	-0.0021	0.0172	0.0281	0.0335	0.0242	0.1263	0.0384	0.0105	0.0261	0.016
	8	0.0034	0.0227	0.0404	0.0447	0.0287	0.1224	0.0473	0.0107	0.0301	0.0196
	8.5	0.0028	0.0223	0.0319	0.0597	0.0247	0.1218	0.0255	0.0114	0.0305	0.0181
	9	-0.0026	0.0042	0.042	0.0622	0.0121	0.1379	0.0331	-0.0017	0.0105	0.0071
	9.5	0.0013	-0.0007	0.0478	0.0661	0.0041	0.1519	0.0817	0.0095	0.0136	0.0027
	10	0.0029	0.0011	0.0751	0.093	0.0091	0.1398	0.0866	0.0185	0.0121	0.0118
	10.5	0.0152	0.0151	0.0767	0.0746	0.0304	0.0844	0.0632	-0.0035	0.0343	0.0226
	11	0.0102	0.0079	0.0217	0.0152	0.0254	0.0151	0.0169	-0.0033	0.0252	0.0193
	11.5	0.0048	0.0032	0.0623	0.0725	0.0153	0.0888	0.0715	0.0016	0.0216	0.0168
	12	-0.0035	-0.0016	0.0539	0.059	0.0062	0.0882	0.0733	0.0099	0.0075	0.0146
	12.5	0.0015	0.0119	0.0584	0.057	0.0236	0.079	0.0857	0.0437	0.0271	0.0168
	13	0.0095	0.0184	0.0634	0.0573	0.0317	0.098	0.0742	0.0379	0.0382	0.0191
	13.5	0.0016	0.01	0.0676	0.0566	0.022	0.0929	0.081	0.0363	0.0258	0.0058
	14	-0.0041	-0.0023	0.0875	0.0629	0.0079	0.1029	0.1001	0.0251	0.0089	0.0018
	14.5	0.0037	0.0175	0.0868	0.0655	0.0212	0.1084	0.0934	0.0206	0.0364	0.0135
	15	-0.0043	0.0032	0.0862	0.0735	0.0112	0.1254	0.0772	0.006	0.0092	0.0011
	15.5	0.0129	0.0258	0.0884	0.0735	0.0377	0.0925	0.0704	0.0335	0.0569	0.0246
	16	0.0123	0.0243	0.0697	0.0571	0.0344	0.0826	0.0974	0.0412	0.0468	0.0207
	16.5	0.0147	0.0189	0.0076	0.0122	0.0247	0.0076	0.0177	0.0244	0.0249	0.0111
	17	0.0008	0.0172	0.0565	0.0704	0.0241	0.0999	0.0739	0.0298	0.0102	0.0016
	17.5	0.0048	0.0208	0.0677	0.0687	0.0302	0.1145	0.1261	0.0143	0.0221	0.0086
	18	0.0089	0.0257	0.0848	0.0719	0.0232	0.1008	0.1475	0.0086	0.027	0.0166
	18.5	0.018	0.0339	0.1112	0.084	0.0317	0.1325	0.0906	0.0469	0.0397	0.0245
	19	0.0114	0.0296	0.1183	0.084	0.0267	0.1575	0.1138	0.0509	0.037	0.0148
	19.5	0.0018	0.0197	0.0923	0.1054	0.0284	0.1023	0.1498	0.0205	0.04	0.0031
	20	0.0064	0.0286	0.0757	0.0865	0.0335	0.0602	0.062	0.0013	0.0416	0.0055
	20.5	0.0063	0.024	0.0613	0.0094	0.0315	0.0466	0.0001	0.0126	0.045	0.0172
	21	0.0164	0.0212	0.1453	0.0535	0.0344	0.1987	0.1466	0.0384	0.0424	0.028
	21.5	0.0209	0.0311	0.1068	0.062	0.0289	0.1261	0.2217	0.0481	0.0573	0.0204
	22	0.0171	0.0456	0.0855	0.0944	0.0286	0.1035	0.109	0.0128	0.0608	0.0027
	22.5	-0.0061	0.0246	0.0926	0.1772	0.026	0.0901	0.0539	0.0011	0.0306	0.0135
	23	-0.0064	-0.0003	0.2053	0.133	0.016	0.1378	0.0596	-0.001	0.0139	0.0022
	23.5	0.0413	0.0078	0.1584	0.0732	0.0176	0.1658	0.1686	0.0243	0.018	0.0032
	24	0.0631	0.0143	0.0977	0.0543	0.0305	0.144	0.146	0.0468	0.0552	0.0109
	24.5	0.0245	0.051	0.0734	0.0587	0.0376	0.0963	0.0965	0.0229	0.0558	0.025
	25	0.0006	0.045	0.0957	0.088	0.0462	0.0773	0.0463	0.0242	0.068	0.0398
	25.5	-0.0075	0.0026	0.1955	0.1384	0.0085	0.1858	0.0566	-0.0017	0.0167	0.0034
	26	0.0196	0.0041	0.1547	0.0801	0.0078	0.1845	0.1287	0.0077	0.037	0.0178
	26.5	0.0533	0.0302	0.0952	0.0761	0.0207	0.1266	0.1498	0.0241	0.0405	0.0175
	27	0.0263	0.0451	0.0647	0.0404	0.0164	0.068	0.0623	0.0314	0.0307	0.014
	27.5	0.0014	0.0267	0.0909	0.0573	0.0022	0.0772	0.0757	-0.0045	0.0109	0.0291
	28	0.0082	0.0259	0.2628	0.1004	0.0499	0.1289	0.0679	0.0067	0.0397	0.0945
	28.5	0.022	0.0217	0.1324	0.0577	0.0407	0.1288	0.0699	0.0369	0.0459	0.0339
	29	0.0222	0.0265	0.0174	0.0169	0.0093	0.0868	0.0809	0.0366	0.0269	-0.0153
	29.5	0.0151	0.0382	0.036	0.0246	0.0093	0.0629	0.074	0.0102	0.031	0.0023
	30	0.0356	0.0249	0.0941	0.0247	0.0313	0.0683	0.0429	0.0052	0.056	0.0402
	30.5	0.074	0.0371	0.2733	0.0375	0.0575	0.0735	0.0343	0.0188	0.0587	0.0711
	31	0.0365	0.0541	0.2296	0.0953	0.0208	0.1005	0.0724	0.03	0.0352	0.0188
	31.5	0.0267	0.0347	0.0526	0.0523	0.004	0.1466	0.0671	0.0633	0.0171	-0.0095
	32	-0.0068	0.0069	0.0417	0.0683	0.0005	0.1301	0.0804	0.0305	-0.0051	-0.016
	32.5	0.0115	0.0294	0.1259	0.0727	0.0608	0.1133	0.0702	0.0168	0.0433	0.0312
	33	0.0276	0.05	0.325	0.0601	0.085	0.0991	0.0567	-0.0075	0.0455	0.0945
	33.5	0.0328	0.096	0.1244	0.0885	0.0693	0.0999	0.0684	0.0625	0.0366	0.1528
	34	0.0427	0.0913	0.0952	0.1286	0.0272	0.2422	0.1259	0.111	0.0245	0.0491
	34.5	0.0236	0.0202	0.0904	0.1276	0.0121	0.194	0.1714	0.0446	0.0261	-0.0123
	35	0.0094	0.0237	0.1324	0.0848	0.0877	0.1278	0.1283	-0.0104	0.0348	0.0007
	35.5	0.009	0.0707	0.3436	0.0142	0.2578	0.0261	0.0392	0.01	0.0297	0.0451
	36	0.0107	0.0719	0.334	0.1125	0.0603	0.1213	0.0986	0.1173	0.0298	0.1038
	36.5	0.0204	0.0126	0.1375	0.1716	-0.0057	0.226	0.1169	0.1449	0.0296	0.0842
	37	0.0364	0.019	0.0656	0.1203	0.0037	0.2306	0.1614	0.0479	0.0041	0.0152
	37.5	-0.0033	-0.002	0.0857	0.0707	0.058	0.1449	0.1209	-0.0139	-0.0476	-0.0305
	38	0.009	0.048	0.2495	0.02	0.1195	0.0482	0.0417	0.0432	0.0177	0.0119
	38.5	0.0081	0.0457	0.2906	0.0916	0.0656	0.1082	0.1153	0.2554	0.0549	0.0311
	39	-0.0134	0.003	0.1308	0.2067	0.0022	0.1712	0.1601	0.1578	0.0035	0.024
	39.5	0.0256	0.0423	0.0073	0.0969	0.0355	0.1312	0.1836	0.0507	0.0592	0.0429
	40	0.0471	0.0485	0.0305	0.029	0.1001	0.0718	0.0551	-0.0016	0.0469	0.0478
	40.5	0.0364	0.0814	0.2201	0.035	0.1255	0.0636	0.0146	0.0133	0.0597	0.0441
	41	0.0192	0.1341	0.1913	0.0513	0.083	0.0272	0.0063	0.1312	0.0813	0.0403
	41.5	0.0099	0.0837	0.1169	0.1114	0.0732	0.1479	0.1192	0.1214	0.107	0.07
	42	0.0265	0.0241	0.0722	0.1138	0.0408	0.237	0.2144	0.0438	0.0806	0.0632
	42.5	0.0691	0.0468	0.1164	0.1206	0.123	0.1737	0.1843	0.0233	0.0889	0.0897
	43	0.0664	0.1134	0.202	0.1239	0.1084	0.1211	0.1035	0.0486	0.0855	0.0664
	43.5	0.0339	0.148	0.2359	0.0852	0.0417	0.0764	0.0547	0.099	0.1011	0.0213
	44	0.0027	0.0517	0.1203	0.0802	0.0487	0.1263	0.0886	0.1147	0.1893	0.0423
	44.5	-0.009	0.0081	0.0704	0.0849	0.0912	0.2318	0.1186	0.0617	0.1464	0.1896
	45	0.0044	0.0253	0.1066	0.1189	0.1718	0.4134	0.1865	0.0361	0.0758	0.0919
	45.5	0.0205	0.1096	0.205	0.2018	0.0757	0.2061	0.138	0.0426	0.0463	0.0456
	46	0.0576	0.0799	0.207	0.1446	0.0122	0.0683	0.0753	0.0847	0.0254	-0.0174
	46.5	0.0697	0.0625	0.1431	0.1227	0.0203	0.0512	0.0615	0.1432	0.0719	-0.0191
	47	0.017	0.0062	0.1153	0.1374	0.0793	0.1042	0.1444	0.0509	0.0912	0.0387
	47.5	-0.0163	0.0058	0.1121	0.102	0.2498	0.2804	0.2381	0.0213	0.0642	0.0529
	48	-0.0364	0.0617	0.1775	0.0742	0.0537	0.2303	0.1427	0.0388	-0.0175	0.0266
	48.5	0.0024	0.1073	0.2523	0.0736	-0.0046	0.1281	0.1036	0.1227	-0.0159	-0.0106
	49	0.041	0.087	0.175	0.1223	0.0011	0.0984	0.068	0.1886	-0.0141	-0.0161
	49.5	0.0337	0.0423	0.0935	0.184	0.0378	0.0625	0.0933	0.0961	0.0297	0.0396
	50	0.0099	0.0296	0.1142	0.1221	0.159	0.1064	0.1868	0.0301	0.0659	0.1058
	50.5	-0.0133	0.1122	0.174	0.0873	0.1018	0.1726	0.2102	0.0221	0.0657	0.0659
	51	0.0023	0.1999	0.1535	0.0606	0.0017	0.1599	0.1957	0.126	0.0177	-0.0057
	51.5	0.0203	0.0704	0.1338	0.0925	-0.0138	0.1434	0.1185	0.2225	-0.0044	-0.02
	52	0.0756	0.0259	0.0938	0.1164	0.0278	0.1017	0.0306	0.0779	0.0049	0.049
	52.5	0.0507	0.0247	0.1587	0.1931	0.157	0.1271	0.1515	0.0012	0.062	0.0714
	53	0.0103	0.1127	0.1867	0.207	0.1154	0.1999	0.3122	-0.0023	0.1774	0.0505
	53.5	-0.0098	0.0893	0.2022	0.1697	0.0222	0.2054	0.2253	0.072	0.0958	0.0472
	54	0.0133	0.0388	0.1847	0.0847	-0.0066	0.1923	0.1063	0.1385	0.0129	0.0423
	54.5	0.0457	0.0083	0.0889	0.0124	0.021	0.0867	0.0283	0.0945	-0.0205	0.0141
	55	0.0686	0.0028	0.1017	0.0596	0.1339	0.022	0.0327	0.0333	-0.0165	0.0386
	55.5	0.0292	0.099	0.2378	0.3079	0.0602	0.1213	0.1882	0.0222	0.0295	0.0609
	56	0.0044	0.2188	0.2594	0.2169	0.038	0.1927	0.1811	0.0747	0.0879	0.0432
	56.5	-0.0125	0.0601	0.1713	0.1029	0.0229	0.1583	0.0862	0.1514	0.0132	0.0085
	57	0.0252	0.0172	0.1083	0.072	0.0328	0.1187	0.0642	0.1189	-0.0207	0.0201
	57.5	0.074	-0.0039	0.1504	0.0577	0.0708	0.0842	0.051	0.0302	-0.0304	0.0582
	58	0.0971	0.127	0.3562	0.1492	0.098	0.1048	0.1365	0.0079	0.049	0.0553
	58.5	0.025	0.1588	0.2324	0.268	0.0379	0.1009	0.1794	0.0475	0.0684	0.0591
	59	-0.0272	0.064	0.1452	0.1817	0.0379	0.1301	0.1412	0.1991	0.0511	0.0087
	59.5	-0.0208	0.0106	0.0726	0.1028	0.0334	0.1254	0.0959	0.1235	0.0252	0.0153
	60	0.0084	-0.0041	0.0276	0.0302	0.076	0.0869	0.0339	0.033	-0.0039	0.0579
	60.5	0.0808	0.0529	0.2253	0.0939	0.0922	0.1644	0.1416	0.0228	0.044	0.0864
	61	0.0868	0.1205	0.2903	0.1662	0.0527	0.1802	0.2777	0.0451	0.107	0.0749
	61.5	0.0495	0.0781	0.1823	0.2811	0.0231	0.1769	0.4863	0.1319	0.1329	0.0582
	62	-0.0009	0.0365	0.1295	0.1799	0.0197	0.1984	0.2176	0.2277	0.072	0.0309
	62.5	-0.0172	0.0284	0.1011	0.0771	0.0704	0.1424	0.0769	0.0935	0.0143	0.0632
	63	-0.0126	0.0297	0.1106	0.0639	0.1074	0.0874	0.0243	0.017	-0.0026	0.0792
	63.5	0.0357	0.0759	0.1324	0.0747	0.018	0.0841	0.0453	-0.0022	0.0241	0.0141
	64	0.031	0.118	0.1123	0.1053	-0.017	0.0731	0.1537	0.0352	0.0532	0.022
	64.5	0.0136	0.0793	0.1615	0.5455	-0.022	0.2616	0.3895	0.1723	0.0606	0.0215
	65	0.0261	0.0505	0.1384	0.3504	0.0901	0.2822	0.1681	0.1581	0.0274	0.0231
	65.5	0.0048	0.0201	0.1549	0.1421	0.2271	0.1803	0.0667	0.0566	0.0012	0.0772
	66	-0.0105	0.0391	0.2616	0.0743	0.0659	0.1015	0.0601	0.0197	0.0542	0.0562
	66.5	0.0159	0.111	0.2077	0.0713	0.0057	0.0899	0.0769	0.0188	0.1289	0.0395
	67	0.033	0.125	0.1576	0.1191	0.0088	0.1256	0.172	0.1165	0.1818	0.0317
	67.5	0.0474	0.084	0.1147	0.196	0.0134	0.2283	0.288	0.2166	0.0812	0.0274
	68	0.0251	0.0053	0.1227	0.2096	0.1462	0.1895	0.2053	0.1299	-0.0365	0.0664
	68.5	-0.0008	-0.0049	0.1987	0.1668	0.102	0.1413	0.0833	0.0424	-0.0523	0.0331
	69	-0.0335	0.0834	0.2712	0.0524	-0.0017	0.046	0.0178	0.0019	-0.0463	0.0059
	69.5	-0.0149	0.1182	0.2038	0.0334	-0.0176	0.0189	0.0206	0.0204	0.0399	0.0494
	70	-0.0177	0.0072	0.1367	0.0842	-0.0617	0.0899	0.1409	0.0437	0.0094	-0.0143
	70.5	-0.0065	-0.0061	0.0631	0.134	-0.0054	0.1426	0.2883	0.0831	-0.0055	-0.0103
	71	0.0223	0.0136	0.0834	0.223	0.1622	0.2857	0.2614	0.093	0.0229	0.0452
	71.5	0.0002	0.0069	0.1828	0.1528	0.0739	0.3001	0.1216	0.0287	-0.0421	0.0586
	72	0.0216	0.1503	0.3835	0.091	0.0139	0.1659	0.0567	0.0204	-0.0065	0.0435
	72.5	-0.0206	0.078	0.2816	0.0734	-0.0411	0.0938	0.0339	0.0217	0.0142	-0.018
	73	-0.0156	0.0281	0.1651	0.0779	-0.0297	0.0534	0.0481	0.1212	0.0792	-0.02
	73.5	0.0391	0.0234	0.0911	0.1264	0.1635	0.0761	0.2696	0.1531	0.1087	0.0374
	74	0.0675	0.0249	0.0919	0.248	0.1581	0.1622	0.4581	0.0798	0.0564	0.0889
	74.5	0.0427	0.0648	0.1655	0.2055	0.0351	0.2656	0.2155	0.0445	0.0336	0.1413
	75	-0.0178	0.0874	0.3395	0.0834	-0.0194	0.1374	0.1066	0.0229	0.0046	0.039
	75.5	-0.0268	0.0796	0.2979	0.0584	0.0239	0.0834	0.1612	0.0703	0.0553	-0.0127
	76	-0.0366	0.049	0.1327	0.0588	0.0206	0.0481	0.1913	0.1546	0.0252	-0.0213
	76.5	0.0069	0.0493	0.0468	0.091	0.1984	0.0973	0.2582	0.1224	0.0893	0.0438
	77	0.027	0.0302	0.0189	0.1252	0.0798	0.0766	0.3557	0.0499	0.0909	0.12
	77.5	0.0318	0.0868	0.1981	0.3068	0.0178	0.1425	0.4078	0.0204	0.0531	0.1945
	78	0.0288	0.1672	0.2898	0.263	0.0483	0.1896	0.2481	0.0254	0.0925	0.0463
	78.5	0.0366	0.1018	0.1081	0.0798	0.0425	0.0745	0.0565	0.0793	0.0652	-0.0015
	79	0.0281	0.0695	0.0573	0.0151	0.1226	0.0252	0.0049	0.1473	0.0455	0.0461
	79.5	0.0063	0.0267	0.0309	0.0172	0.124	0.0553	0.0484	0.0822	0.0238	0.0282
	80	-0.0049	0.0048	0.0459	0.0885	0.0048	0.1207	0.1635	0.0148	-0.0144	0.0723
	80.5	0.0062	0.0666	0.1727	0.4004	-0.0068	0.2583	0.3377	0.0163	0.051	0.1554
	81	0.0434	0.1177	0.2932	0.35	0.0288	0.3896	0.2778	0.0328	0.0557	0.0372
	81.5	0.0642	0.0703	0.1699	0.1873	0.0786	0.2539	0.1352	0.0669	0.0437	-0.0048
	82	0.0346	0.0393	0.0903	0.0921	0.1037	0.1807	0.0662	0.078	0.0027	0.0342
	82.5	-0.0091	0.021	0.0878	0.058	0.0437	0.134	0.0429	0.0795	-0.0068	0.0144
	83	-0.0207	0.0048	0.1609	0.0723	-0.0141	0.1575	0.0622	0.0311	0.0079	0.0754
	83.5	-0.0293	0.0757	0.2078	0.1271	-0.0301	0.2545	0.2049	0.0034	0.0352	0.0618
	84	0.0014	0.1417	0.2237	0.2318	0.0057	0.2675	0.4041	0.0103	0.0436	0.0218
	84.5	0.0306	0.0856	0.1821	0.186	0.166	0.1969	0.2006	0.0479	0.0703	0.038
	85	0.0135	0.0386	0.0955	0.1004	0.1368	0.1123	0.0807	0.1098	0.0124	0.0168
	85.5	0.0427	0.0204	0.0954	0.0899	0.0433	0.1149	0.107	0.104	0.0634	0.031
	86	0.0241	0.0073	0.1418	0.0872	-0.029	0.1109	0.1477	0.0288	0.099	0.0825
	86.5	0.0144	0.0684	0.2556	0.121	-0.0132	0.1892	0.3922	0.0018	0.065	0.114
	87	0.0031	0.1007	0.2242	0.1803	0.0573	0.34	0.6498	0.0039	0.0337	0.0946
	87.5	-0.0077	0.0465	0.1155	0.2945	0.1317	0.2157	0.3454	0.037	-0.01	0.0563
	88	-0.0056	0.0192	0.1199	0.2905	0.0747	0.146	0.2061	0.1039	-0.0063	0.0024
	88.5	0.0085	0.0241	0.144	0.1608	0.0221	0.0813	0.1287	0.0841	0.0588	0.0078
	89	0.0121	0.013	0.1705	0.0542	-0.004	0.0271	0.0718	0.0297	0.0768	0.0439
	89.5	0	0.093	0.2729	0.0564	-0.0073	0.0676	0.1493	-0.0009	0.0812	0.0805
	90	0.0012	0.1362	0.136	0.131	0.0516	0.0854	0.2837	0.009	0.0422	0.1323
	90.5	0.024	0.0759	0.1004	0.3427	0.1184	0.2376	0.4073	0.0525	0.0118	0.0713
	91	0.0189	0.0411	0.1111	0.2977	0.0638	0.2819	0.2522	0.0727	-0.0343	-0.0169
	91.5	0.0521	0.0698	0.1549	0.1674	0.0368	0.1865	0.1195	0.0633	0.0324	-0.0139
	92	0.0544	0.085	0.292	0.0781	0.0133	0.1242	0.0641	0.0274	0.1009	0.0223
	92.5	0.0322	0.1029	0.3008	0.0566	0.0255	0.107	0.0998	0.005	0.1073	0.128
	93	0.0184	0.2117	0.1641	0.0809	0.1297	0.1176	0.2804	0.0201	0.0624	0.1029
	93.5	0.0127	0.1101	0.0813	0.1796	0.1662	0.143	0.5929	0.1149	0.0316	0.0573
	94	0.0124	0.0469	0.1037	0.2571	0.0637	0.2142	0.3563	0.0863	-0.0085	0.002
	94.5	0.0535	0.0507	0.1608	0.2204	0.0179	0.2513	0.1564	0.0388	0.0071	0.0059
	95	0.0513	0.0389	0.3052	0.1527	-0.0058	0.1952	0.0833	0.0022	0.0275	0.0695
	95.5	0.0242	0.033	0.3154	0.0789	0.0004	0.0984	0.0636	-0.0111	0.0087	0.085
	96	0.0036	0.1291	0.1943	0.0655	0.148	0.0952	0.1632	0.038	0.0659	0.0524
	96.5	-0.0339	0.0664	0.1075	0.1175	0.1065	0.1572	0.2081	0.0875	0.0277	-0.0067
	97	-0.019	0.0047	0.0521	0.2122	0.0404	0.197	0.2382	0.0538	-0.0321	-0.0341
	97.5	0.0516	0.0085	0.1306	0.3847	0.0137	0.3204	0.2803	0.0301	0.0096	0.009
	98	0.0723	0.0204	0.2255	0.2017	0.0053	0.2747	0.2252	0.0018	0.0407	0.1009
	98.5	0.048	0.0428	0.2341	0.12	0.051	0.1923	0.1602	-0.0029	0.0641	0.1392
	99	0.0276	0.0929	0.1722	0.0661	0.1596	0.1279	0.1307	0.0216	0.0488	0.0756
	99.5	0.0546	0.1713	0.0635	0.0213	0.1157	0.0593	0.1121	0.0894	0.0688	0.0484
	100	0.1786	0.0944	0.1083	0.1033	0.0747	0.1772	0.331	0.0878	0.0397	-0.0037
	100.5	0.2771	0.0573	0.1093	0.1363	0.0325	0.2488	0.4435	0.0341	0.0268	0.0154
	101	0.3605	0.072	0.1573	0.1436	0.0235	0.2107	0.2166	0.0095	0.1355	0.1546
	101.5	0.3321	0.0556	0.1373	0.1252	0.0447	0.1339	0.0861	0.0001	0.2314	0.1093
	102	0.2522	0.0811	0.1214	0.1416	0.0752	0.092	0.0379	0.0127	0.2717	0.0637
	102.5	0.1481	0.1378	0.1796	0.1058	0.1261	0.0928	0.0751	0.0826	0.2467	0.0362
	103	0.0531	0.1171	0.188	0.0808	0.0978	0.0819	0.1188	0.1427	0.1817	0.0198
	103.5	0.0148	0.0709	0.1545	0.1206	0.0673	0.1581	0.2768	0.0788	0.139	0.0702
	104	0.0231	0.0527	0.109	0.1938	0.0472	0.3342	0.3531	0.0222	0.1001	0.1298
	104.5	0.0382	0.0406	0.1137	0.2197	0.0562	0.2749	0.2093	-0.0022	0.0756	0.0943
	105	0.0438	0.0426	0.1592	0.1153	0.0912	0.1446	0.1039	-0.0009	0.0591	0.0765
	105.5	0.0365	0.109	0.238	0.0634	0.0874	0.0791	0.0748	0.0562	0.0361	0.0575
	106	0.0365	0.1398	0.2032	0.0578	0.1156	0.0572	0.0975	0.125	0.051	0.0257
	106.5	0.0322	0.0944	0.1293	0.0991	0.108	0.0773	0.2552	0.0985	0.0836	0.0497
	107	0.0419	0.0513	0.0725	0.2071	0.0718	0.1088	0.3144	0.0599	0.0869	0.1017
	107.5	0.0656	0.0286	0.0559	0.2617	0.0864	0.1593	0.178	0.0212	0.0561	0.0952
	108	0.0569	0.0307	0.2478	0.1856	0.0598	0.173	0.1203	0.0178	0.0676	0.0832
	108.5	0.0674	0.0772	0.3696	0.1038	0.0623	0.101	0.0842	0.0419	0.1077	0.0366
	109	0.057	0.0843	0.2077	0.0849	0.0737	0.0669	0.0784	0.1057	0.0931	0.0186
	109.5	0.0194	0.0681	0.1096	0.0659	0.0748	0.0658	0.131	0.0759	0.1689	0.0061
	110	0.0077	0.0404	0.0544	0.0742	0.0685	0.107	0.3073	0.0387	0.1656	0.0666
	110.5	0.0196	0.0535	0.0259	0.0742	0.0652	0.0791	0.3198	0.0204	0.1266	0.1117
	111	0.037	0.0406	0.1321	0.202	0.0347	0.113	0.2146	0.0012	0.1007	0.0788
	111.5	0.046	0.0542	0.1307	0.1051	0.0411	0.1439	0.095	0.0167	0.0956	0.0448
	112	0.0586	0.0948	0.1185	0.0985	0.0769	0.1505	0.0542	0.0494	0.0959	0.0271
	112.5	0.1174	0.0907	0.0986	0.0341	0.061	0.0814	0.0203	0.0295	0.0922	0.0154
	113	0.3392	0.0784	0.1587	0.0704	0.1191	0.0486	0.0582	0.0348	0.1557	0.0815
	113.5	0.2783	0.0608	0.1848	0.1684	0.0688	0.0839	0.3284	0.047	0.1076	0.0921
	114	0.1011	0.0224	0.0552	0.2146	-0.0003	0.0312	0.2479	0.0117	-0.0106	0.0462
	114.5	0.0536	0.0434	0.046	0.163	0.0022	0.1564	0.1462	0.0216	0.0266	0.0249
	115	0.0305	0.1962	0.1019	0.1206	0.0291	0.2595	0.0939	0.024	0.0145	-0.0225
	115.5	-0.001	0.1396	0.1534	0.0889	0.1187	0.1776	0.0536	0.0249	0.0125	-0.0169
	116	0.0006	0.0788	0.1585	0.0459	0.1106	0.0468	0.0237	0.0217	0.0247	0.0514
	116.5	-0.005	0.0011	0.1259	0.1151	0.0428	0.0242	0.1138	0.0097	-0.0029	0.0549
	117	0.0107	-0.0043	0.0664	0.1098	0.0133	0.0303	0.2798	0.0158	0.0231	0.0827
	117.5	0.0232	-0.0038	0.0527	0.0829	0.0076	0.0746	0.3611	0.0268	0.0608	0.0465
	118	0.0328	0.032	0.1443	0.1152	0.0566	0.1793	0.2078	0.0435	0.1422	0.0301
	118.5	0.0258	0.1047	0.2027	0.0884	0.0883	0.1817	0.111	0.0513	0.119	0.0128
	119	0.032	0.1677	0.168	0.1406	0.0866	0.0972	0.0359	0.0484	0.1454	0.0597
	119.5	0.0955	0.284	0.0901	0.2092	0.0639	0.0587	0.0287	0.036	0.1659	0.0575
	120	0.2243	0.4459	0.0577	0.1989	0.0295	0.062	0.0788	0.0258	0.1363	0.043
	120.5	0.2102	0.5254	0.0569	0.1074	0.0322	0.1548	0.3884	0.0267	0.0874	0.0277
	121	0.1678	0.6059	0.1412	0.032	0.0509	0.2351	0.4782	0.027	0.0605	0.0039
	121.5	0.1912	0.4615	0.2573	0.0226	0.0647	0.1393	0.1975	0.0431	0.0761	0.0006
	122	0.1963	0.2652	0.121	0.0601	0.0711	0.073	0.0874	0.0512	0.0886	0.0622
	122.5	0.1876	0.1792	0.1118	0.1665	0.0793	0.0929	0.082	0.0525	0.0989	0.0751
	123	0.1347	0.1161	0.1077	0.1584	0.0408	0.0944	0.0632	0.0308	0.0769	0.0574
	123.5	0.1249	0.0959	0.1631	0.1369	0.0241	0.1242	0.0621	0.02	0.1111	0.0374
	124	0.0802	0.0818	0.1583	0.092	0.0673	0.2153	0.1879	0.0113	0.1614	0.0329
	124.5	0.0082	0.0701	0.1475	0.0505	0.1	0.2094	0.3797	0.0187	0.1437	0.0147
	125	-0.0096	0.0521	0.1467	0.0928	0.0398	0.1669	0.3207	0.0374	0.1319	0.0043
	125.5	-0.0049	0.058	0.1455	0.2446	0.0395	0.1101	0.1607	0.0499	0.1067	0.0716
	126	-0.0057	0.0548	0.1418	0.1696	0.0253	0.0694	0.0753	0.0227	0.1153	0.0604
	126.5	0.0071	0.077	0.1619	0.1054	0.0225	0.0425	0.0249	0.0131	0.1534	0.0393
	127	0.0268	0.1103	0.1917	0.1086	0.0636	0.0612	0.0439	0.0134	0.2262	0.0286
	127.5	0.0303	0.1166	0.4377	0.0766	0.1177	0.0947	0.1827	0.0258	0.2652	-0.0028
	128	0.0707	0.1167	0.5187	0.1113	0.0661	0.1388	0.32	0.0576	0.1996	0.0248
	128.5	0.1581	0.1082	0.5026	0.0832	0.0472	0.0702	0.2839	0.0337	0.1018	0.0695
	129	0.1939	0.0902	0.5439	0.0471	0.031	0.0366	0.1148	0.0159	0.0474	0.0858
	129.5	0.1754	0.0423	0.6395	0.0915	0.0327	0.0939	0.0829	0.0032	0.06	0.0504
	130	0.1548	0.0458	0.5701	0.0972	0.0662	0.0973	0.0322	0.0186	0.0798	0.0137
	130.5	0.104	0.0203	0.4559	0.0866	0.0797	0.1452	0.0055	0.0432	0.0147	-0.0021
	131	0.1136	0.0877	0.4123	0.1268	0.057	0.1828	0.1069	0.0782	0.0432	0.0595
	131.5	0.1893	0.1345	0.3889	0.1506	0.0202	0.1305	0.2247	0.0385	0.0918	0.0574
	132	0.1677	0.2393	0.1867	0.1582	0.0375	0.0906	0.2115	0.0114	0.0917	0.0394
	132.5	0.2273	0.2998	0.03	0.1046	0.0604	0.0269	0.1032	-0.0102	0.0813	0.0127
	133	0.2506	0.2197	0.0305	0.0692	0.0506	0.0411	0.0542	0.0077	0.0848	0.0094
	133.5	0.1204	0.0915	0.0315	0.0775	0.0909	0.0775	0.0093	0.066	0.1153	0.014
	134	0.0361	0.031	0.056	0.1125	0.0758	0.1542	0.0284	0.0724	0.1107	0.0459
	134.5	-0.024	0.0168	0.0734	0.0883	0.0339	0.1586	0.0483	0.0426	0.1092	0.0635
	135	-0.0324	0.0092	0.0771	0.0469	0.0109	0.0891	0.1266	0.0064	0.0693	0.0428
	135.5	-0.0338	0.0057	0.2111	0.0515	0.0076	0.0523	0.2069	-0.0145	0.1421	0.0021
	136	-0.006	0.0219	0.3656	0.0747	0.0551	0.03	0.1484	0.0141	0.1017	-0.0043
	136.5	-0.0016	0.0309	0.5565	0.0733	0.0944	0.0576	0.0808	0.0608	0.373	0.0183
	137	0.0133	0.0454	0.5099	0.0601	0.0731	0.1142	0.0368	0.0873	0.6297	0.0682
	137.5	-0.0055	0.0245	0.4681	0.2275	0.0312	0.1324	0.0146	0.05	0.8885	0.065
	138	0.0039	0.055	0.4817	0.2125	0.0118	0.0924	0.062	0.0275	0.8925	0.0436
	138.5	-0.0005	0.1284	0.3701	0.08	0.035	0.077	0.279	0.0087	0.7595	0.0192
	139	0.0288	0.1612	0.3159	0.0258	0.0942	0.0621	0.4783	0.011	0.6886	0.0188
	139.5	0.008	0.1784	0.2168	0.0415	0.1506	0.0504	0.1632	0.0309	0.4103	0.0292
	140	-0.0028	0.1701	0.0543	0.0429	0.0885	0.058	0.0565	0.0804	0.1392	0.0519
	140.5	-0.0015	0.1232	0.0348	0.0212	0.0156	0.1066	0.008	0.0842	0.0567	0.0428
	141	0.0008	0.104	0.1238	0.0764	0.0037	0.1585	0.0206	0.0728	0.0378	0.0371
	141.5	-0.0091	0.1072	0.4295	0.1177	0.0066	0.1402	0.0378	0.0372	0.0214	0.0191
	142	0.0043	0.0865	0.6776	0.1255	0.0305	0.0798	0.0877	0.0159	0.026	0.003
	142.5	0.0165	0.0808	0.6132	0.1321	0.0782	0.048	0.2496	0.0304	0.0326	0.021
	143	0.0167	0.0724	0.4829	0.326	0.0696	0.1373	0.2885	0.0504	0.0302	0.0217
	143.5	0.0385	0.075	0.3692	0.1914	0.052	0.1244	0.1628	0.0647	0.0479	0.0434
	144	0.0142	0.0587	0.2851	0.1236	0.0219	0.1048	0.0813	0.0381	0.0665	0.0806
	144.5	0.0137	0.031	0.2851	0.098	0.0204	0.0824	0.0488	0.0141	0.0887	0.053
	145	0.0224	0.0071	0.2467	0.1184	0.0127	0.0981	0.0576	-0.003	0.0752	0.006
	145.5	0.0081	0.0142	0.2855	0.1243	0.0973	0.1401	0.148	0	0.1062	0.0147
	146	0.0062	0.0107	0.2552	0.183	0.1079	0.2067	0.2719	0.0082	0.2166	0.0048
	146.5	0.0051	0.0184	0.2669	0.2066	0.0632	0.2182	0.1984	0.0741	0.3859	0.0026
	147	0.021	0.0282	0.2399	0.1766	0.0423	0.1736	0.1542	0.0725	0.7345	0.0692
	147.5	0.0202	0.0564	0.1933	0.1936	0.0293	0.1421	0.1287	0.0553	0.7631	0.1313
	148	0.0168	0.0742	0.1747	0.1541	0.0184	0.1166	0.124	0.0243	0.4011	0.0841
	148.5	0.0049	0.205	0.0967	0.1337	0.0535	0.0823	0.165	0.0135	0.4243	0.0318
	149	0.0084	0.1748	0.0743	0.1587	0.0832	0.0876	0.2592	0.0261	0.2979	0.0087
	149.5	0.0252	0.1871	0.0605	0.1615	0.0672	0.1447	0.2611	0.0479	0.1215	0.0248
	150	0.007	0.1991	0.0296	0.1511	0.0588	0.181	0.1664	0.068	0.0436	0.1087
	150.5	0.0031	0.1765	0.0408	0.215	0.0413	0.1721	0.1443	0.0586	0.0419	0.1117
	151	0.0182	0.1639	0.045	0.1462	0.0492	0.1142	0.1234	0.0333	0.0563	0.0465
	151.5	0.0297	0.1656	0.0469	0.1711	0.0439	0.0823	0.1758	0.0103	0.0723	-0.0028
	152	0.0303	0.1365	0.0659	0.1849	0.0482	0.103	0.2512	0.0043	0.1477	-0.0084
	152.5	0.0139	0.1333	0.084	0.1949	0.0657	0.1244	0.2696	0.036	0.1375	0.0063
	153	0.0121	0.1175	0.0824	0.2358	0.0738	0.1174	0.189	0.045	0.1752	0.0517
	153.5	0.0122	0.1102	0.0898	0.4708	0.0527	0.1246	0.1452	0.0403	0.4286	0.0958
	154	0.0038	0.0532	0.1091	0.6395	0.0333	0.1276	0.1132	0.0266	0.5153	0.0561
	154.5	-0.0026	-0.0062	0.0674	0.6509	0.0417	0.0883	0.1284	0.0239	0.4702	0.0117
	155	0.0071	-0.0053	0.0466	0.6499	0.0838	0.0609	0.2358	0.0327	0.3875	0.0137
	155.5	0.0278	0.0715	0.057	0.6028	0.0656	0.0841	0.3025	0.0351	0.3505	0.0414
	156	-0.0126	-0.0111	0.0605	0.5341	0.0138	0.1255	0.2013	0.0227	0.2648	0.0533
	156.5	0.0077	0.0412	0.0732	0.6268	0.0533	0.1898	0.1339	0.0638	0.3432	0.0858
	157	0.0057	0.0468	0.071	0.6106	0.0439	0.1283	0.1124	0.0491	0.3002	0.0636
	157.5	0.0323	0.032	0.0802	0.6251	0.0614	0.1154	0.1196	0.0381	0.1897	0.031
	158	0.0239	0.0472	0.1044	0.523	0.1097	0.0966	0.2099	0.0304	0.0828	0.0415
	158.5	0.0128	0.0733	0.0594	0.3513	0.0819	0.068	0.2591	0.0364	0.0445	0.0852
	159	0.0077	0.0467	0.0664	0.0982	0.0699	0.1219	0.2227	0.0343	0.0381	0.1438
	159.5	0.0087	0.0643	0.092	0.067	0.0599	0.1739	0.1413	0.0342	0.0283	0.1778
	160	0.0196	0.0325	0.0849	0.0694	0.04	0.1194	0.0796	0.0321	0.0074	0.2182
	160.5	0.0071	0.0486	0.0067	0.0431	0.0414	0.0308	0.0178	0.035	0.0725	0.0086
	161	-0.009	0.012	0.0288	0.0932	0.0283	0.0168	0.0587	0.025	0.1209	-0.003
	161.5	-0.0076	0.0375	0.0705	0.1864	0.0262	0.0493	0.1732	0.0327	0.2234	-0.0177
	162	-0.0029	0.0695	0.1183	0.3461	0.0195	0.0985	0.2895	0.063	0.5021	0.0063
	162.5	0.0359	0.0507	0.1218	0.6102	0.0254	0.1199	0.2459	0.0623	0.4609	0.0608
	163	0.034	0.0726	0.1064	0.5521	0.05	0.1538	0.1498	0.042	0.3716	0.0526
	163.5	0.0153	0.0632	0.1104	0.6679	0.041	0.1442	0.0879	0.0362	0.2935	0.0216
	164	-0.0048	0.045	0.1115	0.6396	0.041	0.1407	0.0802	0.0472	0.2837	0.0686
	164.5	0.0023	0.0387	0.0341	0.4484	0.0336	0.1468	0.0961	0.054	0.2183	0.0227
	165	0.005	0.0512	0.0477	0.4209	0.0321	0.2033	0.1616	0.1757	0.0787	0.0219
	165.5	-0.0087	0.0367	0.0387	0.3932	0.0469	0.1213	0.2273	0.0766	0.0126	0.0882
	166	-0.0025	0.03	0.044	0.3953	0.089	0.0883	0.1804	0.0705	0.014	0.078
	166.5	0.0169	0.0543	0.1204	0.4379	0.1048	0.1713	0.1642	0.0419	0.0254	0.0278
	167	0.0327	0.0262	0.1066	0.4462	0.1561	0.125	0.0969	0.0239	0.0306	0.0081
	167.5	0.0224	0.031	0.1035	0.3898	0.2472	0.1217	0.0793	0.0123	0.06	0.0123
	168	0.0128	0.04	0.094	0.4153	0.2684	0.1778	0.2125	0.0264	0.0981	0.0151
	168.5	-0.0008	0.0362	0.0983	0.6901	0.2783	0.1706	0.2746	0.0433	0.1356	0.0253
	169	-0.0016	0.0828	0.0959	0.8087	0.2285	0.1619	0.2155	0.0386	0.1282	0.061
	169.5	-0.0011	0.0326	0.0319	0.5966	0.1917	0.1044	0.1406	0.0318	0.0792	0.0425
	170	0.0219	0.0157	0.0666	0.538	0.145	0.162	0.1336	0.0088	0.0762	0.001
	170.5	0.023	0.0611	0.0306	0.2903	0.1254	0.4598	0.0723	-0.0005	0.0587	-0.0049
	171	0.0094	0.032	0.0769	0.27	0.1017	0.6672	0.1435	0.0097	0.2915	0.0179
	171.5	-0.0209	-0.0051	0.0768	0.2302	-0.0006	0.6849	0.2101	0.0154	0.1197	-0.0029
	172	-0.0263	-0.0078	0.064	0.2137	-0.0312	0.6913	0.1978	0.0071	0.1803	-0.0043
	172.5	0.0077	0.0401	0.0598	0.1927	0.0224	0.6258	0.1475	0.0355	0.2983	0.0398
	173	0.0231	0.0488	0.0861	0.1415	0.0478	0.5464	0.1487	0.0262	0.2315	0.0408
	173.5	0.0091	0.0461	0.1544	0.0628	0.058	0.3887	0.0864	0.0149	0.2041	0.0361
	174	0.0096	0.0266	0.1863	0.0972	0.0485	0.3284	0.046	0.012	0.0772	0.0262
	174.5	-0.0272	-0.016	0.1568	0.1444	0.0031	0.2553	0.0877	-0.01	-0.0588	-0.0236
	175	0.0038	0.0294	0.0792	0.1398	0.1398	0.0952	0.061	0.0447	0.0035	0.0179
	175.5	0.018	0.0466	0.0489	0.0671	0.2068	0.0465	0.1449	0.0579	0.0348	0.0364
	176	0.0168	0.024	0.0695	0.0567	0.2506	0.0462	0.218	0.0479	0.0191	0.0358
	176.5	0.0079	0.0623	0.0393	0.0228	0.2069	0.0243	0.1009	0.0352	0.0564	0.0386
	177	0.0075	0.0518	0.0255	0.0132	0.2045	0.0272	0.0527	0.0314	0.123	0.0371
	177.5	0.0123	0.0286	0.0301	0.0301	0.1713	0.0497	0.0259	0.0412	0.2647	0.0242
	178	0.013	0.0216	0.0798	0.1057	0.082	0.1669	0.1115	0.0538	0.4594	0.0182
	178.5	0.0164	0.0468	0.0764	0.151	0.0444	0.2116	0.1179	0.0563	0.365	0.0295
	179	0.0309	0.041	0.0659	0.1663	0.0565	0.2496	0.1697	0.0379	0.2738	0.0506
	179.5	0.0224	0.0412	0.0585	0.1675	0.0523	0.6191	0.2529	0.0296	0.2134	0.0468
	180	0.0115	0.0413	0.0449	0.1788	0.053	0.7102	0.2948	0.0342	0.2046	0.0433
	180.5	0.0015	0.0223	0.0234	0.1388	0.0454	0.7235	0.1904	0.0491	0.133	0.0247
	181	0.0113	0.0395	0.0227	0.1218	0.058	0.5825	0.1631	0.0555	0.1339	0.001
	181.5	0.0214	0.0362	0.065	0.1117	0.0606	0.569	0.152	0.0415	0.1395	0.0068
	182	0.0184	0.0264	0.0668	0.0903	0.2281	0.5382	0.1107	0.0354	0.0865	0.0508
	182.5	0.0236	0.0335	0.0229	0.0239	0.3036	0.5	0.1429	0.0287	0.0126	0.0734
	183	0.0273	0.047	0.0636	0.089	0.3102	0.5275	0.3356	0.0275	0.0073	0.0536
	183.5	0.0141	0.0614	0.0786	0.0922	0.8885	0.5257	0.4957	0.0258	-0.0109	0.0095
	184	-0.0022	0.0269	0.0806	0.0731	0.3487	0.5455	0.7175	0.0294	0.0309	-0.0115
	184.5	0.0096	0.0155	0.0797	0.0745	0.1817	0.5587	0.842	0.0235	0.0642	0.0058
	185	0.0224	0.0328	0.1053	0.1129	0.1255	0.4891	0.9477	0.0223	0.1628	0.0337
	185.5	0.0077	0.0754	0.1241	0.1119	0.0829	0.4552	0.8805	0.0179	0.4776	0.0466
	186	-0.0009	0.0461	0.1025	0.1039	0.07	0.4528	0.8518	0.0243	0.5751	0.0438
	186.5	0.0041	0.022	0.0736	0.0761	0.068	0.4328	0.7917	0.0454	0.5157	0.0336
	187	0.0075	0.0348	0.072	0.1127	0.0519	0.3038	0.6621	0.0434	0.55	0.0076
	187.5	0.0135	0.04	0.0708	0.0893	0.0358	0.2036	0.6469	0.0365	0.4425	-0.0006
	188	0.0045	0.0087	0.0439	0.0962	0.0045	0.1462	0.3583	0.0295	0.251	-0.0085
	188.5	0.0034	0.0087	0.0111	0.052	0.0193	0.1629	0.0988	0.0482	0.1058	0.0083
	189	0.0216	0.0217	0.0304	0.0488	0.0569	0.3661	0.0442	0.0503	0.0276	0.0664
	189.5	0.0162	0.0446	0.02	0.0447	0.0745	0.5995	0.0282	0.0405	-0.0189	0.0491
	190	0.0195	0.043	0.0511	0.0244	0.0773	0.6847	0.0547	0.0355	-0.0299	0.0329
	190.5	0.0143	0.0245	0.0866	0.0654	0.0477	0.7418	0.1663	0.0418	-0.0156	0.0227
	191	0.0093	0.0377	0.1051	0.0962	0.0107	0.7681	0.2701	0.0303	-0.0327	0.0187
	191.5	0.0133	0.0262	0.1264	0.0953	0.0053	0.7132	0.5516	0.0281	-0.0015	0.0621
	192	0.0138	0.0382	0.0988	0.07	0.0171	0.5859	0.7613	0.0239	0.0006	0.0671
	192.5	0.0074	0.0352	0.0585	0.064	0.0241	0.46	0.8083	0.0255	0.0309	0.0346
	193	-0.0007	0.0137	0.0685	0.0411	0.0143	0.3396	0.8586	0.0285	0.0069	0.0106
	193.5	-0.003	0.0066	0.0696	0.0278	0.0115	0.2691	0.7294	0.0216	0.0091	-0.0053
	194	0.002	0.0271	0.1006	0.0194	0.0416	0.2446	0.6466	0.0259	0.0195	0.0074
	194.5	0.011	0.0189	0.0793	0.0197	0.0583	0.2463	0.6685	0.0341	0.0481	0.0355
	195	0.0283	0.0372	0.0783	0.0733	0.0424	0.2653	0.5959	0.0379	0.0796	0.0463
	195.5	0.0211	0.03	0.0642	0.0742	0.0358	0.2913	0.5062	0.0311	0.0068	0.0421
	196	0.0072	0.0333	0.0463	0.093	0.0267	0.307	0.4178	0.0366	0.011	0.0227
	196.5	0.0042	0.0287	0.0517	0.0924	0.0249	0.3043	0.3886	0.0654	0.0269	0.007
	197	0.0008	0.027	0.0551	0.0607	0.0333	0.2495	0.2551	0.0398	-0.0122	0.0035
	197.5	0.0237	0.0588	0.0804	0.0662	0.0765	0.2091	0.2461	0.0701	0.4274	0.0447
	198	0.0324	0.0243	0.0678	0.065	0.0446	0.1552	0.3076	0.0538	0.1196	0.0306
	198.5	0.0167	0.0138	0.0214	0.0527	0.0287	0.0741	0.5814	0.0396	-0.012	0.0199
	199	0.001	0.0676	0.0437	0.0806	0.0264	0.0712	0.8843	0.0373	-0.001	0.021
	199.5	0.0049	0.0677	0.0455	0.1109	0.0436	0.0593	0.7798	0.0911	0.0912	0.0396
	200	0.0075	0.0536	0	0.1179	0.0734	0.0199	0.5607	0.0789	0.1769	0.0252
	200.5	0.0116	0.0279	0.0452	0.1643	0.0615	0.0719	0.6552	0.0522	0.0497	0.0045
	201	0.0052	0.0141	0.0534	0.1411	0.0324	0.0992	0.587	0.0227	0.0757	0.0087
	201.5	0.0269	0.0874	0.0126	0.0891	0.0484	0.0384	0.4086	0.0224	0.0893	0.0523
	202	0.0269	0.1045	0.0331	0.0718	0.0406	0.0506	0.4353	0.0255	0.0511	0.0498
	202.5	0.0149	0.0548	0.1028	0.103	0.0557	0.0906	0.456	0.0537	0.2598	0.0854
	203	0.0215	0.0333	0.1272	0.0903	0.0825	0.0793	0.4283	0.0717	0.1631	0.067
	203.5	0.0485	0.0349	0.1025	0.101	0.0717	0.0678	0.29	0.079	0.0452	0.0402
	204	0.0344	0.0263	0.0717	0.0743	0.0531	0.0637	0.3974	0.092	0.0198	0.0261
	204.5	0.0278	0.0356	0.0514	0.0813	0.0419	0.0945	0.3699	0.0526	0.0468	0.0319
	205	0.0223	0.0496	0.0301	0.0605	0.0474	0.0895	0.6761	0.0251	0.063	0.0178
	205.5	0.013	0.0701	0.0315	0.0441	0.0335	0.0747	0.5436	0.0287	0.1105	0.0305
	206	0.0045	0.0412	0.0316	0.0625	0.0418	0.0792	0.4918	0.0452	0.15	0.0353
	206.5	0.0179	0.0369	0.0171	0.0526	0.0634	0.0463	0.3818	0.1016	0.1228	0.0484
	207	0.0194	0.0386	0.0312	0.063	0.0714	0.0902	0.3939	0.0621	0.0412	0.0633
	207.5	0.0191	0.0705	0.0286	0.0495	0.0722	0.0817	0.3726	0.0381	0.0337	0.0654
	208	0.0156	0.0567	0.0412	0.0381	0.07	0.1103	0.4377	0.0401	0.1078	0.0833
	208.5	0.0353	0.0578	0.0269	0.0167	0.0743	0.0929	0.315	0.0408	0.1143	0.0596
	209	0.0456	0.0443	0.0601	0.0853	0.0429	0.0893	0.3364	0.0449	0.0805	0.0236
	209.5	0.0295	0.0303	0.0912	0.1465	0.0713	0.0777	0.3503	0.0802	0.0294	0.0295
	210	0.0003	0.0166	0.1196	0.1103	0.0822	0.0958	0.3128	0.0592	0.0222	0.1471
	210.5	-0.0192	-0.0062	0.1239	0.0966	0.0151	0.0793	0.3038	0.0016	0.088	0.0797
	211	-0.021	0.0153	0.1036	0.0582	0.0127	0.0748	0.1777	-0.0288	0.0087	-0.0095
	211.5	0.0116	0.0648	0.0907	0.0642	0.0553	0.0721	0.2338	0.0209	0.0327	0.0057
	212	0.0017	0.0407	0.0973	0.0806	0.0334	0.0875	0.3595	0.0081	-0.0096	-0.0263
	212.5	0.0172	0.0173	0.0685	0.0631	0.0585	0.052	0.4121	0.0568	0.0904	0.0145
	213	0.0322	0.038	0.0675	0.0841	0.0772	0.0688	0.5157	0.0849	0.0992	0.0803
	213.5	0.0395	0.0489	0.0478	0.0609	0.0839	0.0612	0.5596	0.0517	0.0715	0.1269
	214	0.0203	0.0378	0.0162	0.0485	0.0779	0.0278	0.7033	0.0286	0.0537	0.0788
	214.5	0.0015	0.0305	0.0307	0.0774	0.062	0.076	0.8202	0.0207	0.0754	0.0283
	215	0.0036	0.0458	0.0187	0.0499	0.0418	0.0573	0.6707	0.0327	0.049	0.0038
	215.5	0.0253	0.0557	0.0275	0.0608	0.0514	0.0639	0.6646	0.0456	0.0539	0.0096
	216	0.0262	0.0496	0.0306	0.058	0.0582	0.0578	0.5807	0.0569	0.1234	0.0362
	216.5	0.0174	0.0629	0.0194	0.0552	0.0524	0.0587	0.4584	0.0735	0.0916	0.0798
	217	0.0101	0.0538	0.0259	0.0511	0.0576	0.0685	0.3747	0.0289	0.0237	0.1349
	217.5	0.0143	0.0328	0.0269	0.0542	0.0653	0.0845	0.3045	0.0382	0.0228	0.0956
	218	0.0054	0.0095	0.0345	0.0263	0.0224	0.0725	0.2228	0.0515	0.0292	0.0165
	218.5	0.0193	0.0363	0.068	0.0325	0.0549	0.0969	0.1948	0.0728	0.1617	0.0076
	219	0.0247	0.0437	0.0645	0.0185	0.0372	0.0477	0.1741	0.0262	0.0775	-0.0006
	219.5	0.0223	0.0395	0.0909	0.0382	0.0524	0.0554	0.2495	0.0138	0.0404	0.0818
	220	0.014	0.0411	0.0898	0.045	0.0525	0.0656	0.3191	0.0143	0.055	0.1074
	220.5	0.0112	0.0412	0.0483	0.024	0.0797	0.0295	0.3811	0.0439	0.0926	0.0691
	221	0.0197	0.037	0.0655	0.0566	0.0503	0.0685	0.4338	0.0394	0.0634	0.0405
	221.5	0.0071	0.0293	0.0531	0.0574	0.0381	0.0544	0.2747	0.046	0.0893	0.0414
	222	0.001	0.0254	0.0268	0.0187	0.0397	0.0356	0.1364	0.1086	0.103	0.0226
	222.5	0.0064	0.0328	0.0252	0.0359	0.0558	0.075	0.0724	0.0946	0.0758	0.0234
	223	0.0326	0.0711	0.0245	0.0492	0.0542	0.1026	0.0668	0.0385	0.0491	0.086
	223.5	0.022	0.0408	0.0385	0.0576	0.0709	0.0963	0.0271	0.0104	0.0517	0.0784
	224	0.0117	0.0272	0.0457	0.0645	0.0546	0.0885	0.0467	0.0163	0.0769	0.1035
	224.5	0.0063	0.0173	0.0474	0.047	0.0434	0.1026	0.0822	0.0273	0.1256	0.0325
	225	0.0032	0.044	0.0461	0.0542	0.0467	0.1383	0.0925	0.0387	0.0857	-0.0005
	225.5	0.0026	0.035	0.0573	0.0506	0.0369	0.1886	0.1103	0.0393	0.0302	0.0507
	226	0.0094	0.0228	0.0783	0.0502	0.0383	0.1448	0.1458	0.0286	0.0141	0.1248
	226.5	0.0155	0.0203	0.0897	0.047	0.0419	0.0869	0.1356	0.0491	0.0145	0.0999
	227	0.0028	0.0173	0.0922	0.0444	0.0343	0.0986	0.1623	0.0405	0.0433	0.0533
	227.5	-0.0017	0.0797	0.088	0.0455	0.0733	0.0643	0.1568	0.0204	0.0452	0.028
	228	0.0062	0.0296	0.0873	0.0397	0.058	0.0616	0.1799	0.0393	0.0202	0.0037
	228.5	0.0049	0.0088	0.0698	0.0352	0.0142	0.0707	0.1676	0.0566	0.0186	-0.0091
	229	0.008	0.0191	0.0618	0.0409	0.021	0.0795	0.1563	0.026	0.0801	0.0171
	229.5	0.0149	0.0342	0.0641	0.0471	0.051	0.0735	0.0959	0.0363	0.0968	0.0494
	230	0.0172	0.0523	0.0769	0.072	0.0537	0.0945	0.1062	0.098	0.0633	0.0497
	230.5	0.0169	0.0326	0.0774	0.0734	0.0738	0.0925	0.0881	0.1082	0.0099	0.0536
	231	0.0122	0.0335	0.0737	0.0659	0.0524	0.0851	0.0974	0.2562	0.0141	0.054
	231.5	0.0049	0.0116	0.0363	0.0362	0.0125	0.0423	0.0299	0.3627	0.0675	0.0556
	232	0.0069	0.023	0.0425	0.0316	-0.0095	0.0427	0.0262	0.4268	0.0164	0.0344
	232.5	0.0217	0.0418	0.132	0.0218	0.0467	0.0921	0.031	0.4255	-0.0037	0.0079
	233	0.0228	0.0084	0.1518	0.0243	0.0494	0.1028	0.0426	0.4488	0.0008	-0.0057
	233.5	0.012	-0.0051	0.0608	0.0212	0.0412	0.0419	0.0236	0.4028	0.0208	0.0241
	234	-0.0081	0.0088	0.0337	0.022	0.0109	0.0323	0.0245	0.3658	0.0132	0.0504
	234.5	-0.0034	0.016	0.032	0.0326	0.0181	0.0562	0.0817	0.2922	0.0193	0.0594
	235	0.0184	0.0172	0.019	0.0373	0.029	0.0603	0.0806	0.1393	0.049	0.0391
	235.5	0.0245	0.0235	0.0252	0.0202	0.0493	0.0813	0.0804	0.0323	0.0774	0.0181
	236	0.0133	0.0248	0.0364	0.0223	0.0385	0.0703	0.0651	-0.0046	0.0393	0.0287
	236.5	0.002	0.0285	0.0582	0.0273	0.0369	0.0644	0.0495	0.0014	0.0348	0.0636
	237	-0.0098	0.0066	0.0445	0.0306	0.065	0.0544	0.0381	0.0118	0.0214	0.0581
	237.5	-0.0076	0.0045	0.0486	0.0362	0.0264	0.052	0.0545	0.0198	0.0506	0.0638
	238	0.0056	0.0109	0.0399	0.0256	0.0234	0.0436	0.0371	0.0924	0.0463	0.0467
	238.5	0.0053	0.0414	0.0462	0.0232	0.0163	0.0483	0.0458	0.0874	0.0049	0.0269
	239	-0.0096	0.0143	0.0477	0.0231	0.0014	0.044	0.0543	0.3376	-0.016	0.0136
	239.5	-0.0092	-0.0011	0.0686	0.0256	-0.0076	0.0546	0.0862	0.4206	0.0022	0.0112
	240	0.0086	0.02	0.0674	0.0164	0.023	0.0534	0.1104	0.3868	0.0427	0.0142
	240.5	0.0224	0.0733	0.0742	0.0238	0.0485	0.0671	0.1116	0.3852	0.0394	0.0149
	241	0.0208	0.0498	0.0745	0.0266	0.0464	0.0659	0.1249	0.3358	0.0233	0.0449
	241.5	0.0147	0.0185	0.075	0.0233	0.0261	0.0669	0.0827	0.1771	0.0276	0.0461
	242	0.0149	-0.0042	0.0772	0.0233	0.0253	0.0627	0.0934	0.0419	0.0813	0.0418
	242.5	0.0075	0.0068	0.0604	0.0183	0.0334	0.0394	0.0319	0.0117	0.0715	0.0371
	243	0.0146	0.0326	0.0604	0.0186	0.0305	0.0346	0.0657	0.0126	0.0325	0.052
	243.5	0.0084	0.0456	0.0649	0.0215	0.041	0.0441	0.0575	0.0193	-0.0035	0.0631
	244	0.0106	0.0358	0.0641	0.0176	0.0269	0.0333	0.0241	0.0338	0.0046	0.0468
	244.5	0.0112	0.0138	0.066	0.0105	0.0192	0.0264	0.021	0.0486	0.0248	0.0813
	245	0.0006	0.0006	0.079	0.0138	0.0022	0.0242	0.0315	0.0868	0.03	0.0256
	245.5	0.005	0.0203	0.0795	0.0177	0.0173	0.0356	0.0425	0.1787	0.0834	0.0341
	246	0.0124	0.0232	0.0746	0.0181	0.0316	0.0309	0.0415	0.3547	0.0868	0.0447
	246.5	0.0153	0.0351	0.0721	0.0247	0.0624	0.0269	0.0378	0.3441	0.0421	0.055
	247	0.0131	0.039	0.0633	0.0229	0.0374	0.0286	0.0589	0.27	0.0065	0.0633
	247.5	0.005	0.0111	0.0635	0.022	0.0158	0.0393	0.1168	0.2431	0.0007	0.0577
	248	0.0155	0.0095	0.0456	0.0239	0.0538	0.0393	0.158	0.2358	0.0327	0.0752
	248.5	0.0242	0.0266	0.0344	0.0231	0.0297	0.0354	0.1313	0.2451	0.0424	0.0386
	249	0.0144	0.0192	0.0205	0.0206	0.0184	0.021	0.1011	0.2143	0.0374	0.0349
	249.5	0.0388	0.0398	0.03	0.0246	0.06	0.0413	0.1235	0.2245	0.0952	0.0622
	250	0.0286	0.0229	0.0321	0.0281	0.0466	0.0387	0.1032	0.1973	0.0535	0.037
	250.5	0.016	0.0165	0.0367	0.0203	0.0403	0.0428	0.0723	0.1895	0.0378	0.0497
	251	0.0013	0.0288	0.0458	0.0132	0.0386	0.0552	0.0551	0.147	0.0291	0.0327
	251.5	0.0053	0.0339	0.0504	0.0176	0.0767	0.0353	0.0666	0.0714	0.0728	0.0618
	252	0.0112	0.0377	0.054	0.0154	0.0442	0.0263	0.0489	0.0572	0.0557	0.0802
	252.5	0.0047	0.014	0.0506	0.0147	0.0198	0.0286	0.0511	0.0377	0.0387	0.0695
	253	0.0138	0.0203	0.0606	0.0148	0.0235	0.0298	0.0285	0.0654	0.0682	0.0428
	253.5	0.0185	0.0413	0.0617	0.0152	0.0287	0.0463	0.0585	0.0487	0.0569	0.0366
	254	-0.0163	-0.0103	0.0708	0.0179	-0.0081	0.0534	0.0611	0.0574	-0.0164	-0.0164
	254.5	0.0121	0.0145	0.05	0.0132	0.0301	0.0291	0.0129	0.1081	0.0679	0.0722
	255	0.0089	0.0176	0.0874	0.0215	0.0324	0.0644	0.0474	0.1609	0.0586	0.0995
	255.5	0.0095	0.0228	0.0872	0.0267	0.0362	0.0565	0.0414	0.2725	0.0608	0.0953
	256	-0.0146	-0.0068	0.0689	0.0256	-0.0121	0.0453	0.0489	0.1933	-0.0009	0.0016
	256.5	0.0174	0.0308	0.0483	0.0242	0.0289	0.0335	0.0356	0.2238	0.0691	0.0444
	257	0.016	0.02	0.0295	0.0172	0.0193	0.0218	0.0171	0.1353	0.0371	0.0345
	257.5	0.0094	0.021	0.0474	0.0215	0.0263	0.0444	0.0402	0.1256	0.0368	0.0659
	258	0.0137	0.0287	0.0504	0.0232	0.0513	0.0642	0.0526	0.0836	0.0741	0.0944
	258.5	0.0227	0.0508	0.0419	0.0206	0.0596	0.0444	0.0162	0.0243	0.0545	0.0766
	259	0.0165	0.035	0.0553	0.0243	0.0586	0.0719	0.0361	0.0131	0.0231	0.0807
	259.5	0.0079	0.0381	0.0547	0.0253	0.0497	0.0617	0.0408	0.0392	0.0393	0.0688
	260	0.0112	0.0505	0.0539	0.0242	0.055	0.0668	0.0378	0.0597	0.0968	0.0831
	260.5	0.0188	0.0378	0.0533	0.0252	0.0395	0.066	0.0391	0.0429	0.0526	0.0453
	261	0.0111	0.0246	0.0491	0.0263	0.0385	0.0578	0.0445	0.1148	0.0033	0.0563
	261.5	0.0054	0.0317	0.0518	0.0247	0.0326	0.0532	0.0354	0.1915	0.016	0.0418
	262	0.0024	0.0418	0.0558	0.0245	0.0399	0.0492	0.0412	0.2903	0.087	0.0341
	262.5	0.0051	0.0292	0.073	0.0293	0.0649	0.0416	0.0395	0.7203	0.072	0.0357
	263	0.0138	0.0222	0.0716	0.0339	0.033	0.0349	0.0467	0.5496	0.0329	0.0558
	263.5	0.0207	0.0261	0.0669	0.0304	0.0138	0.0383	0.0597	0.2818	0.0233	0.0771
	264	0.0158	0.0248	0.052	0.0236	0.0133	0.0426	0.0474	0.1112	0.0511	0.1015
	264.5	0.0181	0.069	0.0491	0.0204	0.0472	0.0337	0.0406	0.0142	0.0589	0.071
	265	0.0103	0.031	0.043	0.0202	0.0268	0.0261	0.0372	-0.0161	0.0232	0.0477
	265.5	0.0038	0.0014	0.0371	0.0163	0.0134	0.0167	0.0299	-0.019	0.0317	0.0264
	266	0.0103	0.0128	0.0384	0.0171	0.0144	0.0152	0.038	-0.0068	0.0661	0.0348
	266.5	-0.0001	0.0297	0.0372	0.0164	0.0074	0.0164	0.043	0.0065	0.0582	0.0293
	267	0.009	0.0598	0.0208	0.0174	0.0224	0	0.0178	0.0153	0.0392	0.0436
	267.5	0.0088	0.0308	0.0405	0.0142	0.0234	0.0108	0.0259	0.0318	0.0077	0.0597
	268	0.0088	0.0147	0.0531	0.0161	0.037	0.0158	0.0417	0.0437	0.0163	0.0518
	268.5	0.0042	0.0084	0.0465	0.0139	0.0147	0.0138	0.0621	0.0624	0.0296	0.0259
	269	-0.0024	0.0182	0.0419	0.0155	0.0059	0.0096	0.0617	0.0674	0.0268	0.0211
	269.5	-0.0053	0.0289	0.0424	0.0122	0.0109	0.0059	0.0367	0.0463	0.0008	0.0116
	270	-0.0174	0.014	0.0543	0.0149	-0.0044	0.0062	0.0567	0.0187	-0.0348	-0.028
	270.5	0.0015	0.0298	0.0488	0.0073	0.0298	0.0211	0.0309	0.0499	0.0163	0.0173
	271	-0.0014	0.0231	0.0495	0.0118	0.0158	0.0218	0.0469	0.1104	0.0306	0.0359
	271.5	0.0091	0.0225	0.0502	0.0043	0.0289	0.0206	0.0399	0.0483	0.0472	0.0593
	272	0.011	0.0259	0.0556	0.0049	0.0357	0.0162	0.0377	0.1291	0.0406	0.0414
	272.5	0.0121	0.0138	0.0363	0.0056	0.0306	0.0089	0.0069	0.0612	0.0143	0.033
	273	0.0182	0.0292	0.0468	0.0096	0.0056	0.0223	0.0469	0.1798	0.0464	0.0286
	273.5	0.0083	0.0151	0.0358	0.0137	-0.0106	0.0128	0.0314	0.0975	0.0301	0.0162
	274	0.0066	0.0111	0.04	0.0132	-0.0027	0.0182	0.0615	0.0524	0.0032	0.0049
	274.5	0.0039	0.0167	0.0348	0.0115	0.003	0.022	0.1107	0.0502	-0.0096	0.0313
	275	0.0158	0.026	0.0394	0.0101	0.0197	0.0268	0.1828	0.0277	0.0089	0.0248
	275.5	0.0137	0.0334	0.0502	0.0133	0.0171	0.0225	0.2521	0.0856	0.0227	0.012
	276	0.0073	0.0055	0.0522	0.0111	0.0341	0.0195	0.2266	0.007	0.0485	0.0098
	276.5	-0.0039	-0.01	0.053	0.0091	-0.0125	0.0177	0.1893	0.0363	0.0083	0.0004
	277	-0.0021	0.0207	0.0563	0.0108	0.0072	0.0158	0.1775	-0.007	-0.0247	0.0201
	277.5	0.0151	0.0498	0.0415	0.0077	0.0413	0.0115	0.127	0.0333	0.0075	0.059
	278	0.0017	0.0259	0.0368	0.0062	0.0067	0.0085	0.0904	0.0283	0.0036	0.0174
	278.5	0.0071	0.0244	0.0591	0.0059	0.0268	0.0117	0.073	0.0277	0.0269	0.0322
	279	0.0125	0.0158	0.0692	0.0057	0.041	0.0166	0.0537	0.109	0.0351	0.0445
	279.5	0.0143	0.021	0.064	0.0056	0.0304	0.019	0.0825	0.0294	0.036	0.0658
	280	0.0122	0.0372	0.0527	0.0056	0.0312	0.0156	0.0936	0.0675	0.0173	0.0506
	280.5	0.0078	0.0466	0.0531	0.0066	0.0377	0.0141	0.1235	0.0671	0.0075	0.0505
	281	0.0045	0.0246	0.0284	0.0071	0.0346	0.0106	0.0732	0.031	0.0111	0.023
	281.5	0.0059	0.0305	0.0257	0.0084	0.0275	0.013	0.0665	0.0045	0.0182	0.0224
	282	0.0113	0.0459	0.029	0.0096	0.0243	0.0194	0.0624	0.0492	0.0349	0.0328
	282.5	0.0093	0.0335	0.0297	0.0108	0.0441	0.0212	0.0954	0.0225	0.0482	0.0179
	283	0.0007	0.0052	0.024	0.0107	0.015	0.0245	0.0829	0.0258	0.0296	-0.0176
	283.5	0.0024	0.0179	0.0206	0.0056	0.0251	0.0249	0.099	0.0273	0.0083	0.0207
	284	-0.0016	0.0319	0.0219	0.0081	0.032	0.0218	0.1894	0.0009	0.0057	0.0175
	284.5	0.0057	0.0256	0.0266	0.01	0.0387	0.0154	0.3034	0.0124	0.0346	0.0463
	285	0.0129	0.0356	0.0184	0.0096	0.0471	0.0139	0.2628	0.0423	0.0376	0.0848
	285.5	0.0193	0.0297	0.0384	0.0078	0.0535	0.0178	0.2918	0.0148	0.0283	0.1032
	286	0.0166	0.0335	0.0622	0.0059	0.0583	0.02	0.2719	0.0223	0.0492	0.0568
	286.5	0.0123	0.0257	0.0748	0.0049	0.0639	0.0131	0.1959	0.0208	0.0423	0.0286
	287	0.0091	0.0076	0.0768	0.004	0.0385	0.0148	0.184	0.0133	0.0217	0.0138
	287.5	0.0106	0.0167	0.0678	0.0038	0.0273	0.0149	0.1182	0.0656	0.024	0.0382
	288	0.0072	0.0185	0.0547	0.0041	0.0149	0.0116	0.0821	0.0867	0.0227	0.0517
	288.5	0.0067	0.0109	0.06	0.0038	0.0092	0.0133	0.0621	0.0423	0.0274	0.0666
	289	0.0122	0.0153	0.0605	0.0079	0.0188	0.0143	0.0546	0.0142	0.0276	0.0617
	289.5	0.0089	0.004	0.0514	0.0065	0.0023	0.0194	0.0514	0.0136	-0.0112	0.0083
	290	0.0118	0.0231	0.0485	0.0078	0.0131	0.0148	0.0567	0.0094	-0.0156	0.0153
	290.5	0.0093	0.0255	0.0422	0.0076	0.015	0.0185	0.0678	0.0431	0.0139	0.0097
	291	0.0052	0.0237	0.0409	0.008	0.027	0.0196	0.1182	0.0455	0.0438	0.0282
	291.5	0.0028	0.0134	0.0292	0.0086	0.0187	0.023	0.1482	0.038	0.0394	0.0289
	292	0.0087	0.0353	0.0218	0.0099	0.0263	0.0204	0.1333	0.0345	0.0255	0.0319
	292.5	0.009	0.0435	0.0233	0.0112	0.0383	0.0172	0.1227	0.0653	0.0403	0.0728
	293	0.0111	0.0365	0.0236	0.0121	0.0701	0.0166	0.0827	0.0633	0.045	0.1023
	293.5	0.013	0.0111	0.0219	0.0111	0.0523	0.0139	0.0572	0.0422	0.045	0.0588
	294	0.0098	0.0095	0.0316	0.012	0.0428	0.0138	0.0152	0.0406	0.0392	0.0355
	294.5	0.0202	0.0278	0.0399	0.0068	0.0526	0.0162	0.0154	0.0604	0.0401	0.0336
	295	0.0112	0.0269	0.0355	0.0101	0.0429	0.0127	0.0093	0.0168	0.0417	0.0225
	295.5	0.0072	0.0157	0.0343	0.007	0.0497	0.016	0.0124	-0.0039	0.022	0.0952
	296	0.0096	0.0113	0.0357	0.0037	0.0278	0.0172	0.05	0.0076	0.0096	0.1013
	296.5	0.0119	0.0058	0.035	0.0035	0.0111	0.0188	0.053	0.0383	0.0126	0.0362
	297	0.0043	0.0072	0.034	0.0034	0.0038	0.0199	0.1017	0.009	0.0024	0.0037
	297.5	0.003	0.0352	0.0152	0.0002	0.0155	0.0112	0.0827	0.0211	0.0178	-0.0011
	298	0.0059	0.0319	0.0061	0.0028	0.0375	0.0132	0.0859	0.052	0.0485	0.0358
	298.5	0.0013	0.0123	0.012	0.0026	0.0181	0.0134	0.053	0.1196	0.0366	0.0379
	299	0.0114	0.0288	0.02	0.0044	0.034	0.0168	0.0513	0.2139	0.0713	0.0944
	299.5	0.0132	0.0301	0.0117	0.0049	0.0353	0.0116	0.0177	0.2422	0.0526	0.0918
	300	0.0086	0.0602	0.0138	0.0065	0.0471	0.0134	0.0131	0.2077	0.0507	0.0503

## Sheet: Fig.5b
	time (min)	WT-680-1	WT-680-2	WT-680-3	WT-680-4	WT-680-5	WT-680-6	WT-680-7	WT-680-8	WT-680-9	WT-680-10
WT-680	0.5	0.0054	0.0174	0.0085	0.0026	0.0027	0	0.0091	0.0108	-0.0013	0.0134
	1	0.0067	0.0041	0.0134	0.0194	0.0021	0.0059	0.0098	0.0153	0.0119	0.0101
	1.5	0.0088	0.0199	0.0203	0.0189	0.0016	0.0092	0.0104	0.0146	0.0125	0.02
	2	0.0051	0.0163	0.0031	0.0223	0.0061	0.0103	0.0093	0.0106	0.0065	0.0127
	2.5	0.0014	0.0048	0.0055	0.0169	0.0036	0.0121	0.0096	0.0011	0.023	-0.0107
	3	0.0066	0.0036	0.0124	0.0201	0.0058	0.0118	0.0001	0.0027	-0.0014	-0.0184
	3.5	0.0224	0.0153	0.0176	0.0109	0.0058	0.0114	0.0164	0.0104	0.0112	0.012
	4	0.0152	0.0263	0.0192	0.0156	0.0063	0.0111	0.0151	0.005	0.0189	0.0012
	4.5	0.014	0.0338	0.0176	0.0177	0.0079	0.0107	0.0034	0.0018	0.002	-0.0015
	5	0.0209	0.0142	0.0191	0.0197	0.0174	0.0085	0.0107	0.0101	0.0114	0.0113
	5.5	0.0186	0.006	0.0188	0.0298	0.0073	0.009	0.0065	0.0123	0.0093	0.0129
	6	0.011	0.0189	0.0068	0.0088	0.0011	0.0082	0.0173	0.0088	0.0052	0.0137
	6.5	0.0117	0.0215	0.0096	0.0107	0.0014	0.0098	0.0238	0.0099	0.0115	0.0106
	7	0.0078	0.0149	0.0026	0.0648	0.0095	0.0079	0.0179	0.0027	-0.0013	0.0007
	7.5	0.0166	0.0224	0.0074	0.0493	0.0136	0.0078	0.0097	0.0086	0.0085	0.0019
	8	0.0155	0.028	0.0115	0.0281	0.0093	0.0112	0.0105	0.0097	0.0117	0.0099
	8.5	0.005	0.0114	0.0017	0.0236	0.0095	0.021	0.0158	-0.0034	-0.0007	-0.0006
	9	0.0088	0.0201	0.0076	0.023	0.0043	0.0158	0.0099	0.0002	0.0177	0.007
	9.5	0.012	0.0198	0.0121	0.0203	0.0063	0.0101	0.0053	0.0077	0.0114	0.0092
	10	0.0121	0.019	0.0072	0.0189	0.0048	0.0085	0.0095	0.0049	0.0149	0.0049
	10.5	0.0099	0.0161	0.0086	0.0097	0.0044	0.0037	0.0056	0.0069	0.0219	0.0054
	11	0.0138	0.0136	0.012	0.0138	0.0085	0.0059	0.0103	0.0093	0.0107	0.0085
	11.5	0.0056	0.0114	0.0089	0.0152	0.0123	0.0071	0.0044	0.0082	0.0079	0.0107
	12	0.0055	0.0086	0.009	0.0227	0.0145	0.0056	0.0088	0.0064	0.0139	0.0035
	12.5	0.0111	0.0089	0.0112	0.0283	0.0118	0.006	0.017	0.0091	0.0099	0.0079
	13	0.0119	0.0103	0.0141	0.0475	0.0088	0.0091	0.0127	0.0112	0.0053	0.0078
	13.5	0.0115	0.01	0.0129	0.0287	0.0062	0.0091	0.0143	0.0146	0.0071	0.0032
	14	0.01	0.0159	0.0142	0.0134	0.0041	0.0097	0.014	0.0179	0.0091	0.0072
	14.5	0.0091	0.0144	0.0127	0.0118	0.008	0.0083	0.0075	0.0175	0.0044	0.0041
	15	0.0074	0.0143	0.0126	0.0244	0.0072	0.0109	0.012	0.0164	0.0091	0.0056
	15.5	0.0028	0.0157	0.0097	0.0174	0.0053	0.01	0.0105	0.0092	0.0083	0.0065
	16	0.0053	0.0317	0.0146	0.0278	0.0118	0.008	0.0097	0.0141	0.0108	0.0107
	16.5	0.0089	0.0237	0.0158	0.0089	0.0072	0.0051	0.0131	0.0145	0.017	0.0141
	17	0.0025	0.0058	0.009	0.0051	0.0049	0.0047	0.0127	0.0008	0.0075	0.0058
	17.5	0.0071	0.0156	0.0153	0.0292	0.0037	0.0208	0.0214	0.0092	0.0134	0.0127
	18	0.0076	0.015	0.0155	0.0169	0.0031	0.0255	0.0285	0.0106	0.0161	0.009
	18.5	0.0085	0.0194	0.0157	0.0302	0.0027	0.0198	0.031	0.0101	0.0234	0.0051
	19	0.0088	0.0138	0.0137	0.0197	0.0094	0.0206	0.0246	0.0057	0.0148	-0.0008
	19.5	0.0071	0.0148	0.0157	0.0241	0.0047	0.011	0.0278	0.0067	0.0152	0.01
	20	0.0045	0.0111	0.0147	0.0307	0.0045	0.0107	0.0257	0.0085	0.0129	0.0113
	20.5	0.0087	0.0166	0.0166	0.0266	0.0059	0.0096	0.0213	0.0103	0.0145	0.01
	21	0.0043	0.0109	0.01	0.0222	0.012	0.0194	0.0229	0.0027	0.0169	0.0034
	21.5	0.0032	0.0089	0.0067	0.0309	0.0137	0.0184	0.0229	0.0034	0.0052	0.0037
	22	0.0089	0.0157	0.0169	0.0399	0.0064	0.0148	0.0198	0.0082	0.0152	0.0084
	22.5	0.0078	0.0086	0.0144	0.0268	0.004	0.0123	0.0199	0.0056	0.0103	0.0012
	23	0.0099	0.0137	0.0151	0.0155	0.0087	0.0107	0.0195	0.0118	0.0157	0.0078
	23.5	0.0035	0.0067	0.0114	0.0149	0.0117	0.013	0.0157	0.0016	0.0131	0.0086
	24	0.0086	0.0067	0.0116	0.0105	0.0132	0.0152	0.0176	0.0064	0.0125	0.012
	24.5	0.0122	0.0024	0.0161	0.0061	0.0125	0.011	0.0155	0.0063	0.0128	0.0107
	25	0.0127	0.0033	0.0074	0.0313	0.0128	0.0122	0.0198	0.0073	0.009	0.0052
	25.5	0.0081	0.0045	0.0072	0.0332	0.0091	0.0136	0.0191	0.0052	0.0077	0.0042
	26	0.0121	0.0053	0.0102	0.0287	0.0029	0.0091	0.0157	0.0104	0.0123	0.0103
	26.5	0.0076	0.0057	0.0124	0.018	0.0067	0.0102	0.0145	0.0101	0.0119	0.0149
	27	0.0093	0.0107	0.0163	0.0132	0.011	0.013	0.0106	0.0121	0.0133	0.0165
	27.5	0.0081	0.0109	0.0104	0.0119	0.0136	0.0132	0.0146	0.0111	0.0106	0.0075
	28	0.0109	0.0104	0.0085	0.0078	0.0057	0.0118	0.0147	0.0075	0.0133	0.006
	28.5	0.0094	0.0118	0.0071	0.0127	0.0071	0.0139	0.024	0.0043	0.0134	0.0012
	29	0.0049	0.0134	0.0133	0.0248	0.0177	0.012	0.018	0.0056	0.0093	0.0073
	29.5	0.0006	0.0074	0.0018	0.0158	0.0197	0.011	0.0127	0.0001	0.0045	0.0088
	30	0.0092	0.0114	0.0064	0.0117	0.0163	0.0107	0.0207	0.0076	0.0137	0.0003
	30.5	0.0097	0.0125	0.0145	0.0243	0.01	0.0139	0.014	0.007	0.0109	0.0086
	31	0.0164	0.0136	0.0054	0.0342	0.0038	0.0148	0.0088	0.0094	0.0096	0.0228
	31.5	0.0167	0.0128	0.008	0.0263	0.0051	0.0128	0.0106	0.013	0.0094	0.011
	32	0.0163	0.0112	0.0118	0.0216	0.003	0.0137	0.019	0.0066	0.0098	-0.0012
	32.5	0.007	0.0172	0.0121	0.0149	0.0057	0.0185	0.0122	0.0118	0.0116	0.0123
	33	0.002	0.0079	0.0024	0.013	0.0047	0.0135	0.0114	0.0045	0.0095	0.0029
	33.5	0.0042	0.01	0.0241	0.0093	0.0111	0.0158	0.0126	0.0025	0.0083	0.0055
	34	0.0058	0.0079	0.0037	0.0136	0.0115	0.014	0.0108	0.0007	0.0096	0.0169
	34.5	0.0128	0.0086	0.0064	0.0201	0.0099	0.0165	0.0137	0.0091	0.0097	0.0135
	35	0.0173	0.0106	0.0048	0.0275	0.0146	0.0157	0.0151	0.0057	0.0077	0.0044
	35.5	0.0106	0.0138	0.0011	0.0274	0.0161	0.0159	0.0168	0.0108	0.0084	0.0124
	36	0.0094	0.0106	0.0111	0.0344	0.0112	0.0123	0.0173	0.0079	0.0084	0.0185
	36.5	0.0088	0.0082	0.0084	0.0345	0.0107	0.0209	0.0132	0.0056	0.0003	0.0062
	37	0.0078	0.0106	0.009	0.0512	0.0201	0.0178	0.0195	0.0057	0.0079	0.0001
	37.5	0.0069	0.0129	0.0078	0.0436	0.0272	0.0122	0.016	0.0055	0.0127	0.0101
	38	0.0056	0.009	0.016	0.0244	0.0182	0.0112	0.0224	0.0117	0.0128	0.0121
	38.5	0.016	0.0098	0.0008	0.0115	0.0141	0.0124	0.0202	0.0045	0.0086	0.0165
	39	0.0488	0.0158	0.0069	0.0106	0.0125	0.015	0.0258	0.0083	0.0144	0.0011
	39.5	0.0618	0.0243	0.0216	0.0167	0.0137	0.0213	0.0261	0.0107	0.0142	0.0164
	40	0.0236	0.0185	0.0097	0.0263	0.0107	0.017	0.0258	0.0123	0.0231	0.0249
	40.5	0.0027	0.0076	0.0051	0.0227	0.0166	0.0161	0.0228	0.0111	0.0149	0.0296
	41	0.0096	0.0072	0.0018	0.0144	0.0159	0.0149	0.0112	0.0036	0.0123	0.0113
	41.5	0.0114	0.0157	0.0044	0.0046	0.0106	0.0161	0.0148	0.0035	0.0064	0.0014
	42	0.0312	0.0461	0.0095	0.0165	0.0048	0.0068	0.009	0.0028	0.003	0.0196
	42.5	0.0305	0.0291	0.0162	0.0136	0.01	0.0057	0.0147	0.0124	0.0176	0.0498
	43	0.0126	0.0123	0.017	0.0427	0.0179	0.0076	0.013	0.0139	0.0234	0.0524
	43.5	0.0094	0.0046	0.0245	0.0258	0.0165	0.01	0.0119	0.0125	0.0147	0.0176
	44	0.0422	0.0251	0.0626	0.0299	0.0077	0.0078	0.0115	0.0199	0.0117	0.0275
	44.5	0.0424	0.0404	0.0356	0.0211	0.0087	0.008	0.0124	0.0188	0.014	0.0217
	45	0.0365	0.0312	0.0095	0.0058	0.019	0.013	0.0148	0.009	0.012	0.0351
	45.5	0.0138	0.0075	0.0187	0.0442	0.0375	0.0206	0.021	-0.0002	0.0098	0.0223
	46	0.008	0.0149	0.0751	0.025	0.032	0.0157	0.0189	0.0132	0.016	0.0141
	46.5	0.0086	0.0246	0.0548	0.0078	0.0132	0.0046	0.0172	0.0134	0.0198	0.0045
	47	0.0157	0.0269	0.0225	0.0404	0.0082	0.0191	0.0355	0.0137	0.0231	0.0101
	47.5	0.0448	0.0496	0.0175	0.0378	0.0067	0.0225	0.0304	0.0148	0.0147	0.0222
	48	0.0385	0.025	0.0079	0.0283	0.0057	0.0292	0.0252	0.0147	0.0047	0.0027
	48.5	0.0211	0.0362	0.0186	0.0232	0.0078	0.0171	0.0104	0.005	0.0078	0.024
	49	0.0078	0.0069	0.0328	0.0226	0.015	0.0136	0.0142	0.0053	0.0223	0.007
	49.5	0.019	0.0124	0.0344	0.0251	0.0237	0.0178	0.031	0.0103	0.0439	0.0099
	50	0.0241	0.0131	0.019	0.0487	0.03	0.016	0.0254	0.0046	0.01	0.0043
	50.5	0.0164	-0.0038	-0.0025	0.0445	0.0301	0.0245	0.038	0.0034	-0.0161	-0.0075
	51	0.0041	0.0212	0.012	0.0388	0.0279	0.0195	0.0302	0.0077	-0.0062	0.0048
	51.5	0.0062	0.0152	0.0415	0.0373	0.0149	0.0166	0.0436	-0.0046	-0.002	0.0312
	52	0.0093	0.0202	0.0438	0.026	0.0049	0.0126	0.0295	0.0059	0.0398	0.0901
	52.5	0.0157	0.0172	0.0205	0.0151	0.0049	0.0139	0.0224	0.0263	0.0462	0.0634
	53	0.0085	0.0024	0.0113	0.0162	0.0075	0.009	0.0144	0.0287	0.0187	0.0194
	53.5	0.0323	0.0106	0.0359	0.0288	0.0362	0.0196	0.0224	0.0368	-0.0004	0.0079
	54	0.0268	0.0195	0.0133	0.0469	0.0311	0.0232	0.0085	-0.0079	-0.0213	0.0021
	54.5	0.0187	0.0722	0.0253	0.0459	0.0246	0.0328	0.0216	0.0052	0.0037	0.085
	55	-0.002	0.0313	0.0221	0.0284	0.0206	0.0225	0.0294	0.0044	0.0322	0.1012
	55.5	-0.0026	0.0054	0.0358	0.013	0.0116	0.0177	0.0255	0.0073	0.0369	0.0523
	56	-0.0009	0.0001	0.0426	0.0128	0.0081	0.0111	0.036	0.0256	0.034	0.0154
	56.5	0.0041	0.0146	0.0616	0.0213	0.016	0.0115	0.0467	0.0337	0.0172	0.0051
	57	0.005	0.0577	0.0479	0.0172	0.0232	0.0157	0.041	0.0284	0.0044	0.019
	57.5	0.0059	0.0515	0.0429	0.0469	0.0207	0.0173	0.0237	0.0053	0.0102	0.0457
	58	0.0042	0.0342	0.0346	0.0482	0.0183	0.0209	0.0223	-0.0006	0.027	0.0422
	58.5	0.0092	0.0113	0.0366	0.0429	0.0199	0.0314	0.0204	0.0075	0.0643	0.03
	59	0.0023	0.0098	0.0415	0.0367	0.0205	0.037	0.0234	0.0235	0.0493	0.0253
	59.5	0.0124	0.0236	0.0456	0.0437	0.0217	0.0242	0.0295	0.0174	0.0254	0.0204
	60	0.0141	0.0631	0.035	0.0332	0.026	0.0217	0.0312	0.0161	0.0186	0.0514
	60.5	0.0097	0.0676	0.0327	0.0345	0.021	0.0183	0.0394	0.006	0.0138	0.038
	61	0.006	0.0472	0.045	0.0326	0.0184	0.0173	0.0537	0.0145	0.0168	0.0172
	61.5	0.0138	0.0195	0.0479	0.0384	0.0221	0.0178	0.0423	0.0277	0.0154	0.0191
	62	0.0114	0.0077	0.0491	0.0548	0.0429	0.0154	0.0263	0.0078	0.0179	0.0086
	62.5	0.0248	0.0089	0.0472	0.042	0.0306	0.0091	0.0169	0.0055	0.0242	0.0311
	63	0.033	0.025	0.0781	0.0292	0.0227	0.0208	0.0262	0.0048	0.0242	0.0501
	63.5	0.0368	0.0383	0.0554	0.0058	0.0139	0.0169	0.0107	0.0134	0.0121	0.0378
	64	0.0311	0.0293	0.0189	0.0094	0.0124	0.0243	0.0224	0.0268	0.0003	0.0285
	64.5	0.0201	0.0276	0.0073	0.0126	0.0343	0.0232	0.0268	0.0482	0.0102	0.0269
	65	0.0141	0.0152	0.0155	0.031	0.0302	0.0186	0.0262	0.0122	0.0103	0.0102
	65.5	0.0165	0.0039	0.0214	0.024	0.0208	0.0184	0.044	-0.0037	0.0062	0.0109
	66	0.0193	0.0193	0.0381	0.0294	0.0137	0.0124	0.036	0.0021	0.0136	0.0347
	66.5	0.0266	0.0317	0.0419	0.0633	0.0123	0.0205	0.0304	0.0166	0.0187	0.0686
	67	0.0311	0.0422	0.0453	0.054	0.0149	0.0215	0.0221	0.0396	0.0285	0.053
	67.5	0.017	0.045	0.0281	0.0538	0.0261	0.0346	0.0228	0.029	0.0057	0.0277
	68	0.0238	0.0146	0.0278	0.042	0.0243	0.0312	0.0188	0.0146	0.0052	0.0211
	68.5	0.0259	0.015	0.0257	0.0136	0.0205	0.0208	0.0184	0.0105	0.016	0.0335
	69	0.0063	0.0008	0.0127	0.0214	0.0314	0.0198	0.0309	-0.0006	0.0186	0.0199
	69.5	0.0186	0.0282	0.0442	0.0193	0.028	0.0119	0.0379	0.0435	0.0431	0.0507
	70	0.0215	0.0273	0.0389	0.0105	0.0205	0.0118	0.0622	0.0163	0.0305	0.029
	70.5	0.0336	0.036	0.0606	0.0508	0.0183	0.0153	0.0474	0.0068	0.0211	0.0363
	71	0.0385	0.0384	0.068	0.0744	0.0185	0.0253	0.0325	-0.0004	0.012	0.0334
	71.5	0.0163	0.0338	0.0393	0.0651	0.0135	0.0355	0.0199	0.0028	0.0114	0.0155
	72	-0.0072	0.0179	0.0092	0.0344	0.0172	0.0337	0.0091	0.018	-0.0023	-0.0048
	72.5	0.0069	0.0251	0.0319	0.031	0.0213	0.0218	0.0156	0.0427	0.0229	0.0355
	73	0.0097	0.0168	0.0294	0.0164	0.0229	0.0162	0.0219	0.0228	0.0259	0.0528
	73.5	0.0292	0.0234	0.0371	0.0062	0.0202	0.0147	0.0338	0.014	0.017	0.064
	74	0.0482	0.0137	0.0343	0.016	0.0169	0.0104	0.037	0.027	0.0105	0.0296
	74.5	0.0218	0.0173	0.0323	0.0275	0.0194	0.0124	0.0478	0.0313	0.0133	0.0109
	75	0.0083	0.0329	0.0227	0.0353	0.0217	0.0175	0.0455	0.0163	0.0022	0.0012
	75.5	0	0.0263	0.0414	0.075	0.0241	0.0374	0.0379	0.0152	0.0072	0.0149
	76	-0.0115	-0.0055	0.0232	0.0617	0.0171	0.0346	0.0241	-0.0018	-0.0013	-0.0026
	76.5	0.0252	0.0426	0.0443	0.0346	0.0123	0.036	0.0232	0.0505	0.0453	0.0458
	77	0.0094	-0.0047	0.0096	0.0328	0.014	0.0215	0.0211	0.0038	0.0105	0.0079
	77.5	0.03	0.0359	0.0452	0.0183	0.0163	0.0223	0.0183	0.0322	0.0333	0.0367
	78	0.0305	0.0286	0.0489	0.0184	0.0148	0.0127	0.0159	0.024	0.0149	0.0278
	78.5	0.0332	0.046	0.0491	0.0662	0.0213	0.0271	0.0452	0.046	0.0241	0.0668
	79	0.02	0.0481	0.0438	0.0383	0.0356	0.0332	0.0472	0.0453	0.0164	0.0445
	79.5	0.0148	0.0385	0.0296	0.0288	0.0465	0.0314	0.0497	0.0266	0.0235	0.027
	80	0.011	0.0124	0.0266	0.048	0.0491	0.0361	0.0447	0.0047	0.0324	-0.0044
	80.5	0.0132	0.0153	0.0286	0.0297	0.0311	0.0294	0.0394	-0.0041	0.0332	-0.0022
	81	0.0247	0.0344	0.0359	0.0226	0.0169	0.0154	0.0283	0.0196	0.0417	0.0178
	81.5	0.0219	0.0285	0.0321	0.0333	0.0113	0.0145	0.0229	0.0108	0.0187	0.0122
	82	0.0291	0.0556	0.0493	0.0619	0.0165	0.0127	0.0308	0.0316	0.0262	0.0408
	82.5	0.0054	0.0493	0.0123	0.0408	0.0399	0.0238	0.0273	-0.0016	-0.0054	-0.0012
	83	0.0069	0.041	0.0336	0.0373	0.0451	0.0358	0.0261	0.0006	-0.0012	0.004
	83.5	0.0182	0.0249	0.0383	0.0263	0.0338	0.033	0.0434	0.0099	0.0195	0.005
	84	0.0229	0.0095	0.0332	0.0383	0.0524	0.0235	0.056	0.0216	0.0259	0.0082
	84.5	0.0516	0.0407	0.055	0.028	0.0416	0.0187	0.0601	0.0647	0.0644	0.0431
	85	0.0336	0.0221	0.0318	0.0354	0.0285	0.0106	0.0621	0.0295	0.044	0.0251
	85.5	0.0198	0.0209	0.0358	0.0367	0.0215	0.0095	0.0401	0.0145	0.0241	0.0108
	86	0.0257	0.0549	0.0546	0.0603	0.0148	0.0138	0.0435	0.0313	0.0376	0.0386
	86.5	0.0214	0.0705	0.0301	0.0429	0.0213	0.0182	0.0403	0.0248	0.0216	0.0259
	87	0.0231	0.0594	0.0398	0.0342	0.0228	0.0225	0.0352	0.0306	0.023	0.0121
	87.5	0.019	0.0311	0.0358	0.02	0.0296	0.0348	0.0311	0.0232	0.0202	-0.0038
	88	0.0247	0.043	0.0413	0.027	0.045	0.0363	0.0266	0.0332	0.0334	0.0079
	88.5	0.0202	0.025	0.0417	0.0314	0.0627	0.0271	0.0302	0.0243	0.0329	0.0033
	89	0.0289	0.0475	0.0574	0.0405	0.0683	0.0236	0.0263	0.0431	0.0594	0.0281
	89.5	0.0037	0.0095	0.0181	0.0545	0.0353	0.0214	0.0248	-0.0012	0.0153	-0.0008
	90	0.0148	0.0379	0.0388	0.0315	0.0159	0.0119	0.0285	0.0238	0.0292	0.0302
	90.5	0.0503	0.0897	0.0776	0.0352	0.0127	0.0148	0.0383	0.0524	0.066	0.0621
	91	0.0507	0.0756	0.0667	0.029	0.0054	0.0094	0.0444	0.0371	0.0512	0.032
	91.5	0.0492	0.0632	0.0615	0.0276	0.0197	0.0301	0.0431	0.0365	0.0352	0.0205
	92	0.0208	0.0155	0.0433	0.0674	0.0334	0.057	0.0434	0.0136	0.0044	-0.012
	92.5	0.017	0.0227	0.0361	0.0668	0.0557	0.0493	0.0285	0.0257	0.0184	-0.0052
	93	0.007	0.0131	0.0163	0.0271	0.059	0.0437	0.0287	0.0103	0.0021	-0.0159
	93.5	-0.0057	0.0074	-0.0032	0.0229	0.0712	0.0281	0.0296	-0.0009	-0.0203	-0.0321
	94	0.0002	0.0246	0.0019	0.0168	0.0401	0.0095	0.0223	-0.002	-0.0107	-0.0184
	94.5	0.0027	0.0208	0.0046	0.0596	0.0363	0.0144	0.041	-0.0206	0.0008	-0.0136
	95	-0.0045	-0.0125	0.0028	0.0968	0.032	0.0183	0.045	-0.0452	-0.0095	-0.04
	95.5	0.0372	0.0449	0.0498	0.0543	0.022	0.0193	0.0359	0.0302	0.0463	0.0271
	96	0.0456	0.0482	0.0512	0.043	0.0288	0.02	0.0289	0.0475	0.0527	0.0273
	96.5	0.0426	0.0241	0.0246	0.0546	0.0394	0.07	0.0598	0.0308	0.0303	0.0083
	97	0.071	0.0636	0.0403	0.0511	0.0447	0.0707	0.0812	0.08	0.0608	0.0399
	97.5	0.0341	0.0342	0.0058	0.0536	0.0617	0.0542	0.0618	0.0137	0.0115	0.0042
	98	0.0155	0.0445	0.0045	0.0782	0.0516	0.0306	0.0426	-0.0107	0.0032	0.0168
	98.5	0.0315	0.0848	0.0438	0.0753	0.0362	0.0189	0.0254	0.0175	0.0419	0.0617
	99	0.0321	0.0756	0.055	0.0727	0.029	0.0174	0.0229	0.0147	0.0481	0.0508
	99.5	0.04	0.0695	0.0591	0.0353	0.0183	0.0089	0.0126	0.0175	0.0467	0.0346
	100	0.0517	0.0295	0.0319	0.0342	0.0259	0.0142	0.0143	0.0074	0.0211	-0.0053
	100.5	0.0297	-0.0095	0.0007	0.0213	0.0438	0.0254	0.0267	0.0073	-0.0162	-0.0051
	101	0.0259	0.0221	0.0128	0.0003	0.0431	0.0258	0.0464	0.0237	0.0062	-0.0051
	101.5	0.0317	0.0588	0.0427	0.0134	0.0812	0.0389	0.0802	0.0607	0.0453	0.018
	102	0.0257	0.0728	0.0517	0.0469	0.0785	0.0384	0.0701	0.0465	0.047	0.0298
	102.5	0.0278	0.0705	0.0595	0.0755	0.0493	0.0334	0.0382	0.0301	0.0446	0.0192
	103	0.0289	0.0514	0.0477	0.1292	0.0218	0.0378	0.0237	0.0059	0.0345	-0.0051
	103.5	0.0426	0.0568	0.0477	0.1143	0.0145	0.0387	0.0202	0.0073	0.0435	0.0019
	104	0.0514	0.0528	0.0481	0.0571	0.0147	0.0322	0.023	0.0119	0.0345	0.0051
	104.5	0.0519	0.0529	0.0428	0.0389	0.0247	0.0246	0.0293	0.0118	0.0234	-0.0052
	105	0.0439	0.0656	0.0466	0.019	0.0543	0.0151	0.0216	0.0238	0.0337	0.0101
	105.5	0.0191	0.0439	0.0297	0.0289	0.1336	0.0189	0.0328	0.0045	0.0202	-0.0052
	106	0.0329	0.0873	0.0532	0.0359	0.1484	0.0174	0.0441	0.0534	0.0619	0.0435
	106.5	0.0198	0.0523	0.0404	0.0709	0.0746	0.022	0.0476	0.0263	0.0307	0.0212
	107	0.0103	0.0081	0.0313	0.0953	0.0274	0.0311	0.0373	0.0036	-0.001	-0.0052
	107.5	0.0302	0.024	0.0482	0.108	0.0119	0.0445	0.0344	0.03	0.0258	0.027
	108	0.0028	0.0195	0.0046	0.0416	0.0075	0.0494	0.0295	0.0031	0.006	-0.0052
	108.5	-0.0021	0.0095	-0.0133	0.0296	0.0048	0.0377	0.028	0.0129	0.0011	-0.0052
	109	-0.0081	0.0119	-0.0239	0.0044	0.0084	0.0207	0.0189	0.0243	0.0045	-0.0052
	109.5	-0.0048	0.0233	-0.0165	0.0169	0.0415	0.0237	0.0245	0.0194	0.0028	0.016
	110	-0.0044	0.022	-0.0124	0.0081	0.0702	0.0077	0.0091	0.013	0.0075	0.0093
	110.5	-0.0017	-0.0012	-0.0131	0.0381	0.0831	0.0258	0.031	0.0016	0.006	-0.0018
	111	0.0061	0.022	-0.0119	0.0754	0.0609	0.0299	0.0408	0.0013	0.006	-0.0053
	111.5	0.0041	0.0102	-0.0143	0.1142	0.0374	0.0399	0.0557	0.0011	0.0018	-0.0053
	112	0.028	0.0053	0.0097	0.1276	0.0218	0.0325	0.0594	0.0154	0.008	0.0202
	112.5	0.0231	0.0097	0.0088	0.0968	0.0244	0.0468	0.083	0.0158	0.0053	0.0094
	113	0.0301	0.016	0.0072	0.0506	0.0286	0.055	0.061	0.0025	0.0094	-0.0003
	113.5	0.0392	0.0351	0.0225	0.0257	0.024	0.0489	0.0417	0.0019	0.0246	0.0163
	114	0.0449	0.0643	0.0349	0.0102	0.0536	0.0336	0.0304	0.0155	0.0398	0.026
	114.5	0.0358	0.0737	0.0298	0.0163	0.0862	0.0317	0.0327	0.0156	0.0281	0.0154
	115	0.0239	0.0722	0.024	0.012	0.0597	0.0195	0.0118	0.0324	0.0245	0.0039
	115.5	0.021	0.0581	0.0301	0.0117	0.0268	0.012	0.012	0.0352	0.0271	0.0031
	116	0.0242	0.0536	0.0442	0.0781	0.0235	0.0129	0.0101	0.0224	0.0273	0.0122
	116.5	0.0267	0.0488	0.0464	0.1078	0.004	0.015	0.0106	0.0214	0.0341	0.0236
	117	0.0367	0.0358	0.0431	0.0881	0.0128	0.0255	0.0306	0.0169	0.0334	0.0192
	117.5	0.0353	0.0404	0.0348	0.0239	0.0113	0.0252	0.0326	0.0217	0.0262	0.0214
	118	0.0298	0.0412	0.0213	0.0424	0.0287	0.0355	0.0564	0.0177	0.0276	0.0184
	118.5	0.0153	0.02	0.0075	0.0281	0.035	0.0276	0.0557	0.001	0.009	-0.0045
	119	0.0312	0.0514	0.0297	0.0171	0.0594	0.0212	0.0534	0.0425	0.0397	0.0311
	119.5	0.0411	0.0566	0.0281	0.0053	0.0715	0.0108	0.0293	0.0654	0.0374	0.0299
	120	0.0435	0.0587	0.0219	0.0299	0.0659	0.0203	0.0266	0.0759	0.0349	0.0313
	120.5	0.0378	0.0454	0.0166	0.0569	0.0327	0.0252	0.0309	0.0345	0.0272	0.0234
	121	0.0324	0.0619	0.0218	0.1023	0.0167	0.0255	0.027	0.0263	0.0332	0.0389
	121.5	0.0254	0.0586	0.0228	0.122	0.0108	0.0408	0.0248	0.0167	0.0329	0.0323
	122	0.014	0.0504	0.015	0.095	0.0132	0.0785	0.0502	0.0114	0.0162	0.0113
	122.5	0.0059	0.0331	0.0026	0.0504	0.039	0.072	0.0762	0.0019	-0.0007	-0.0047
	123	0.016	0.048	0.0115	0.0212	0.0745	0.0492	0.0695	0.016	0.0153	0.0059
	123.5	0.0192	0.0481	0.0195	0.0074	0.1179	0.0373	0.0654	0.0257	0.0188	0.0007
	124	0.0246	0.0618	0.033	0.0024	0.0841	0.0294	0.0517	0.0468	0.0407	0.0222
	124.5	0.0212	0.0649	0.0314	0.0179	0.0407	0.0193	0.0342	0.0409	0.0375	0.0243
	125	0.0255	0.0635	0.0396	0.0358	0.0182	0.0186	0.0256	0.0294	0.0368	0.0443
	125.5	0.0277	0.0559	0.0513	0.0666	0.0068	0.0148	0.0185	-0.0039	0.0393	0.0527
	126	0.028	0.0381	0.0437	0.0908	0.0068	0.0175	0.0219	-0.0199	0.0187	0.0229
	126.5	0.0329	0.0495	0.0426	0.0646	0.0164	0.0444	0.0297	-0.0118	0.0137	0.0353
	127	0.0322	0.0462	0.0141	0.0542	0.0406	0.0831	0.04	-0.0001	-0.0017	0.0107
	127.5	0.0476	0.0576	0.0131	0.0334	0.0716	0.0694	0.0483	0.0018	0.0021	0.0152
	128	0.0396	0.0563	0.0185	0.0299	0.1413	0.0527	0.081	0.0082	0.0121	0.0147
	128.5	0.0157	0.028	0.0085	0.0235	0.0984	0.0263	0.0964	0.003	0.0029	0.0002
	129	-0.0005	0.0156	0.0044	0.0361	0.0418	0.0169	0.0774	-0.0261	0.0006	0.0091
	129.5	0.0109	0.0527	0.0321	0.0771	0.0131	0.0137	0.0541	0.0056	0.0389	0.0581
	130	0.0047	0.0378	0.0152	0.0954	0.0052	0.0126	0.0362	-0.0176	0.0186	0.0258
	130.5	0.0175	0.0603	0.025	0.0799	0.0013	0.0131	0.0216	0.0047	0.0356	0.0274
	131	0.024	0.0613	0.0276	0.0439	0.0052	0.0253	0.0163	0.0129	0.0263	0.0189
	131.5	0.0251	0.0588	0.0288	0.0184	0.0149	0.0445	0.0101	0.024	0.0172	0.0148
	132	0.0227	0.0567	0.024	0.0055	0.0454	0.0631	0.0132	0.0163	0.0074	0.0151
	132.5	-0.0004	0.014	0.0043	0.0065	0.0597	0.0712	0.0234	-0.027	-0.0303	-0.0239
	133	-0.0005	0.0042	-0.0033	0.0255	0.0808	0.0432	0.0402	-0.0398	-0.0376	-0.017
	133.5	0.0436	0.0598	0.0304	0.0706	0.049	0.0218	0.0627	0.0308	0.018	0.0414
	134	0.026	0.0263	0.006	0.0732	0.021	0.0139	0.0893	0.0076	0.0114	-0.0017
	134.5	0.0296	0.0338	0.011	0.0674	0.0089	0.0099	0.0962	0.0007	0.0314	0.0024
	135	0.0317	0.0453	0.0194	0.0412	0.0037	0.0074	0.0767	0.0063	0.0329	0.013
	135.5	0.0275	0.0574	0.0183	0.0238	0.0032	0.0058	0.0456	0.003	0.0297	0.0206
	136	0.0268	0.057	0.022	0.026	0.0249	0.0167	0.0287	-0.0035	0.0232	0.029
	136.5	0.0249	0.0548	0.0213	0.015	0.0458	0.0274	0.0198	0.0018	0.0139	0.0461
	137	0.0242	0.048	0.0206	0.0122	0.0719	0.048	0.0094	-0.0043	0.0058	0.0428
	137.5	0.0238	0.0465	0.0217	0.0136	0.0513	0.0594	0.011	0.0069	0.0055	0.035
	138	0.0112	0.0296	0.0125	0.1444	0.041	0.0946	0.1109	-0.0046	-0.0073	-0.0019
	138.5	0.01	0.0352	0.0082	0.1331	0.0326	0.0701	0.1557	0.0101	-0.002	-0.0067
	139	0.0181	0.0452	0.0132	0.0863	0.0162	0.0445	0.1147	0.0212	0.007	0.0037
	139.5	0.0172	0.0411	0.0097	0.0559	0.0217	0.0362	0.1218	0.0087	0.0058	0.0013
	140	0.0204	0.0471	0.0105	0.0417	0.0233	0.0318	0.084	-0.01	0.0083	0.0144
	140.5	0.0263	0.0656	0.0158	0.0358	0.0351	0.0463	0.0615	-0.0048	0.0127	0.0517
	141	0.0324	0.0578	0.0146	0.0533	0.0755	0.0684	0.0619	-0.0074	0.0098	0.0703
	141.5	0.0462	0.0637	0.0265	0.0924	0.0673	0.0664	0.0341	0.0079	0.0149	0.0601
	142	0.05	0.053	0.0352	0.1385	0.0646	0.0908	0.035	0.0172	0.0089	0.0396
	142.5	0.042	0.0556	0.0493	0.1101	0.0796	0.0964	0.0486	0.031	0.0252	0.032
	143	0.0265	0.0474	0.0614	0.1065	0.0425	0.0726	0.0646	0.0284	0.0217	0.0222
	143.5	0.0174	0.0545	0.042	0.0828	0.0273	0.0566	0.0875	0.0191	0.0142	0.0187
	144	0.0103	0.0572	0.0281	0.0805	0.0205	0.055	0.0993	0.0005	0.0037	0.0167
	144.5	0.0161	0.0539	0.0192	0.0516	0.0168	0.0482	0.0999	-0.0115	0.0012	0.0214
	145	0.0468	0.0565	0.0184	0.0403	0.0231	0.0387	0.0901	-0.0163	0.0044	0.0445
	145.5	0.0466	0.063	0.0185	0.0457	0.0279	0.0472	0.0682	-0.0139	0.0089	0.0821
	146	0.0325	0.0671	0.025	0.0448	0.0464	0.0518	0.0367	-0.0001	0.0101	0.0781
	146.5	0.0223	0.0609	0.0329	0.0776	0.0585	0.0516	0.0196	0.0067	0.0083	0.0515
	147	0.0148	0.057	0.0392	0.1654	0.0537	0.0571	0.0191	0.0117	0.0084	0.0369
	147.5	0.0097	0.073	0.0329	0.1779	0.0285	0.0716	0.0274	0.0176	0.0101	0.0235
	148	0.0083	0.0767	0.0248	0.1064	0.0183	0.0675	0.0408	0.0171	0.0074	0.0136
	148.5	0.0218	0.0671	0.0229	0.0515	0.0173	0.0692	0.0542	0.0118	0.0052	0.014
	149	0.047	0.0646	0.0275	0.0398	0.0224	0.0765	0.0771	0.0092	0.0093	0.0531
	149.5	0.0419	0.0654	0.0296	0.0256	0.0294	0.071	0.0875	0.0092	0.0127	0.0982
	150	0.0301	0.0633	0.0229	0.0214	0.0516	0.0484	0.1076	0.0062	0.0035	0.0916
	150.5	0.0185	0.061	0.0194	0.0296	0.0634	0.0327	0.0901	0.0114	0.0024	0.0629
	151	0.0112	0.0516	0.0201	0.0577	0.0733	0.0323	0.0641	0.0111	0.0067	0.0302
	151.5	0.0155	0.0532	0.0388	0.143	0.0447	0.0348	0.0373	0.018	0.0031	0.0168
	152	0.0262	0.053	0.0369	0.2084	0.0222	0.0384	0.031	0.0155	0.0158	0.0129
	152.5	0.028	0.0665	0.0328	0.1654	0.013	0.0379	0.026	0.0086	0.0083	0.0327
	153	0.0204	0.0816	0.0297	0.1171	0.0139	0.0465	0.0322	0.0101	0.007	0.0658
	153.5	0.0127	0.0823	0.0266	0.0613	0.0212	0.0617	0.0286	0.0096	0.0066	0.0726
	154	0.0072	0.0787	0.0194	0.0383	0.0301	0.1132	0.0436	0.0014	0.0062	0.0719
	154.5	0.0016	0.06	0.0236	0.0317	0.0475	0.0814	0.0761	0.0057	0.0028	0.056
	155	0.0151	0.0371	0.049	0.0378	0.0718	0.0634	0.1378	0.078	0.0713	0.069
	155.5	0.0265	0.0123	0.0555	0.0688	0.0959	0.0439	0.209	0.0445	0.0436	0.0293
	156	0.0215	0.0233	0.0666	0.0759	0.088	0.025	0.1698	0.0381	0.0361	0.0249
	156.5	-0.0002	0.019	0.0366	0.1523	0.0579	0.0164	0.1109	0.0134	0.0063	0.0121
	157	0.0013	0.0212	0.0221	0.1831	0.0269	0.0187	0.0619	0.0003	0.0023	0.0167
	157.5	0.03	0.0477	0.0327	0.1522	0.014	0.0118	0.0274	0.0148	0.0177	0.0743
	158	0.03	0.0516	0.0365	0.08	0.008	0.0168	0.0104	0.0163	0.0127	0.0928
	158.5	0.0237	0.0578	0.0383	0.039	0.0205	0.0463	0.0074	0.0286	0.0217	0.0831
	159	0.051	0.0544	0.0363	0.0157	0.0313	0.0942	0.0087	0.0267	0.0239	0.0506
	159.5	0.0547	0.044	0.042	0.0073	0.0519	0.1044	0.0075	0.0263	0.0337	0.0343
	160	0.0626	0.0394	0.0524	0.019	0.0534	0.0964	0.0238	0.0451	0.0389	0.0313
	160.5	0.05	0.0448	0.0587	0.0217	0.0462	0.056	0.0489	0.0509	0.0369	0.0245
	161	0.0229	0.0811	0.0527	0.0746	0.0351	0.0318	0.1229	0.0448	0.0332	0.0931
	161.5	0.0026	0.0771	0.0558	0.105	0.0183	0.0122	0.1671	0.0318	0.034	0.1197
	162	0.0008	0.0876	0.0649	0.1419	0.016	0.0059	0.1355	0.0164	0.0627	0.1168
	162.5	0.0123	0.0558	0.0845	0.1394	0.0144	0.0081	0.0965	0.0113	0.0606	0.078
	163	0.0284	0.0379	0.0782	0.0938	0.0146	0.0095	0.0625	0.012	0.0465	0.0586
	163.5	0.0225	0.0138	0.0623	0.0396	0.0229	0.0052	0.0236	0.001	0.0147	0.0224
	164	0.0191	0.0112	0.0351	0.0364	0.0522	0.0377	0.0231	0.0131	0.0145	0.0046
	164.5	0.0047	0.0162	0.0219	0.0158	0.0968	0.0729	0.0202	0.0284	0.0194	0.0047
	165	0.0076	0.0477	0.0375	0.023	0.147	0.0903	0.0244	0.0906	0.0251	0.0426
	165.5	0.0059	0.0478	0.0507	0.0098	0.089	0.0872	0.0078	0.0628	0.0277	0.0677
	166	-0.0013	0.0245	0.0383	0.0439	0.035	0.0667	0.0306	0.0153	0.0071	0.0872
	166.5	0.0267	0.033	0.0542	0.1305	0.0158	0.0483	0.073	0.0122	0.0258	0.0923
	167	0.0474	0.0295	0.0521	0.2003	0.0133	0.0409	0.1468	0.0036	0.0433	0.0703
	167.5	0.0405	0.0355	0.0518	0.1726	0.0056	0.0258	0.2216	0.0072	0.0447	0.0458
	168	0.0235	0.0373	0.0548	0.126	0.0128	0.0297	0.2516	0.0239	0.0361	0.0249
	168.5	0.0061	0.043	0.0452	0.0955	0.0296	0.0317	0.1652	0.0489	0.0311	0.0105
	169	0.0078	0.0688	0.038	0.053	0.0527	0.0331	0.1008	0.0689	0.0446	0.0328
	169.5	0.023	0.065	0.0248	0.0253	0.1107	0.0351	0.0503	0.0795	0.0316	0.0679
	170	0.0104	0.0547	0.0401	0.0204	0.1379	0.0535	0.0275	0.0513	0.0411	0.1201
	170.5	-0.004	-0.004	0.0306	0.0638	0.073	0.1026	0.0228	0.0062	0.0228	0.0653
	171	0.0295	0.0135	0.0731	0.1038	0.0332	0.1537	0.0136	0.0217	0.0628	0.0772
	171.5	0.0249	0.0077	0.0863	0.1189	0.0133	0.1296	0.0102	0.0065	0.0758	0.0315
	172	0.0042	0.0066	0.0755	0.1019	0.0156	0.0822	0.0279	-0.0041	0.058	-0.0035
	172.5	-0.0042	0.0237	0.0633	0.0459	0.005	0.0373	0.0214	0.014	0.0419	-0.0015
	173	0.0058	0.0306	0.0498	0.0238	0.0058	0.017	0.0475	0.0589	0.0381	0.0306
	173.5	0.0084	0.0323	0.0265	0.0161	0.0139	0.0152	0.1195	0.0748	0.0292	0.0615
	174	0.0108	0.041	0.0263	0.042	0.0375	0.0197	0.1907	0.049	0.028	0.0966
	174.5	0.0284	0.041	0.0324	0.0401	0.1188	0.0066	0.1451	0.0284	0.0271	0.119
	175	0.0555	0.0267	0.0243	0.1006	0.1712	0.0253	0.1203	0.0063	0.0239	0.0796
	175.5	0.0476	0.0439	0.0382	0.1439	0.1351	0.0378	0.0703	0.0161	0.0389	0.0623
	176	0.0132	0.0121	0.027	0.1702	0.0562	0.093	0.0409	-0.0037	0.0332	0.0126
	176.5	-0.0018	0.0074	0.0273	0.1462	0.0224	0.2032	0.0175	-0.0086	0.0338	0.0036
	177	-0.0252	-0.0064	0.0078	0.1223	0.0152	0.2961	0.0244	-0.0254	0.0086	-0.0217
	177.5	-0.0261	0.007	0.0049	0.0558	0	0.1615	0.0112	-0.0122	0.001	-0.0001
	178	-0.0149	0.0392	0.0044	0.0323	0.0066	0.0696	0.0273	0.0042	0.0066	0.0204
	178.5	0.0176	0.0524	0.0286	0.0195	0.0098	0.0355	0.0393	0.0342	0.0345	0.0964
	179	0.0252	0.0358	0.0251	0.0217	0.0109	0.0201	0.0686	0.0381	0.0363	0.0846
	179.5	0.0362	0.0346	0.0291	0.0487	0.029	0.0141	0.1192	0.0451	0.0474	0.0672
	180	0.0537	0.0119	0.0253	0.0443	0.0857	0.0095	0.1511	0.0183	0.0562	0.0274
	180.5	0.0655	0.0105	0.0318	0.0779	0.1883	0.0091	0.1415	0.0091	0.0837	0.0113
	181	0.046	0.0202	0.0516	0.0856	0.1945	0.0106	0.1088	0.0116	0.0931	0.0196
	181.5	0.0209	0.0168	0.1323	0.0783	0.1024	0.0156	0.0688	0.0102	0.0731	0.0393
	182	0.0119	0.0361	0.1298	0.0891	0.0443	0.0256	0.0455	0.0259	0.0446	0.0622
	182.5	0.0377	0.0822	0.0954	0.0823	0.0209	0.0341	0.0355	0.041	0.0295	0.1185
	183	0.046	0.0601	0.0332	0.0636	0.0097	0.0563	0.0238	0.0416	-0.0029	0.1086
	183.5	0.0784	0.051	0.0176	0.0823	0.0079	0.0692	0.0239	0.047	0.0077	0.0804
	184	0.0413	0.0113	-0.004	0.0691	0.006	0.0689	0.0245	0.0105	-0.0003	0.0248
	184.5	0.0261	0.0091	0.0188	0.0881	0.0156	0.0627	0.0302	-0.0011	0.0203	0.012
	185	0.0174	0.0178	0.0587	0.0795	0.0291	0.047	0.0481	-0.0052	0.0461	0.0084
	185.5	0.0169	0.0129	0.0798	0.0942	0.048	0.0322	0.0708	-0.0039	0.0625	0.0068
	186	0.0387	0.0533	0.0734	0.0705	0.0772	0.0249	0.0931	-0.001	0.0769	0.0218
	186.5	0.0442	0.0656	0.0748	0.0606	0.0986	0.0224	0.1019	0.0269	0.0735	0.0612
	187	0.0437	0.045	0.0709	0.0712	0.0906	0.0205	0.1143	0.0571	0.0543	0.0736
	187.5	0.0311	0.0236	0.0621	0.0844	0.0682	0.0293	0.085	0.1169	0.0294	0.0602
	188	0.0347	0.0058	0.052	0.085	0.0488	0.057	0.0638	0.0799	0.0107	0.046
	188.5	0.0305	0.0111	0.0518	0.0734	0.0294	0.0844	0.0469	0.0549	0.0089	0.0273
	189	0.026	0.0171	0.0586	0.0525	0.0214	0.0846	0.029	0.0227	0.0176	0.0127
	189.5	0.054	0.0057	0.0355	0.051	0.0262	0.0514	0.0273	-0.0168	0.0046	-0.0209
	190	0.0562	0.0208	0.0328	0.0752	0.0258	0.0298	0.0237	-0.033	0.0148	0.0052
	190.5	0.0354	0.0623	0.0329	0.1111	0.0429	0.0178	0.0255	-0.0357	0.011	0.0468
	191	0.0243	0.0706	0.0424	0.1468	0.0488	0.0138	0.038	-0.0072	0.0196	0.0609
	191.5	0.0093	0.056	0.0367	0.1206	0.0537	0.0094	0.0542	0.023	0.0163	0.0166
	192	0.0032	0.0297	0.0388	0.1107	0.0637	0.0155	0.0987	0.078	0.0087	-0.0111
	192.5	0.0038	0.0152	0.0491	0.0667	0.0594	0.0144	0.1081	0.0877	0.0196	-0.0152
	193	0.0239	0.0098	0.0695	0.0526	0.0422	0.0277	0.1256	0.0629	0.0291	-0.0066
	193.5	0.0443	0.0108	0.0679	0.0505	0.0387	0.0331	0.1228	0.0337	0.0406	-0.0086
	194	0.0864	0.0159	0.1006	0.0586	0.0466	0.0556	0.0881	0.0173	0.0568	0.0223
	194.5	0.0621	0.0101	0.0843	0.0601	0.049	0.0745	0.0596	-0.0058	0.0789	0.0437
	195	0.0457	0.011	0.0492	0.0758	0.049	0.1025	0.0419	-0.0142	0.0798	0.0365
	195.5	0.0456	0.0476	0.0394	0.1102	0.0566	0.0672	0.0347	0.0013	0.065	0.038
	196	0.0188	0.0163	0.0133	0.1095	0.0664	0.0409	0.0282	0.0152	0.0062	-0.0198
	196.5	0.0286	0.0201	0.0309	0.1346	0.0636	0.0297	0.0321	0.0625	0.0115	-0.0188
	197	0.0323	0.0165	0.0356	0.1339	0.0593	0.0237	0.0335	0.0601	0.0028	-0.0172
	197.5	0.0319	0.0083	0.051	0.0968	0.0446	0.0236	0.0447	0.0396	0.0018	-0.0072
	198	0.039	-0.0036	0.0699	0.0664	0.0362	0.0211	0.0576	0.0261	0.003	0.0041
	198.5	0.0785	0.0124	0.0834	0.0452	0.0356	0.0273	0.0699	0.0329	0.014	0.031
	199	0.0558	0.0383	0.0698	0.0393	0.0359	0.0365	0.1116	0.0304	0.0304	0.0381
	199.5	0.0342	0.0603	0.0614	0.0457	0.0531	0.0457	0.1384	0.0363	0.0481	0.0118
	200	0.0259	0.0775	0.0541	0.0493	0.0677	0.0791	0.1117	0.037	0.0737	0.0043
	200.5	0.0311	0.0562	0.0519	0.0619	0.0868	0.0808	0.0876	0.0379	0.0675	-0.0073
	201	0.1022	0.0314	0.0524	0.0887	0.0726	0.0614	0.0677	0.0423	0.0558	-0.0137
	201.5	0.1051	0.0091	0.0523	0.1727	0.05	0.0494	0.046	0.0428	0.033	-0.0142
	202	0.0877	0.0015	0.0512	0.1812	0.0349	0.0287	0.0355	0.0382	0.0134	-0.0014
	202.5	0.055	0.0091	0.0658	0.1699	0.0238	0.0246	0.0285	0.03	0.017	0.0287
	203	0.0376	0.0343	0.0713	0.0952	0.0242	0.0171	0.0272	0.0406	0.0231	0.0663
	203.5	0.0318	0.0716	0.0693	0.0475	0.0296	0.0106	0.0287	0.0587	0.0575	0.0671
	204	0.0349	0.069	0.0625	0.0269	0.0318	0.0103	0.0345	0.0587	0.0838	0.0496
	204.5	0.1003	0.0548	0.0571	0.0137	0.0416	0.0146	0.0414	0.0442	0.0877	0.005
	205	0.1294	0.0275	0.0575	0.0255	0.038	0.0223	0.0582	0.0497	0.0493	-0.0163
	205.5	0.1128	0.0145	0.05	0.0503	0.0501	0.0367	0.1224	0.0444	0.0187	-0.0056
	206	0.1053	0.0114	0.0426	0.095	0.0742	0.0579	0.2329	0.0375	0.0107	0.0054
	206.5	0.102	0.0109	0.0422	0.1082	0.066	0.0794	0.2078	0.0316	0.0125	0.0442
	207	0.2764	0.0164	0.0468	0.0927	0.0489	0.0685	0.1077	0.0381	0.0095	0.0387
	207.5	0.4101	0.0417	0.0703	0.0899	0.0319	0.05	0.0546	0.0465	0.0221	0.0311
	208	0.5616	0.0936	0.0815	0.102	0.0303	0.0392	0.0451	0.0485	0.0368	0.0156
	208.5	0.5204	0.0906	0.0738	0.0877	0.0213	0.0272	0.0301	0.0437	0.0412	-0.0015
	209	0.4698	0.0417	0.0547	0.0585	0.0196	0.016	0.0167	0.0326	0.0376	-0.0169
	209.5	0.412	0.0081	0.0412	0.0306	0.0199	0.014	0.0125	0.0194	0.0359	-0.0209
	210	0.2793	0.0256	0.0007	0.0251	0.0244	0.0081	0.0104	-0.0241	-0.0201	0.039
	210.5	0.1698	-0.0024	-0.0116	0.0221	0.0413	0.0149	0.0129	-0.0377	-0.0479	0.0293
	211	0.0868	-0.0066	-0.0037	0.0064	0.0663	0.0104	0.0093	-0.0362	-0.0579	0.0346
	211.5	0.034	0.0462	0.043	0.0088	0.0881	0.0247	0.0141	0.014	-0.0047	0.0815
	212	0.0197	0.0825	0.0548	0.0483	0.0861	0.0565	0.0415	0.0323	0.0321	0.0886
	212.5	0.0053	0.0991	0.0614	0.1123	0.0508	0.0862	0.0652	0.0238	0.068	0.0934
	213	0.0056	0.1054	0.0636	0.1722	0.0365	0.0755	0.0999	0.0177	0.1014	0.088
	213.5	0.0098	0.0825	0.0553	0.1653	0.0256	0.07	0.1318	0.0113	0.1032	0.0617
	214	-0.0057	0.03	0.0101	0.089	0.012	0.0303	0.1357	-0.0185	0.0049	0.0146
	214.5	0.0313	0.0673	0.0327	0.0422	0.0092	0.0177	0.1024	0.0266	-0.0005	0.0577
	215	0.0418	0.0539	0.0375	0.0337	0.0245	0.0192	0.0922	0.0147	-0.0208	0.0614
	215.5	0.0519	0.0533	0.0469	0.0154	0.0269	0.0166	0.0618	0.0081	-0.0219	0.0896
	216	0.0168	0.0147	-0.0029	0.0219	0.0416	0.016	0.0435	-0.0522	-0.0756	0.0039
	216.5	0.0355	0.0405	0.0019	0.0256	0.0732	0.0252	0.0346	-0.0503	-0.0764	-0.0239
	217	0.2003	0.0389	-0.0043	0.034	0.1096	0.033	0.0251	-0.0272	-0.0593	-0.0139
	217.5	0.2813	0.0154	-0.0033	0.0853	0.1156	0.0542	0.0246	-0.0144	-0.0406	-0.0195
	218	0.4464	0.0692	0.0526	0.132	0.0817	0.0838	0.0308	0.0506	0.028	0.0493
	218.5	0.3057	-0.0126	-0.0007	0.1689	0.0447	0.0891	0.036	-0.0235	-0.0442	-0.0233
	219	0.3167	-0.0239	0.0016	0.1635	0.0291	0.0875	0.0555	-0.0411	-0.0561	-0.0249
	219.5	0.2794	-0.0197	0.0185	0.1013	0.0203	0.0634	0.0939	-0.0378	-0.0536	-0.0109
	220	0.3426	0.0451	0.0677	0.072	0.0181	0.046	0.1671	0.014	-0.0033	0.0641
	220.5	0.3699	0.0536	0.0615	0.0451	0.0155	0.0355	0.2018	0.0179	-0.0019	0.0567
	221	0.3047	0.0605	0.0462	0.0339	0.017	0.0274	0.1577	0.0292	0.0292	0.057
	221.5	0.1909	0.0566	0.0398	0.0271	0.0268	0.0263	0.1193	0.0606	0.0744	0.0709
	222	0.0748	0.0498	0.0344	0.0083	0.0286	0.0106	0.0586	0.0627	0.0721	0.0756
	222.5	0.0301	0.0432	0.0347	0.0321	0.0678	0.0311	0.0534	0.0497	0.0305	0.0439
	223	0.0161	0.0368	0.059	0.0096	0.0807	0.0272	0.0154	0.0429	0.0013	0.0397
	223.5	0.0024	0.0387	0.0564	0.0514	0.0984	0.0506	0.013	-0.0014	-0.0328	0.0123
	224	0.0283	0.0691	0.0642	0.1024	0.0686	0.063	0.0143	0.0082	-0.004	0.051
	224.5	0.047	0.0871	0.049	0.1372	0.0389	0.0728	0.0148	-0.0022	0.0007	0.062
	225	0.0571	0.0584	0.0124	0.1031	0.0216	0.053	0.0092	-0.0258	-0.0191	0.026
	225.5	0.0694	0.0334	-0.0018	0.082	0.0135	0.0437	0.0157	-0.0269	-0.0053	0.0055
	226	0.0998	0.0192	0.0004	0.0808	0.0185	0.0403	0.03	-0.0005	0.0205	0.0045
	226.5	0.1919	0.0222	0.0336	0.0671	0.0172	0.0294	0.0591	0.0142	0.0747	0.0065
	227	0.3202	0.0074	0.0408	0.0622	0.0262	0.026	0.082	0.0198	0.053	0.003
	227.5	0.323	0.0253	0.0528	0.0612	0.0407	0.0249	0.107	0.0334	0.0391	0.0233
	228	0.2949	0.0339	0.0444	0.024	0.0697	0.0133	0.0826	0.0202	0.0119	0.0466
	228.5	0.2426	0.0555	0.0411	0.045	0.1594	0.0341	0.0854	0.0257	-0.0008	0.0535
	229	0.22	0.0751	0.0374	0.0366	0.1587	0.0297	0.0509	0.0244	-0.0011	0.0533
	229.5	0.2467	0.0795	0.0479	0.0815	0.1086	0.0575	0.0589	0.0256	0.0103	0.0481
	230	0.298	0.0866	0.0744	0.1081	0.0495	0.1036	0.0542	0.0186	0.0298	0.0432
	230.5	0.2385	0.0745	0.0645	0.1511	0.026	0.104	0.0468	0.027	0.0823	0.044
	231	0.2154	0.1012	0.0569	0.1255	0.0177	0.0749	0.0382	0.0295	0.097	0.0547
	231.5	0.136	0.106	0.0489	0.0972	0.0149	0.0599	0.0327	0.0373	0.0815	0.0395
	232	0.0606	0.0882	0.0249	0.057	0.005	0.0336	0.0185	0.0309	0.04	0.0154
	232.5	0.0202	0.0848	0.0164	0.0539	0.0128	0.0285	0.029	0.0225	-0.0008	0.002
	233	-0.0079	0.0643	-0.0138	0.0449	0.0177	0.0262	0.0411	-0.0242	-0.0527	-0.0334
	233.5	0.0361	0.1678	0.036	0.0369	0.0291	0.0269	0.047	0.0236	-0.0051	0.0392
	234	0.0326	0.1183	0.0307	0.0425	0.0685	0.0248	0.0688	0.0018	-0.014	0.016
	234.5	0.0214	0.0482	0.037	0.0657	0.109	0.0255	0.0801	-0.0195	-0.0245	-0.0062
	235	0.0519	0.0331	0.0701	0.0694	0.126	0.0314	0.1014	0.0009	0.0176	0.0159
	235.5	0.1214	0.0182	0.0543	0.079	0.0847	0.0499	0.108	0.0111	0.0657	0.0124
	236	0.1728	-0.0171	0.0177	0.1765	0.0502	0.0624	0.1053	0.0011	0.0258	0.0013
	236.5	0.1697	0.0181	0.0266	0.2015	0.0333	0.0898	0.0745	0.0293	0.0402	0.0424
	237	0.2536	0.0209	0.0195	0.1816	0.0232	0.0986	0.0572	0.0226	0.0138	0.023
	237.5	0.3136	0.0641	0.0393	0.0988	0.0101	0.067	0.0282	0.017	0.0116	0.0197
	238	0.2448	0.1002	0.0475	0.0769	0.0207	0.0538	0.0304	0.0233	0.0123	0.0248
	238.5	0.2436	0.1171	0.0518	0.0572	0.0227	0.0375	0.0274	0.0206	0.0139	0.0312
	239	0.1821	0.0946	0.0499	0.037	0.0292	0.0273	0.0252	0.0178	0.0314	0.0268
	239.5	0.1616	0.0698	0.049	0.0293	0.0327	0.021	0.0271	0.0206	0.0616	0.0326
	240	0.1445	0.0642	0.0353	0.0405	0.0553	0.0209	0.0305	0.0257	0.0465	0.056
	240.5	0.1035	0.0576	0.024	0.0523	0.0582	0.0092	0.0305	0.0179	0.0346	0.046
	241	0.074	0.0503	0.0142	0.0809	0.0581	0.014	0.0468	0.0189	0.017	0.0214
	241.5	0.0424	0.0673	0.0199	0.1441	0.0765	0.0245	0.0669	0.018	0.0138	0.0036
	242	0.0404	0.0725	0.0186	0.1769	0.0605	0.026	0.0782	0.0136	0.006	-0.012
	242.5	0.0532	0.1283	0.0277	0.1671	0.046	0.0319	0.0979	0.0092	0.0047	-0.0146
	243	0.0768	0.1151	0.034	0.125	0.0335	0.0454	0.1053	0.0087	0.0075	-0.0069
	243.5	0.0928	0.0856	0.037	0.0761	0.0188	0.0561	0.0869	0.0186	0.0234	0.0084
	244	0.0933	0.0606	0.0419	0.0479	0.016	0.067	0.0701	0.0456	0.0393	0.0215
	244.5	0.1489	0.0522	0.0388	0.0176	0.0112	0.0584	0.0429	0.0467	0.0363	0.0565
	245	0.2588	0.0436	0.0501	0.0181	0.0124	0.0544	0.0351	0.0425	0.0319	0.0553
	245.5	0.3051	0.0725	0.0533	0.0055	0.0143	0.0231	0.0185	0.0376	0.0287	0.0383
	246	0.2483	0.1067	0.0655	0.0166	0.036	0.0208	0.019	0.0233	0.0214	0.0277
	246.5	0.3457	0.0939	0.042	0.0356	0.0673	0.0201	0.027	0.0151	0.013	0.0123
	247	0.4764	0.0756	0.0365	0.0378	0.0806	0.0098	0.0116	0.0157	0.0097	0.0093
	247.5	0.416	0.0571	0.0264	0.0792	0.082	0.0081	0.0183	0.0265	0.0188	0.0451
	248	0.2366	0.0388	0.0427	0.183	0.0582	0.017	0.0461	0.0516	0.0233	0.058
	248.5	0.1429	0.0389	0.0567	0.1843	0.0354	0.0235	0.0753	0.0687	0.0464	0.073
	249	0.0689	0.038	0.0615	0.1483	0.0176	0.0382	0.0909	0.0729	0.0629	0.0556
	249.5	0.0314	0.0279	0.0505	0.0984	0.011	0.0537	0.0837	0.0526	0.0733	0.0223
	250	0.0222	0.0366	0.0617	0.0625	0.0076	0.0877	0.0625	0.0325	0.0559	-0.0006
	250.5	0.0273	0.0227	0.0479	0.0509	0.0155	0.1306	0.0623	0.0185	0.0381	-0.0068
	251	-0.0008	-0.043	-0.0144	0.0393	0.0218	0.0969	0.0463	-0.0324	-0.0378	-0.0726
	251.5	0.0131	-0.0436	-0.0131	0.0411	0.0332	0.0573	0.0403	-0.0268	-0.0444	-0.0612
	252	0.0347	0.0195	0.0387	0.0469	0.0474	0.039	0.0342	0.0256	0.0013	0.0282
	252.5	0.047	0.029	0.0532	0.0526	0.0822	0.0253	0.0294	0.0541	0.0328	0.0297
	253	0.0603	0.0868	0.07	0.0688	0.114	0.0189	0.0317	0.0644	0.0793	0.041
	253.5	0.0644	0.0796	0.0711	0.1045	0.0928	0.0136	0.0296	0.0693	0.1036	0.0453
	254	0.0909	0.1117	0.0732	0.1491	0.0584	0.0151	0.0412	0.0605	0.0819	0.0574
	254.5	0.0971	0.1124	0.0559	0.132	0.0323	0.0154	0.0625	0.045	0.0609	0.0416
	255	0.1013	0.0984	0.0528	0.1183	0.0226	0.0193	0.0906	0.0296	0.0369	0.0189
	255.5	0.1075	0.0787	0.0495	0.1018	0.0167	0.0358	0.1247	0.0187	0.0194	0.0208
	256	0.1542	0.0448	0.0685	0.0777	0.0124	0.0781	0.1286	0.0213	0.0079	0.0078
	256.5	0.2046	0.0314	0.1219	0.0429	0.0176	0.118	0.1067	0.0401	0.0079	0.0247
	257	0.2275	0.0331	0.1382	0.0378	0.0219	0.127	0.0837	0.0517	0.0121	0.0696
	257.5	0.155	-0.0028	0.2061	0.0225	0.0325	0.088	0.0625	0.038	0.0105	0.0115
	258	0.1406	0.0311	0.2719	0.026	0.0517	0.0499	0.0503	0.0428	0.0573	0.0243
	258.5	0.1198	0.0453	0.3882	0.0461	0.0816	0.0303	0.0338	0.0295	0.0482	0.0074
	259	0.117	0.0694	0.5462	0.0958	0.1109	0.0216	0.0248	0.0223	0.0405	0.0074
	259.5	0.0927	0.0893	0.5221	0.1323	0.0701	0.0099	0.0137	0.0143	0.0315	0.0049
	260	0.0788	0.0875	0.4919	0.1727	0.0404	0.0111	0.019	0.0155	0.0178	0.0062
	260.5	0.0593	0.0584	0.4437	0.1192	0.0201	0.0095	0.0224	0.021	0.0086	0.0498
	261	0.0535	0.0361	0.3844	0.0857	0.0156	0.013	0.0306	0.0449	0.0067	0.0499
	261.5	0.0589	0.0325	0.4079	0.0561	0.0095	0.0183	0.0426	0.0828	0.0076	0.0368
	262	0.0708	0.0462	0.3603	0.0343	0.0064	0.0242	0.0562	0.0911	0.0188	0.0258
	262.5	0.0652	0.0729	0.3095	0.0285	0.009	0.0451	0.092	0.0789	0.0497	0.0134
	263	0.0349	0.0111	0.1441	0.0222	0.0177	0.0685	0.1142	0.0008	-0.0025	-0.0643
	263.5	0.0494	0.0145	0.0442	0.0276	0.0283	0.0972	0.1236	-0.0066	0.0119	-0.0469
	264	0.0672	0.0651	0.0187	0.0443	0.0572	0.0869	0.1004	0.0033	0.0339	-0.009
	264.5	0.0591	0.056	0.0091	0.0614	0.0774	0.0647	0.0721	0.0102	0.033	0.0089
	265	0.0464	0.0917	0.0071	0.096	0.0764	0.0483	0.0519	0.0361	0.0306	0.0405
	265.5	0.0376	0.1168	0.0105	0.1176	0.0801	0.0313	0.033	0.068	0.0345	0.0543
	266	0.0341	0.1083	0.0218	0.1247	0.0597	0.0261	0.0261	0.0659	0.0433	0.0411
	266.5	0.0409	0.1041	0.0447	0.1113	0.0343	0.0217	0.0231	0.0682	0.0646	0.0275
	267	0.0561	0.0781	0.0584	0.0821	0.0248	0.0179	0.0167	0.0617	0.0619	0.0082
	267.5	0.0747	0.0943	0.1061	0.0619	0.0158	0.0151	0.0173	0.0378	0.0523	0.0064
	268	0.0681	0.0943	0.1596	0.0401	0.0188	0.0171	0.0257	0.0247	0.0401	0.0142
	268.5	0.0292	0.0623	0.2294	0.0337	0.018	0.0215	0.0438	-0.0317	-0.028	-0.0277
	269	0.0419	0.121	0.3505	0.0126	0.0269	0.0342	0.0699	0.0093	0.0005	0.0206
	269.5	0.0409	0.1487	0.2506	0.0061	0.0426	0.0714	0.1044	0.0333	-0.0021	0.0486
	270	0.0292	0.2745	0.2894	0.0113	0.0543	0.1261	0.1434	0.0328	0.0073	0.0365
	270.5	0.0267	0.4279	0.2592	0.0173	0.0544	0.154	0.1316	0.0348	0.0265	0.0653
	271	0.0226	0.5704	0.2395	0.0428	0.0417	0.0944	0.0825	0.0337	0.0411	0.0662
	271.5	0.0014	0.5505	0.1914	0.0755	0.0395	0.0662	0.0646	-0.0133	-0.0081	0.0135
	272	0.0034	0.53	0.1936	0.1199	0.031	0.0481	0.0497	-0.0075	-0.002	0.0155
	272.5	0.023	0.5374	0.2759	0.1416	0.0177	0.0208	0.0198	0.0265	0.0365	0.0624
	273	0.0264	0.4844	0.2104	0.1114	0.0194	0.021	0.0237	0.0168	0.0322	0.0477
	273.5	0.0326	0.4107	0.2157	0.0754	0.0234	0.0143	0.0166	0.0208	0.0337	0.0509
	274	0.006	0.3011	0.1428	0.0449	0.0357	0.0117	0.0148	-0.0339	-0.0299	-0.0107
	274.5	0.0325	0.3647	0.0986	0.0315	0.0358	0.0094	0.0139	0.0079	0.0271	0.0453
	275	0.029	0.262	0.059	0.0152	0.0459	0.0107	0.0183	0.013	0.0284	0.0459
	275.5	0.0248	0.1348	0.0363	0.0171	0.0681	0.015	0.0274	0.0206	0.0299	0.0506
	276	0.0226	0.0653	0.0184	0.0177	0.071	0.025	0.0484	0.0194	0.02	0.0267
	276.5	0.0573	0.0491	0.015	0.0323	0.0522	0.049	0.076	0.0266	0.0226	0.0373
	277	0.1328	0.049	0.0145	0.0395	0.0355	0.0719	0.0809	0.0392	0.0276	0.0239
	277.5	0.1397	0.04	0.0179	0.0576	0.0267	0.0834	0.0982	0.0398	0.0294	0.0069
	278	0.09	0.0827	0.0306	0.065	0.0247	0.0757	0.0832	0.0416	0.0313	0.0051
	278.5	0.0572	0.0885	0.0256	0.0657	0.0194	0.0514	0.0633	0.0168	0.0237	-0.0066
	279	0.0319	0.2441	0.0428	0.07	0.0216	0.0431	0.0429	-0.0023	0.0036	-0.0159
	279.5	0.0374	0.3557	0.065	0.0609	0.0279	0.0306	0.0319	0.0011	0.0023	0.0225
	280	0.0355	0.3593	0.1235	0.0642	0.035	0.0244	0.027	0.0004	-0.0008	0.041
	280.5	0.0335	0.3222	0.1702	0.058	0.0457	0.018	0.0261	0.0043	-0.0085	0.0303
	281	0.0464	0.3319	0.263	0.0481	0.0507	0.0161	0.0359	0.0222	0.0029	0.0272
	281.5	0.0291	0.3463	0.243	0.039	0.062	0.0147	0.0355	0.0234	0.021	0.0429
	282	0.0202	0.3733	0.2052	0.0315	0.0588	0.0226	0.062	0.0306	0.0398	0.0397
	282.5	0.018	0.3546	0.1728	0.0311	0.0393	0.0382	0.1016	0.0238	0.0325	0.0296
	283	0.0104	0.3264	0.1173	0.0248	0.0234	0.0458	0.0758	0.0196	0.0196	0.0206
	283.5	0.0147	0.3552	0.1112	0.0243	0.0139	0.0591	0.0547	0.0365	0.0227	0.0295
	284	0.0142	0.3393	0.1012	0.0486	0.0119	0.0817	0.0373	0.0447	0.012	0.027
	284.5	0.0147	0.2994	0.0917	0.0592	0.0132	0.0712	0.0284	0.0475	0.0059	0.0238
	285	0.0195	0.2813	0.0874	0.0552	0.0222	0.0649	0.0298	0.0565	0.008	0.0556
	285.5	0.0233	0.2395	0.1079	0.0668	0.0229	0.0401	0.0249	0.0358	0.0218	0.0963
	286	0.0242	0.1783	0.1073	0.0504	0.0426	0.0326	0.0257	0.0158	0.0295	0.1003
	286.5	0.0232	0.1428	0.0868	0.0392	0.0641	0.0257	0.0331	0.009	0.0305	0.0655
	287	0.003	0.0276	0.0124	0.0159	0.0687	0.0125	0.0239	-0.0191	-0.012	-0.0097
	287.5	0.0125	0.0794	0.0138	0.0094	0.0674	0.0084	0.0315	0.0178	0.0164	0.0126
	288	0.012	0.0812	0.0113	0.0214	0.0619	0.0142	0.0557	0.0212	0.027	0.0029
	288.5	0.0079	0.1554	0.0108	0.0198	0.0402	0.015	0.0812	0.0187	0.0201	0.0131
	289	0.0109	0.2194	0.0126	0.0126	0.0225	0.0213	0.0798	0.0328	0.0267	0.0287
	289.5	0.0116	0.3017	0.0167	0.0082	0.0131	0.0202	0.063	0.0357	0.0311	0.0494
	290	0.0245	0.3866	0.0246	0.009	0.0094	0.0304	0.0495	0.0364	0.051	0.0602
	290.5	0.043	0.402	0.0283	0.0188	0.0077	0.0522	0.0389	0.029	0.0536	0.056
	291	0.0878	0.4459	0.0317	0.0364	0.0112	0.0756	0.03	0.0304	0.0315	0.0391
	291.5	0.0968	0.2807	0.0575	0.0359	0.0258	0.0804	0.0277	0.0371	0.0206	0.0296
	292	0.0931	0.071	0.069	0.0692	0.0507	0.0691	0.0244	0.0323	0.0212	0.0164
	292.5	0.0476	0.0834	0.0816	0.0636	0.0748	0.0466	0.0185	0.0238	0.0234	0.0168
	293	0.0515	0.0367	0.0953	0.0723	0.0947	0.0374	0.0224	0.0283	0.0245	0.0153
	293.5	0.0611	0.1222	0.1068	0.0598	0.0957	0.0283	0.0228	0.062	0.0195	0.0049
	294	0.0699	0.0416	0.1019	0.0566	0.0734	0.0237	0.0258	0.0594	0.0246	0.0146
	294.5	0.0705	0.0303	0.1009	0.0352	0.0397	0.0147	0.0307	0.0398	0.0277	0.0254
	295	0.0503	0.018	0.102	0.0267	0.022	0.0136	0.0632	0.0277	0.0232	0.0246
	295.5	0.0303	0.0051	0.1072	0.0153	0.0081	0.0066	0.0497	0.017	0.0216	0.018
	296	0.0141	-0.0032	0.1195	0.0067	0.003	0.007	0.056	0.0131	0.0157	0.0042
	296.5	0.0073	0.0635	0.1231	0.0307	0.0088	0.0268	0.0724	0.0165	0.0362	0.0107
	297	0.0018	0.0616	0.086	0.0163	0.0113	0.0359	0.0508	0.0044	0.0189	0.0018
	297.5	0.0078	0.0744	0.0897	0.0094	0.0138	0.041	0.0357	0.0167	0.0298	0.0066
	298	0.0064	0.0597	0.0399	0.0257	0.0362	0.0707	0.0393	0.0078	0.0133	-0.0064
	298.5	0.0118	0.0424	0.0369	0.0352	0.0466	0.0732	0.0331	0.015	0.0156	0.0136
	299	0.0072	0.014	0.0042	0.0453	0.068	0.0628	0.0305	-0.0001	0.0036	0.0333
	299.5	0.0083	0.0051	0	0.0335	0.0908	0.0593	0.0244	0.0096	0.0015	0.0552
	300	0.0083	0	-0.0063	0.0107	0.0846	0.037	0.0115	0.0118	0.0071	0.0532

## Sheet: Fig.5c
time (min)							time (min)
	small-period	small duration	big-period	Big duration
WT 350	3.33	3.33	8.23	6.55			num			mean-time	s.e.m.			num		mean-amp	s.e.m.
						WT 350	114	SS small ca start-p1 end		32.97	1.46		WT 350	42	phase1	0.0696	0.0107
							114	SE small ca end		150.69	7.56			114	small ca	0.2845	0.0266
							114	p2 start		150.69	7.56			39	phase2	0.1107	0.0177
							114	p2 end		220.11	8.1			114	large ca	0.4655	0.0436
							114	BS large ca start		220.11	8.1			43	phase3	0.0857	0.0131
							114	BE large ca end-p3 start		236.94	7.12

## Sheet: Fig.5d
time (min)							time (min)
	small-period	small duration	big-period	Big duration
WT 680	4.13	3.84	10.3	10.24			num			mean-time	s.e.m.			num		mean-amp	s.e.m.
						WT 680	122	SS small ca start-p1 end		59.05	3.08		WT 680	30	phase1	0.0287	0.0052
							122	SE small ca end		272.27	4.65			122	small ca	0.116	0.0105
							122	p2 start		272.27	4.65			16	phase2	0.054	0.0135
							122	p2 end		275.63	4.35			122	large ca	0.309	0.028
							122	BS large ca start		275.63	4.35			24	phase3	0.2035	0.0415
							122	BE large ca end-p3 start		286.25	3.13

## Sheet: Fig.5e
	time (min)	2.1/2.2-350-1	2.1/2.2-350-2	2.1/2.2-350-3	2.1/2.2-350-4	2.1/2.2-350-5	2.1/2.2-350-6	2.1/2.2-350-7	2.1/2.2-350-8	2.1/2.2-350-9	2.1/2.2-350-10
osca2.1/2.2-350	0.5	0.0158	0.1486	0.0678	0.1113	0.0106	0.0187	0.0556	0.0202	0.0056	0.009																													--	--
	1	0.0069	0.1558	0	0.0208	0.0163	0.0414	0.0265	0.0001	0.0265	0.0147																													--	--
	1.5	0.0296	0.1774	0.0116	0.0703	0.0047	0.0948	0.0515	0.0245	0.027	0.0146																													--	--
	2	0.0243	0.1799	0.0257	0.0904	0.0095	0	0.0417	0.0217	0.018	0.0148																													--	--
	2.5	0.027	0.185	0.0358	0.0898	0.001	0.1164	0.0315	0.0225	0.0088	0.0036																													--	--
	3	0.0145	0.1802	0.0186	0.0811	0.0118	0.0299	0.0135	0.0078	0.0087	0.0076																													--	--
	3.5	0.0281	0.1916	0.037	0.0961	0.0084	0.0528	0.0344	0.0311	0.0033	0.0119																													--	--
	4	0.0282	0.1982	0.0346	0.0935	0.0104	0.0571	0.0346	0.0303	0.022	0.0246																													--	--
	4.5	0.0289	0.2012	0.0318	0.0996	0.0052	0.0678	0.0318	0.0298	0.0209	0.0121																													--	--
	5	0.0372	0.2011	0.0326	0.0967	0.0073	0.1255	0.0339	0.0687	0.0161	0.0112																													--	--
	5.5	0.012	0.1884	0.0288	0.0736	0.0001	0.0194	0.0119	0.0222	0.0062	0.0147																													--	--
	6	0.0236	0.1985	0.0397	0.0875	0.0034	0.0843	0.0234	0.0501	0.016	0.0196																													--	--
	6.5	0.0255	0.1963	0.0389	0.0901	0.0062	0.0971	0.0227	0.0418	0.0145	0.0148																													--	--
	7	0.0303	0.1941	0.0451	0.0885	0.0069	0.0764	0.0245	0.046	0.0035	0.0121																													--	--
	7.5	0.0418	0.1923	0.0498	0.095	0.009	0.0561	0.0303	0.0527	0.031	0.0186																													--	--
	8	0.0381	0.1888	0.0577	0.0974	0.0051	0.0579	0.0349	0.053	0.0087	0.0079																													--	--
	8.5	0.0322	0.1821	0.0513	0.0832	0.0073	0.0445	0.0295	0.0417	0.0087	0.0046																													--	--
	9	0.029	0.1797	0.0482	0.0837	0.01	0.049	0.0259	0.0395	0.0504	0.014																													--	--
	9.5	0.0298	0.1744	0.0428	0.0829	0.004	0.0547	0.0266	0.0382	0.0651	0.0178																													--	--
	10	0.0245	0.1676	0.039	0.0718	-0.0027	0.0495	0.0206	0.0315	0.0265	0.0013																													--	--
	10.5	0.0184	0.1655	0.0309	0.0645	0.0142	0.0414	0.0125	0.0215	0.0379	0.0157																													--	--
	11	0.0317	0.1695	0.0402	0.0727	0.0077	0.0486	0.0217	0.0309	0.0092	0.005																													--	--
	11.5	0.0432	0.1745	0.0546	0.0835	0.0071	0.0569	0.0402	0.0559	0.0072	0.0082																													--	--
	12	0.0434	0.174	0.0552	0.0927	0.0059	0.0586	0.0422	0.0562	0.0004	0.0155																													--	--
	12.5	0.0383	0.1702	0.0446	0.0848	0.0075	0.0486	0.0395	0.0487	0.0034	0.0191																													--	--
	13	0.0422	0.1718	0.0595	0.0865	0.0072	0.051	0.0487	0.0562	0.0339	0.0184																													--	--
	13.5	0.0375	0.1673	0.0544	0.0962	0.0041	0.0511	0.0442	0.0507	0.0342	0.0182																													--	--
	14	0.0372	0.168	0.0629	0.0913	0.0153	0.0452	0.0466	0.0517	0.0268	0.0296																													--	--
	14.5	0.039	0.1688	0.0631	0.0952	0.0167	0.0401	0.0514	0.0558	0.0196	0.0343																													--	--
	15	0.0354	0.1674	0.0579	0.0914	0.0144	0.0448	0.051	0.0584	0.0097	0.0314																													--	--
	15.5	0.0339	0.1659	0.0568	0.0912	0.0065	0.0628	0.0528	0.0532	0.0322	0.0469																													--	--
	16	0.0301	0.1597	0.0517	0.0883	0.0106	0.0626	0.0555	0.0535	0.0278	0.0484																													--	--
	16.5	0.0046	0.1425	0.0323	0.0622	0.0158	0.0331	0.0271	0.0198	0.0389	0.0581																													--	--
	17	0.0003	0.139	0.0274	0.0597	0.0227	0.0382	0.0252	0.015	0.054	0.0706																													--	--
	17.5	0.0222	0.1483	0.0458	0.0874	0.0075	0.0643	0.0434	0.0437	0.024	0.0335																													--	--
	18	0.0308	0.1503	0.0502	0.0941	-0.0033	0.0478	0.0541	0.0596	0.0053	0.0109																													--	--
	18.5	0.0341	0.1501	0.0509	0.0954	-0.0009	0.0508	0.0517	0.0535	0.0101	0.0163																													--	--
	19	0.0355	0.1509	0.0548	0.0993	0.0062	0.0892	0.0555	0.0542	0.0355	0.0192																													--	--
	19.5	0.0374	0.1494	0.05	0.0995	0.0082	0.0912	0.0561	0.0585	0.0458	0.0148																													--	--
	20	0.039	0.1484	0.0479	0.0997	0.0081	0.089	0.054	0.0529	0.0654	0.0182																													--	--
	20.5	0.0319	0.1439	0.0431	0.0926	0.0208	0.0925	0.0447	0.0449	0.119	0.0585																													--	--
	21	0.0258	0.1392	0.041	0.092	0.0201	0.061	0.0418	0.0371	0.1133	0.0394																													--	--
	21.5	0.0339	0.1406	0.0454	0.0929	0.0263	0.0676	0.0469	0.0464	0.0017	0.0149																													--	--
	22	0.0356	0.1422	0.0493	0.0956	0.0234	0.0798	0.0456	0.0501	0.006	0.0204																													--	--
	22.5	0.0377	0.1468	0.0487	0.0998	0.0192	0.1488	0.046	0.0529	0.0061	0.0202																													--	--
	23	0.0397	0.1437	0.0473	0.0981	0.0243	0.0959	0.0463	0.0574	0.021	0.033																													--	--
	23.5	0.0372	0.1413	0.0451	0.0956	0.012	0.0788	0.0449	0.0514	0.0107	0.0199																													--	--
	24	0.0262	0.1327	0.0343	0.0851	0.0185	0.0993	0.0331	0.0393	0.0303	0.0433																													--	--
	24.5	0.0073	0.1317	0.0195	0.0643	0.0087	0.0516	0.0158	0.0148	0.0235	0.0298																													--	--
	25	0.0263	0.1334	0.0397	0.0844	0.0116	0.0735	0.0347	0.0421	0.0376	0.0366																													--	--
	25.5	0.0238	0.129	0.0326	0.0747	0.0107	0.0628	0.0313	0.0392	0.0569	0.0626																													--	--
	26	0.0216	0.1299	0.0325	0.0784	-0.026	0.0622	0.0298	0.0424	0.0004	-0.0006																													--	--
	26.5	0.027	0.1302	0.0406	0.0835	0.0098	0.0628	0.0402	0.047	0.0602	0.0744																													--	--
	27	0.0303	0.1289	0.0433	0.0897	0.0071	0.0753	0.0429	0.0485	0.0604	0.0792																													--	--
	27.5	0.0288	0.1313	0.0458	0.093	-0.0284	0.0836	0.0384	0.0446	-0.0017	0.0121																													--	--
	28	0.0232	0.124	0.0388	0.0881	-0.027	0.0752	0.0325	0.0382	0.0006	0.002																													--	--
	28.5	0.022	0.1246	0.0448	0.0973	0.0108	0.06	0.0333	0.0382	0.0634	0.064																													--	--
	29	0.0108	0.1153	0.0318	0.08	0.0097	0.0383	0.0197	0.0246	0.0614	0.0448																													--	--
	29.5	0.0034	0.116	0.0243	0.0733	0.0045	0.0343	0.0164	0.0177	0.0532	0.0278																													--	--
	30	0.0049	0.1138	0.0209	0.0641	0.0056	0.033	0.0152	0.0146	0.0485	0.0136																													--	--
	30.5	0.0255	0.1217	0.0395	0.1	0.0061	0.0583	0.0378	0.0454	0.0404	0.005																													--	--
	31	0.029	0.122	0.0425	0.0836	0.0093	0.0644	0.0393	0.0483	0.0518	0.0178																													--	--
	31.5	0.026	0.119	0.0408	0.0771	0.0106	0.0542	0.0426	0.0443	0.0562	0.0243																													--	--
	32	0.0287	0.1173	0.0458	0.0965	0.0016	0.0643	0.0405	0.0444	0.0416	0.015																													--	--
	32.5	0.0272	0.116	0.0479	0.0858	0.0003	0.0606	0.0423	0.0423	0.0367	0.0035																													--	--
	33	0.0265	0.1195	0.0429	0.0866	0.0088	0.0614	0.0452	0.0449	0.0488	0.016																													--	--
	33.5	0.028	0.1177	0.0399	0.0872	0.0191	0.0586	0.0465	0.0451	0.0619	0.0213																													--	--
	34	0.0191	0.1127	0.0295	0.068	0.019	0.069	0.045	0.0317	0.0571	0.0306																													--	--
	34.5	0.0203	0.109	0.0227	0.0722	0.0233	0.0528	0.0353	0.0298	0.0585	0.0358																													--	--
	35	0.0311	0.121	0.0343	0.0748	0.0137	0.0767	0.0384	0.0412	0.051	0.0372																													--	--
	35.5	0.0119	0.1045	0.023	0.0527	-0.0204	0.0703	0.0364	0.0196	-0.0119	-0.0058																													--	--
	36	0.0097	0.1008	0.0309	0.0506	-0.016	0.0644	0.023	0.0152	-0.0078	-0.0105																													--	--
	36.5	0.011	0.1024	0.0216	0.0524	0.0097	0.0376	0.0166	0.0151	0.0451	0.0507																													--	--
	37	0.0255	0.1037	0.0346	0.0639	0.0145	0.0488	0.0332	0.0292	0.0452	0.0486																													--	--
	37.5	0.0249	0.1048	0.0366	0.071	0.0083	0.0643	0.0373	0.0359	0.05	0.0366																													--	--
	38	0.026	0.1066	0.0375	0.084	-0.0064	0.0894	0.0494	0.0364	0.008	0.0015																													--	--
	38.5	0.0288	0.1104	0.0316	0.097	0.0072	0.0929	0.0479	0.0362	0.0267	0.0295																													--	--
	39	0.0326	0.108	0.0346	0.0863	0.0115	0.0771	0.0447	0.036	0.0329	0.0494																													--	--
	39.5	0.0357	0.1134	0.0388	0.0828	0.0159	0.0915	0.0511	0.0416	0.0344	0.0631																													--	--
	40	0.0416	0.1082	0.0455	0.0804	0.0118	0.081	0.0469	0.0388	0.0362	0.0543																													--	--
	40.5	0.0368	0.1067	0.0445	0.0824	0.0075	0.0709	0.0448	0.0389	0.0268	0.0281																													--	--
	41	0.0441	0.1076	0.0609	0.0892	0.01	0.0857	0.0436	0.0458	0.027	0.0332																													--	--
	41.5	0.0448	0.1098	0.0703	0.1048	0.0026	0.0705	0.0413	0.0472	0.0212	0.0147																													--	--
	42	0.0443	0.1056	0.0633	0.0944	-0.003	0.0572	0.0437	0.0481	0.0151	0.0021																													--	--
	42.5	0.0507	0.1164	0.0525	0.0976	0.0159	0.0589	0.0428	0.0486	0.0506	0.0437																													--	--
	43	0.0429	0.1135	0.043	0.0884	0.0151	0.0641	0.0457	0.0576	0.0554	0.0544																													--	--
	43.5	0.0409	0.1088	0.0383	0.0912	0.0149	0.061	0.0452	0.0512	0.0493	0.0594																													--	--
	44	0.0351	0.1075	0.0397	0.1076	0.02	0.0661	0.0565	0.0498	0.0507	0.0582																													--	--
	44.5	0.0399	0.1105	0.0513	0.1057	0.0179	0.0519	0.0539	0.0541	0.0618	0.0602																													--	--
	45	0.0483	0.105	0.0664	0.1014	0.0127	0.0564	0.05	0.0577	0.0679	0.0463																													--	--
	45.5	0.0561	0.1104	0.0786	0.1034	0.0128	0.0661	0.0478	0.0556	0.0656	0.0568																													--	--
	46	0.0573	0.1181	0.0827	0.1382	0.0051	0.0774	0.0453	0.0562	0.0338	0.0406																													--	--
	46.5	0.0504	0.1061	0.0572	0.109	0.0079	0.0847	0.0447	0.056	0.0341	0.0396																													--	--
	47	0.0203	0.0937	0.0275	0.0632	0.0139	0.0477	0.0174	0.0321	0.0429	0.0399																													--	--
	47.5	0.0406	0.1045	0.0366	0.0893	0.0121	0.0618	0.0476	0.0499	0.0362	0.0205																													--	--
	48	0.0108	0.0944	0.026	0.0585	0.0076	0.0555	0.0225	0.0252	0.0275	0.0182																													--	--
	48.5	0.0178	0.0898	0.0364	0.0706	0.0081	0.099	0.0248	0.0214	0.016	0.019																													--	--
	49	0.0431	0.1067	0.0671	0.1111	0.013	0.1013	0.0541	0.0647	0.0316	0.0229																													--	--
	49.5	0.025	0.1077	0.0555	0.0896	0.0162	0.0531	0.0289	0.0443	0.0161	0.018																													--	--
	50	0.0439	0.1048	0.0611	0.1138	0.0198	0.0623	0.0538	0.0592	0.0168	0.0193																													--	--
	50.5	0.0406	0.1008	0.0517	0.0968	0.0197	0.0446	0.041	0.0535	0.011	0.0196																													--	--
	51	0.0425	0.0982	0.0403	0.1066	0.0132	0.0517	0.0472	0.0527	0.0176	0.0238																													--	--
	51.5	0.0479	0.1025	0.0484	0.0897	0.0154	0.0831	0.0481	0.0548	0.0316	0.0257																													--	--
	52	0.0472	0.1002	0.0543	0.1201	0.0041	0.0695	0.048	0.0629	0.0139	0.0323																													--	--
	52.5	0.0363	0.1074	0.0702	0.1076	0.0052	0.0552	0.0438	0.0692	0.0188	0.0266																													--	--
	53	0.0262	0.1077	0.0626	0.0926	0.0097	0.031	0.0301	0.0463	0.0324	0.0107																													--	--
	53.5	0.0432	0.1054	0.0943	0.0901	0.008	0.0596	0.0405	0.06	0.06	0.0305																													--	--
	54	0.0372	0.1033	0.064	0.0968	0.0154	0.067	0.0426	0.0578	0.0534	0.0282																													--	--
	54.5	0.0207	0.0882	0.0407	0.0766	0.0043	0.0342	0.0223	0.0357	0.0335	0.0245																													--	--
	55	0.0207	0.0937	0.0253	0.0802	0.018	0.0358	0.0303	0.0326	0.0042	0.0365																													--	--
	55.5	0.019	0.0969	0.0317	0.0788	0.0109	0.04	0.0325	0.0249	0.0198	0.0416																													--	--
	56	0.0276	0.0873	0.0273	0.0898	0.0132	0.0519	0.0343	0.0253	0.032	0.0302																													--	--
	56.5	0.033	0.0902	0.0342	0.0906	0.0087	0.071	0.0209	0.0224	0.0434	0.0432																													--	--
	57	0.0439	0.0996	0.0661	0.0873	0.0104	0.1235	0.0369	0.0433	0.033	0.0203																													--	--
	57.5	0.0332	0.0922	0.0669	0.0779	0.0072	0.1278	0.0331	0.0452	0.0204	0.0255																													--	--
	58	0.0293	0.101	0.0709	0.1217	-0.0036	0.0752	0.0431	0.0504	-0.022	-0.0117																													--	--
	58.5	0.0466	0.1016	0.0627	0.1222	-0.0018	0.057	0.0643	0.0479	0.0068	0.0092																													--	--
	59	0.0507	0.0946	0.0546	0.1108	0.0283	0.0498	0.0567	0.0448	0.0393	0.0286																													--	--
	59.5	0.0565	0.0934	0.0446	0.099	-0.0065	0.0579	0.0481	0.0494	0.019	0.0111																													--	--
	60	0.0604	0.0962	0.0426	0.0857	-0.0054	0.066	0.0357	0.0467	0.0978	0.0252																													--	--
	60.5	0.044	0.1002	0.0485	0.0935	0.0015	0.0688	0.0462	0.0457	0.0873	0.1098																													--	--
	61	0.0479	0.1028	0.0561	0.0907	0.0072	0.0645	0.0409	0.0499	0.0583	0.1362																													--	--
	61.5	0.0473	0.0965	0.0574	0.1004	0.0059	0.0605	0.0381	0.0508	0.0246	0.1017																													--	--
	62	0.0473	0.0931	0.0664	0.0928	0.0085	0.0744	0.0478	0.0455	0.0165	0.0364																													--	--
	62.5	0.0403	0.0887	0.0553	0.103	0.0275	0.059	0.0526	0.0372	0.0308	-0.0089																													--	--
	63	0.0372	0.1008	0.0494	0.11	0.012	0.0582	0.0506	0.0334	0.0582	0.0015																													--	--
	63.5	0.0251	0.1036	0.0301	0.1338	0.0176	0.0531	0.083	0.0242	0.0816	0.0232																													--	--
	64	0.037	0.107	0.0344	0.1152	0.0057	0.0497	0.0775	0.0329	0.0664	0.0415																													--	--
	64.5	0.0592	0.1114	0.0368	0.1088	-0.0039	0.0886	0.0834	0.0393	0.0505	0.0585																													--	--
	65	0.0393	0.0962	0.0235	0.0646	-0.0002	0.0587	0.0533	0.0181	0.0445	0.0806																													--	--
	65.5	0.0566	0.1032	0.0346	0.0707	0.0041	0.0753	0.0664	0.0404	0.0425	0.0862																													--	--
	66	0.0225	0.0887	0.034	0.0577	0.0107	0.0537	0.0572	0.0275	0.0562	0.0502																													25.22	--
	66.5	0.0141	0.0841	0.0416	0.0642	0.0074	0.0555	0.061	0.0257	0.063	0.0333																														--
	67	0.0461	0.0954	0.0623	0.1106	0.0109	0.1022	0.1364	0.0464	0.0721	0.0207																														--
	67.5	0.0469	0.1022	0.0495	0.1341	0.0061	0.11	0.1176	0.0498	0.0637	0.0364																														--
	68	0.0592	0.1123	0.0429	0.1274	0.0232	0.1052	0.0767	0.0468	0.0551	0.1113																														--
	68.5	0.041	0.1152	0.0467	0.1185	0.0061	0.0763	0.0638	0.0636	0.0673	0.2969																														--
	69	0.0351	0.104	0.0537	0.0875	0.0118	0.0661	0.0486	0.0439	0.0702	0.1876																														--
	69.5	0.0317	0.0896	0.0687	0.0786	0.0281	0.0667	0.0448	0.0475	0.1229	0.0751																														--
	70	0.0618	0.085	0.0567	0.0728	0.006	0.0488	0.0575	0.0572	0.1532	0.0163																														--
	70.5	0.0589	0.0805	0.0455	0.0962	0.0335	0.048	0.0534	0.0385	0.1386	0.0051																														--
	71	0.0757	0.0834	0.0398	0.1178	0.0283	0.05	0.0715	0.0436	0.0964	0.0319																														--
	71.5	0.054	0.0946	0.0283	0.095	0.0249	0.0433	0.0355	0.0511	0.0348	0.0682																														--
	72	0.0554	0.0951	0.0379	0.0873	0.0095	0.027	0.0384	0.0954	0.002	0.0731																														--
	72.5	0.0642	0.1342	0.0352	0.0824	0.0034	0.0445	0.0629	0.0977	0.0138	0.0703																														--
	73	0.094	0.1715	0.0382	0.079	0.0002	0.052	0.057	0.0747	0.0246	0.0314																														--
	73.5	0.2095	0.1417	0.0349	0.0825	0.0202	0.0587	0.0367	0.0675	0.0657	0.0258																														--
	74	0.1713	0.1259	0.0434	0.0956	0.0142	0.0692	0.0268	0.0366	0.0933	0.0006																														--
	74.5	0.1437	0.1216	0.043	0.0918	0.0109	0.0518	0.0304	0.0288	0.1168	0.0299																														--
	75	0.0943	0.1005	0.0578	0.084	0.0076	0.0478	0.031	0.0257	0.0917	0.0071																														--
	75.5	0.0655	0.0882	0.0327	0.0768	0.0021	0.0397	0.0318	0.02	0.086	0.0067																														--
	76	0.082	0.0997	0.0322	0.0685	0.0059	0.0673	0.0558	0.0438	0.0574	0.0108																														--
	76.5	0.0811	0.098	0.0321	0.0678	0.0133	0.0708	0.1035	0.0312	0.0282	0.0165																														--
	77	0.1014	0.1087	0.0498	0.094	0.0198	0.1041	0.0807	0.0388	0.0295	0.0551																														--
	77.5	0.1506	0.1243	0.0443	0.0896	-0.0069	0.1012	0.0477	0.0323	0.0372	0.0647																														--
	78	0.1128	0.1359	0.0624	0.0643	0	0.0841	0.0497	0.0183	0.0845	0.0779																														--
	78.5	0.0859	0.1175	0.1154	0.0737	0.0065	0.0699	0.0461	0.0232	0.1396	0.0574																														--
	79	0.07	0.1211	0.0979	0.0847	0.0159	0.097	0.0622	0.0267	0.1125	0.0432																														--
	79.5	0.0476	0.1144	0.0806	0.1082	0.0029	0.0856	0.0727	0.0303	0.0568	0.0124																														--
	80	0.0713	0.1087	0.0494	0.115	0.0559	0.0678	0.093	0.0552	0.021	0.0039																														--
	80.5	0.0788	0.1151	0.0351	0.1465	0.0308	0.0743	0.1361	0.0697	-0.0044	0.0014																														--
	81	0.1044	0.1123	0.0284	0.1787	0.0176	0.1027	0.112	0.0373	-0.0033	0.0162																														--
	81.5	0.1023	0.1052	0.0252	0.153	-0.0039	0.0765	0.213	0.0265	0.0423	0.0323																														--
	82	0.076	0.0896	0.0331	0.1081	-0.0104	0.0417	0.1117	0.0166	0.0782	0.0309																														--
	82.5	0.1006	0.0906	0.0414	0.0709	-0.0021	0.0344	0.0705	0.0274	0.1074	0.0312																														--
	83	0.0864	0.0943	0.0777	0.0676	0.0234	0.0477	0.0596	0.1252	0.1305	0.0302																														--
	83.5	0.0646	0.0967	0.1086	0.0716	0.0532	0.0416	0.045	0.1224	0.1061	0.0382																														--
	84	0.1008	0.0914	0.0808	0.0931	0.0557	0.0444	0.0439	0.11	0.0474	0.0603																														--
	84.5	0.156	0.0928	0.0649	0.1844	0.0468	0.0576	0.0581	0.0836	0.0186	0.1044																														--
	85	0.1549	0.0936	0.0448	0.2127	0.0357	0.0706	0.0826	0.0604	0.0328	0.1222																														--
	85.5	0.0959	0.0851	0.0368	0.1318	0.0162	0.1071	0.0577	0.0354	0.0587	0.075																														--
	86	0.0936	0.0795	0.0461	0.0981	0.0187	0.1224	0.0488	0.0327	0.2024	0.0696																														--
	86.5	0.114	0.0905	0.0472	0.0897	0.0421	0.0679	0.078	0.0325	0.2228	0.0482																														--
	87	0.0879	0.0876	0.0667	0.0994	0.018	0.0476	0.0791	0.0414	0.1348	0.0442																														--
	87.5	0.0637	0.0964	0.0742	0.1868	0.0338	0.0349	0.0487	0.0343	0.0377	0.0446																														--
	88	0.0186	0.1086	0.0572	0.2981	0.0094	0.0417	0.0199	0.0174	-0.0226	0.0591																														--
	88.5	0.0237	0.0906	0.0506	0.1794	0.0108	0.0418	0.0155	0.0302	-0.0045	0.0491																														--
	89	0.0509	0.0972	0.0393	0.0946	0.0108	0.0495	0.0145	0.0597	0.0275	0.028																														--
	89.5	0.0764	0.0897	0.0393	0.0742	0.0314	0.0528	0.0233	0.0389	0.1344	0.025																														--
	90	0.1369	0.094	0.0361	0.0678	0.0161	0.0508	0.0411	0.0324	0.169	0.0118																														--
	90.5	0.1869	0.1232	0.0817	0.1428	0.0123	0.0891	0.0985	0.0895	0.1382	0.0401																														--
	91	0.1595	0.1371	0.064	0.1472	0.0097	0.076	0.0813	0.0725	0.0372	0.1054																														--
	91.5	0.1684	0.1566	0.0474	0.1627	0.0414	0.0764	0.0704	0.0559	0.0076	0.141																														--
	92	0.1081	0.149	0.0367	0.1734	0.0532	0.096	0.0516	0.0448	0.0173	0.0684																														--
	92.5	0.0619	0.129	0.0341	0.1674	0.0847	0.0698	0.0501	0.0804	0.084	0.0221																														--
	93	0.0577	0.1043	0.0224	0.1651	0.0587	0.0442	0.0452	0.0607	0.1345	-0.0094																														--
	93.5	0.1264	0.1123	0.0614	0.1737	0.0161	0.0654	0.0809	0.0734	0.1068	-0.0176																														--
	94	0.1501	0.1151	0.0853	0.2185	0.0214	0.0908	0.0971	0.0921	0.083	0.0124																														--
	94.5	0.1634	0.1281	0.0617	0.3017	0.0222	0.0996	0.084	0.1081	0.0549	0.0406																														--
	95	0.1576	0.1392	0.0659	0.261	0.0177	0.0764	0.1062	0.1363	0.0268	0.0529																														--
	95.5	0.1353	0.1615	0.0573	0.2391	0.0502	0.07	0.0999	0.1237	0.0429	0.0385																														--
	96	0.0951	0.1435	0.0605	0.1735	0.0461	0.0925	0.0636	0.1118	0.0767	0.0381																														--
	96.5	0.1129	0.1354	0.0808	0.1364	0.0267	0.1077	0.0372	0.1052	0.1488	0.0502																														--
	97	0.0905	0.1201	0.149	0.1261	0.0264	0.0723	0.0217	0.0541	0.2192	0.0603																														--
	97.5	0.1129	0.1102	0.123	0.1574	0.0134	0.0483	0.0397	0.0466	0.1242	0.0617																														--
	98	0.0914	0.123	0.0869	0.1992	0.0631	0.0488	0.0601	0.0488	0.0517	0.0127																														--
	98.5	0.0741	0.1415	0.0461	0.1972	0.0607	0.0451	0.0866	0.0377	0.041	0.013																														--
	99	0.0876	0.1671	0.0243	0.2425	0.0166	0.0571	0.0614	0.0509	0.0105	-0.0043																														--
	99.5	0.0904	0.1578	0.0243	0.2223	0.029	0.0614	0.0528	0.0824	0.0408	0.0894																														--
	100	0.0882	0.1442	0.04	0.2042	0.0234	0.0598	0.0706	0.0735	0.059	0.1088																														--
	100.5	0.108	0.1255	0.0594	0.1568	0.0206	0.0669	0.1187	0.0698	0.1069	0.0838																														--
	101	0.0953	0.1099	0.0745	0.1467	0.0756	0.0871	0.1216	0.0599	0.1204	0.0363																														--
	101.5	0.0722	0.1037	0.0917	0.1878	0.0706	0.0836	0.087	0.0492	0.0877	0.0224																														--
	102	0.1053	0.101	0.0842	0.1858	0.0404	0.0514	0.0405	0.0365	0.0832	0.0026																														--
	102.5	0.0983	0.118	0.0714	0.2126	0.0193	0.0297	0.0229	0.0456	0.0676	0.0302																														--
	103	0.199	0.1284	0.045	0.2656	0.0275	0.0306	0.0203	0.0633	0.0573	0.0384																														--
	103.5	0.1596	0.1449	0.0574	0.2184	0.0275	0.0255	0.0253	0.0947	0.0973	0.1011																														--
	104	0.1066	0.1556	0.1392	0.2007	0.0382	0.0496	0.1111	0.1379	0.164	0.1187																														--
	104.5	0.0602	0.132	0.1225	0.1469	0.0289	0.0612	0.1356	0.1031	0.1382	0.1474																														--
	105	0.0459	0.1433	0.072	0.1271	0.021	0.0886	0.1263	0.0632	0.0786	0.096																														--
	105.5	0.0403	0.1553	0.0393	0.1443	0.0152	0.0891	0.1191	0.0326	0.0558	0.0312																														--
	106	0.0543	0.1307	0.0229	0.1436	0.0355	0.0495	0.0696	0.0132	0.0512	-0.0097																														--
	106.5	0.0792	0.1069	0.0364	0.2032	0.0558	0.0392	0.0701	0.0387	0.0694	0.0398																														--
	107	0.1391	0.1023	0.044	0.2327	0.0221	0.0368	0.0741	0.0597	0.0909	0.0682																														--
	107.5	0.1597	0.1168	0.0657	0.2272	0.0092	0.0407	0.087	0.08	0.0982	0.0997																														--
	108	0.1764	0.133	0.078	0.3008	0.0198	0.0619	0.0746	0.0751	0.0953	0.1196																														--
	108.5	0.1326	0.1418	0.1025	0.2562	0.0061	0.0597	0.0574	0.0825	0.1008	0.0739																														--
	109	0.0685	0.1359	0.0968	0.2016	0.0292	0.0642	0.0466	0.0718	0.0966	0.0093																														--
	109.5	0.03	0.1178	0.0737	0.1519	0.0236	0.0759	0.0401	0.0658	0.0742	-0.0544																														--
	110	0.0386	0.1122	0.0714	0.1273	0.0458	0.0919	0.0319	0.1167	0.0306	-0.0198																														--
	110.5	0.0805	0.1102	0.0629	0.1197	-0.0034	0.0781	0.0429	0.16	-0.0097	-0.0322																														--
	111	0.0851	0.1524	0.0653	0.1488	0.0066	0.0681	0.0891	0.1406	0.1197	0.056																														--
	111.5	0.1818	0.1936	0.0748	0.143	0.0069	0.0482	0.0767	0.092	0.2271	0.0789																														--
	112	0.1527	0.1653	0.077	0.1589	0.0283	0.0579	0.1114	0.0609	0.1656	0.0863																														--
	112.5	0.0896	0.1408	0.0733	0.2146	0.0452	0.0643	0.1226	0.0466	0.0945	0.0756																														--
	113	0.0631	0.1261	0.0803	0.1967	0.0488	0.1124	0.1044	0.0485	0.0586	0.05																														--
	113.5	0.0908	0.1044	0.1044	0.2089	0.0252	0.114	0.0843	0.0651	0.008	0.0204																														--
	114	0.1107	0.0949	0.111	0.196	0.0173	0.0902	0.0513	0.0751	0.021	0.0048																														--
	114.5	0.0779	0.0939	0.0895	0.2017	0.0479	0.0651	0.0482	0.1155	0.0587	0.0021																														--
	115	0.0826	0.0996	0.0573	0.2498	0.0172	0.0529	0.0804	0.1463	0.0737	-0.0101																														--
	115.5	0.0872	0.1075	0.037	0.2562	-0.0008	0.0415	0.0864	0.1014	0.0685	0.0481																														--
	116	0.1326	0.1261	0.0347	0.1746	0.0147	0.0741	0.0856	0.0743	0.1115	0.0601																														--
	116.5	0.1645	0.1332	0.0517	0.1453	0.0198	0.0944	0.0961	0.0698	0.0685	0.1056																														--
	117	0.0866	0.1301	0.0426	0.1207	0.0178	0.1298	0.0959	0.0413	0.0314	0.1052																														--
	117.5	0.0488	0.1481	0.0619	0.1208	0.0369	0.1233	0.1146	0.0554	0.074	0.1117																														--
	118	0.0175	0.1223	0.0445	0.1085	0.0322	0.0583	0.064	0.0394	0.0824	0.0971																														--
	118.5	0.0414	0.132	0.1076	0.1641	0.0487	0.0629	0.0506	0.1154	0.1023	0.1893																														--
	119	0.0358	0.1392	0.0964	0.1422	0.0742	0.0195	0.0393	0.1035	0.1655	0.1828																														--
	119.5	0.0776	0.1608	0.1014	0.1834	0.0355	0.0306	0.0698	0.1638	0.1341	0.1716																														--
	120	0.1099	0.1528	0.1317	0.21	0.018	0.0347	0.0739	0.15	0.0671	0.1351																														--
	120.5	0.1333	0.1321	0.121	0.1747	0.0123	0.0378	0.0736	0.1119	0.0324	0.1145																														--
	121	0.1211	0.126	0.1143	0.1987	0.0136	0.0577	0.0839	0.1054	0.0424	0.0949																														--
	121.5	0.1293	0.1128	0.1	0.2572	0.0335	0.0629	0.0951	0.0866	0.0559	0.109																														--
	122	0.0812	0.0939	0.0459	0.1864	0.0332	0.0411	0.0976	0.0312	0.0718	0.0696																														--
	122.5	0.087	0.1099	0.065	0.1801	0.044	0.0727	0.1167	0.0683	0.1209	0.0979																														--
	123	0.0667	0.1043	0.052	0.1547	0.0478	0.0525	0.1221	0.0796	0.1282	0.1171																														--
	123.5	0.0832	0.103	0.0603	0.1332	0.0136	0.0477	0.0771	0.0874	0.0698	0.1042																														--
	124	0.1459	0.1111	0.0919	0.1343	0.0092	0.0804	0.0729	0.1186	0.0473	0.1047																														--
	124.5	0.0864	0.1136	0.0535	0.1084	0.008	0.0803	0.0199	0.0441	0.0616	0.1037																														--
	125	0.0315	0.1384	0.0512	0.1518	0.022	0.0903	0.0307	0.049	0.1088	0.0662																														--
	125.5	0.0696	0.1487	0.0918	0.2022	0.0266	0.1034	0.0723	0.1152	0.2103	0.0622																														--
	126	0.0609	0.1512	0.0891	0.1832	0.0417	0.0846	0.0842	0.134	0.1671	0.0848																														--
	126.5	0.085	0.1387	0.0929	0.2106	0.0523	0.0751	0.1197	0.1461	0.1038	0.0916																														--
	127	0.1339	0.12	0.0933	0.192	0.0319	0.0635	0.149	0.0887	0.0517	0.0874																														--
	127.5	0.1847	0.1119	0.1137	0.1565	0.0275	0.073	0.1382	0.0879	0.0242	0.0571																														--
	128	0.237	0.0968	0.0993	0.1349	0.0186	0.0673	0.084	0.0497	0.017	0.0414																														--
	128.5	0.1417	0.1049	0.1373	0.1378	0.0216	0.078	0.0731	0.0627	0.0707	0.0538																														--
	129	0.0242	0.083	0.0692	0.1308	0.0301	0.06	0.0158	0.0286	0.0526	0.0028																														--
	129.5	0.0341	0.1146	0.0841	0.2347	0.0453	0.1138	0.0658	0.0864	0.0903	0.0317																														--
	130	0.0081	0.1142	0.0355	0.1577	0.0217	0.0486	0.0507	0.0597	0.111	0.0555																														--
	130.5	0.006	0.1136	0.0238	0.2118	0.0187	0.0313	0.0606	0.0684	0.0706	0.1052																														--
	131	0.051	0.1235	0.0548	0.2202	0.0208	0.0542	0.1326	0.1298	0.0262	0.0848																														--
	131.5	0.0717	0.1359	0.0628	0.1737	0.0118	0.0656	0.1581	0.1437	0.0213	0.0808																														--
	132	0.0667	0.154	0.0425	0.0868	0.0066	0.0399	0.069	0.0776	0.0065	0.022																														--
	132.5	0.0756	0.1637	0.086	0.1178	0.0248	0.0838	0.0759	0.0878	0.0331	-0.0023																														--
	133	0.0929	0.1327	0.0937	0.1343	0.0421	0.1186	0.0633	0.0683	0.0943	0.0278																														--
	133.5	0.1046	0.1127	0.0667	0.174	0.0469	0.131	0.0453	0.0487	0.1643	0.0687																														--
	134	0.0583	0.0963	0.0642	0.2015	0.0231	0.0999	0.0381	0.05	0.1183	0.0972																														--
	134.5	0.0607	0.0839	0.0546	0.2381	0.0137	0.0763	0.0486	0.0524	0.0475	0.0994																														--
	135	0.0844	0.0933	0.1173	0.2603	0.017	0.0845	0.1039	0.0706	0.0022	0.1059																														--
	135.5	0.0898	0.0968	0.1656	0.1981	0.0188	0.0855	0.0854	0.1035	0.0104	0.0798																														--
	136	0.0666	0.1053	0.1049	0.1759	0.0336	0.0882	0.0859	0.114	0.0393	0.0416																														--
	136.5	0.1209	0.1085	0.0603	0.1713	0.0365	0.1	0.1314	0.2134	0.0919	0.0011																														--
	137	0.1206	0.136	0.0351	0.166	0.0189	0.1239	0.1689	0.1852	0.1744	0.0232																														--
	137.5	0.0875	0.1212	0.0298	0.1288	0.0183	0.1153	0.0995	0.1191	0.1403	0.0587																														--
	138	0.0424	0.0965	0.0362	0.1306	0.0103	0.0891	0.0528	0.0666	0.1087	0.0879																														--
	138.5	0.0334	0.1371	0.05	0.1568	0.0031	0.0731	0.0427	0.0725	0.0252	0.0731																														--
	139	0.0239	0.1605	0.0613	0.1283	0.0299	0.0565	0.0197	0.0541	0.0038	0.0926																													8.67497
	139.5	0.0133	0.1227	0.056	0.1176	0.0313	0.0399	0.0349	0.0329	0.0356	0.0806																													--
	140	0.0841	0.1125	0.0806	0.1208	0.0452	0.0663	0.1877	0.0695	0.0683	0.0381																													--
	140.5	0.1196	0.1122	0.0879	0.1971	0.0647	0.0951	0.2958	0.1043	0.1319	0.015																													--
	141	0.2362	0.1137	0.0918	0.2293	0.0474	0.0911	0.4812	0.1136	0.1008	0.0521																													--
	141.5	0.0716	0.0706	0.057	0.2375	0.0373	0.0473	0.5663	0.0339	0.1126	0.1262																													--
	142	0.039	0.0792	0.0522	0.1754	0.024	0.051	0.5358	0.0325	0.0999	0.1841																													--
	142.5	0.0061	0.1	0.0516	0.1203	0.0154	0.031	0.4458	0.0298	0.0682	0.1192																													--
	143	0.0186	0.083	0.0428	0.0838	0.0213	0.0405	0.317	0.0202	0.0727	0.05																													--
	143.5	0.017	0.1142	0.0401	0.0626	0.0364	0.0548	0.1263	0.0221	0.0513	0.0251																													--
	144	0.0873	0.1529	0.0514	0.0926	0.0308	0.118	0.0812	0.0669	0.103	0.0081																													--
	144.5	0.084	0.1352	0.0439	0.1	0.0412	0.108	0.0538	0.0488	0.1257	0.0075																													--
	145	0.1224	0.1169	0.0489	0.1939	0.0556	0.0978	0.0864	0.0963	0.1563	0.0804																													--
	145.5	0.1337	0.1706	0.0399	0.246	0.0454	0.0963	0.1286	0.147	0.0879	0.0933																													--
	146	0.0738	0.1445	0.0449	0.2023	0.0297	0.0791	0.1096	0.1378	0.0499	0.1146																													--
	146.5	0.0377	0.1186	0.038	0.2176	0.0184	0.0764	0.1106	0.1049	0.0408	0.121																													--
	147	0.0331	0.1034	0.0628	0.2133	0.0136	0.0867	0.146	0.088	0.022	0.0651																													--
	147.5	0.0681	0.0933	0.0879	0.2107	0.026	0.0868	0.1157	0.069	0.0664	0.0531																													--
	148	0.1031	0.0713	0.075	0.1445	0.0346	0.1055	0.0753	0.0323	0.1598	0.0482																													--
	148.5	0.1082	0.084	0.226	0.1153	0.0698	0.1353	0.0964	0.0566	0.1653	0.0472																													--
	149	0.0836	0.1122	0.3162	0.1054	0.0424	0.1114	0.1453	0.0729	0.2042	0.0835																													--
	149.5	0.1191	0.1454	0.3451	0.1415	0.0322	0.1102	0.1742	0.1153	0.1609	0.1711																													--
	150	0.3983	0.2498	0.3728	0.1053	0.0224	0.1038	0.1117	0.1776	0.0809	0.1773																													--
	150.5	0.5818	0.3741	0.4238	0.1453	0.0178	0.1284	0.081	0.2645	0.0367	0.1687																													--
	151	0.647	0.3731	0.4178	0.1529	0.0271	0.1164	0.0767	0.155	0.0474	0.1628																													--
	151.5	0.6321	0.3798	0.3326	0.1409	0.0119	0.0991	0.0711	0.101	0.1086	0.079																													--
	152	0.4538	0.3691	0.2642	0.1742	0.0393	0.0816	0.0594	0.0685	0.1429	0.0301																													--
	152.5	0.3148	0.2625	0.1854	0.1537	0.0552	0.0905	0.0636	0.0627	0.1759	0.0663																													--
	153	0.1786	0.212	0.1292	0.1064	0.0722	0.0872	0.0463	0.0606	0.151	0.119																													--
	153.5	0.2387	0.1942	0.161	0.1495	0.0479	0.0931	0.0679	0.0661	0.0975	0.165																													--
	154	0.2197	0.2537	0.1408	0.194	0.028	0.0937	0.0757	0.0844	0.0796	0.1814																													--
	154.5	0.2882	0.2707	0.1145	0.1351	0.0138	0.0684	0.0565	0.0987	0.1304	0.1937																													--
	155	0.2802	0.2664	0.1663	0.0665	0.0091	0.093	0.0406	0.112	0.0815	0.066																													--
	155.5	0.3951	0.2366	0.1741	0.1195	-0.0029	0.1564	0.1218	0.1508	0.0466	0.0079																													--
	156	0.3728	0.2349	0.198	0.1086	0.0096	0.1633	0.1497	0.1567	0.0509	-0.0033																													--
	156.5	0.3419	0.2163	0.1962	0.0955	0.0139	0.0988	0.3177	0.1016	0.0198	-0.0087																													--
	157	0.2332	0.2007	0.095	0.1053	0.0235	0.0313	0.4391	0.0244	0.0688	0.0779																													--
	157.5	0.2918	0.2172	0.1518	0.2214	0.0262	0.0861	0.5793	0.0943	0.084	0.1369																													--
	158	0.1853	0.212	0.121	0.1714	0.0204	0.159	0.2143	0.0814	0.1192	0.1631																													--
	158.5	0.1468	0.1279	0.0789	0.0847	0.0211	0.1265	0.0484	0.0893	0.1269	0.1424																													--
	159	0.1331	0.1469	0.0941	0.1657	0.0324	0.086	0.0299	0.0938	0.1975	0.1345																													--
	159.5	0.0759	0.1718	0.0804	0.434	0.0624	0.057	0.0167	0.1353	0.2189	0.0863																													--
	160	0.0895	0.1651	0.0804	0.5958	0.0595	0.0434	0.0218	0.1979	0.1457	0.0545																													--
	160.5	0.0694	0.1356	0.0639	0.6902	0.0334	0.0289	0.0246	0.2124	0.0923	0.062																													--
	161	0.0929	0.1227	0.0693	0.7846	0.006	0.0434	0.0449	0.2116	0.0552	0.0824																													--
	161.5	0.0753	0.1065	0.0655	0.8094	-0.0003	0.0775	0.0629	0.1804	0.0559	0.0962																													--
	162	0.0259	0.1176	0.0332	0.6213	0.0154	0.0461	0.0279	0.0973	0.0907	0.1141																													--
	162.5	0.0072	0.1466	0.0331	0.5499	0.0216	0.0587	0.0136	0.0582	0.1464	0.1714																													--
	163	0.0482	0.189	0.0529	0.4798	0.0318	0.0639	0.0455	0.0627	0.1551	0.1327																													--
	163.5	0.1079	0.3348	0.0603	0.5005	0.0498	0.0744	0.0833	0.0506	0.15	0.0784																													--
	164	0.2208	0.3016	0.0693	0.4147	0.0659	0.0747	0.0556	0.0646	0.1564	0.0451																													--
	164.5	0.3442	0.275	0.1288	0.4108	0.0517	0.128	0.1162	0.0885	0.1355	0.0393																													--
	165	0.3673	0.2687	0.1947	0.3881	0.0076	0.1079	0.174	0.1129	0.0144	-0.0194																													--
	165.5	0.309	0.2183	0.1784	0.3597	0.0313	0.0718	0.3058	0.1756	0.0736	0.1072																													--
	166	0.2581	0.2175	0.0994	0.3033	0.0112	0.0475	0.3198	0.1668	0.0916	0.1494																													--
	166.5	0.2675	0.237	0.0841	0.323	-0.0056	0.057	0.3018	0.1098	0.0321	0.0794																													--
	167	0.1988	0.1813	0.0746	0.2984	-0.001	0.05	0.2055	0.0735	0.104	0.1167																													--
	167.5	0.2623	0.1723	0.0616	0.2395	0.0238	0.0444	0.142	0.0405	0.1592	0.0608																													--
	168	0.274	0.2123	0.0817	0.2529	0.0205	0.0489	0.1971	0.0351	0.1168	0.0063																													--
	168.5	0.33	0.2544	0.0932	0.2924	0.0108	0.0614	0.1785	0.0327	0.0716	0.0093																													--
	169	0.4729	0.3098	0.0844	0.3062	0.0022	0.0604	0.1694	0.0674	0.0368	0.0367																													--
	169.5	0.6497	0.2987	0.1209	0.3716	0.0028	0.0785	0.1939	0.0984	0.0383	0.0945																													--
	170	0.5624	0.2949	0.1245	0.3784	0.0275	0.0694	0.2804	0.1163	0.0957	0.1135																													--
	170.5	0.4756	0.2831	0.1341	0.4579	0.0248	0.0581	0.3094	0.175	0.1137	0.1049																													--
	171	0.4127	0.2826	0.1485	0.5341	0.075	0.0706	0.1588	0.1331	0.1131	0.1492																													--
	171.5	0.2739	0.2719	0.136	0.7802	0.0576	0.0508	0.1243	0.0654	0.1242	0.1188																													--
	172	0.3203	0.3118	0.1357	0.6173	0.0343	0.0724	0.1418	0.0294	0.124	0.0468																													--
	172.5	0.4132	0.2801	0.0648	0.4153	0.0239	0.0427	0.1355	0.0173	0.0972	0.0355																													--
	173	0.3401	0.3018	0.0924	0.3185	-0.0004	0.0583	0.0649	0.0351	0.0011	-0.0382																													--
	173.5	0.2506	0.3124	0.0999	0.2243	0.0267	0.0543	0.1209	0.066	0.0977	0.085																													--
	174	0.1669	0.306	0.0817	0.1034	0.0344	0.042	0.082	0.0686	0.1602	0.1499																													--
	174.5	0.1123	0.2833	0.1267	0.0748	0.035	0.0259	0.0217	0.0638	0.1464	0.2177																													--
	175	0.1082	0.3088	0.161	0.1113	0.0283	0.0614	0.0213	0.0783	0.1039	0.1518																													--	9.40227
	175.5	0.1645	0.3524	0.1761	0.1817	0.0525	0.0946	0.0535	0.102	0.1196	0.1136																													--	--
	176	0.2315	0.2769	0.1567	0.264	0.0714	0.1047	0.0504	0.1291	0.1266	0.0518																													--	--
	176.5	0.2502	0.2417	0.1243	0.3282	0.0758	0.1016	0.0624	0.112	0.1487	0.0318																													--	--
	177	0.2149	0.1876	0.1024	0.2962	0.0328	0.0642	0.0583	0.0776	0.0741	0.0145																													--	--
	177.5	0.1758	0.1981	0.086	0.2546	0.0215	0.0598	0.0885	0.0797	0.061	0.0707																													--	--
	178	0.1007	0.1645	0.0929	0.2434	0.0136	0.0345	0.0438	0.0803	0.0555	0.1048																													--	--
	178.5	0.0508	0.1932	0.1039	0.1806	0.0272	0.0377	0.0598	0.0828	0.0851	0.1522																													--	--
	179	0.0181	0.1577	0.0946	0.1753	0.0243	0.0602	0.0663	0.0628	0.0997	0.1307																													--	--
	179.5	0.0296	0.1611	0.1127	0.131	0.0191	0.0875	0.0437	0.0638	0.0526	0.024																													--	--
	180	0.0529	0.145	0.1415	0.1366	0.0512	0.0876	0.0531	0.0592	0.1429	0.0356																													--	--
	180.5	0.0776	0.1745	0.144	0.1429	0.0731	0.069	0.043	0.0624	0.1517	0.0154																													--	--
	181	0.076	0.2045	0.1418	0.1224	0.0532	0.0643	0.0663	0.0696	0.1002	0.0443																													--	--
	181.5	0.0966	0.2038	0.1344	0.1594	0.0167	0.0689	0.0432	0.0508	0.016	0.0222																													--	--
	182	0.0906	0.2421	0.1668	0.1479	0.0218	0.0704	0.0343	0.0401	0.0464	0.169																													--	--
	182.5	0.1035	0.2359	0.1936	0.1595	0.0162	0.0736	0.0235	0.0607	0.0509	0.1709																													--	--
	183	0.0753	0.1949	0.5214	0.1518	0.0374	0.0929	0.049	0.1286	0.106	0.1559																													--	--
	183.5	0.0829	0.1876	0.8756	0.1656	0.0501	0.0969	0.0702	0.1199	0.1351	0.1083																													--	--
	184	0.081	0.1969	0.5223	0.1637	0.0661	0.0767	0.119	0.0888	0.1432	0.0514																													--	--
	184.5	0.0523	0.2001	0.2609	0.1265	0.0577	0.0571	0.049	0.067	0.1298	0.0321																													--	--
	185	0.0489	0.2067	0.1145	0.1734	0.0485	0.0593	0.0416	0.0489	0.1163	0.0819																													--	--
	185.5	0.0566	0.29	0.0774	0.2031	0.0323	0.0594	0.0409	0.0616	0.0822	0.1294																													--	--
	186	0.0652	0.2519	0.0531	0.1853	0.0288	0.0644	0.0139	0.0524	0.1043	0.1701																													--	--
	186.5	0.0681	0.6528	0.0403	0.2071	0.0019	0.0698	0.0374	0.0583	0.0435	0.0868																													--	--
	187	0.0703	0.3205	0.022	0.1832	0.012	0.0522	0.1004	0.0797	0.062	0.0451																													--	--
	187.5	0.0287	0.1285	0.0287	0.1249	0.038	0.0256	0.0518	0.1053	0.1547	0.0754																													--	--
	188	0.0264	0.0827	0.1056	0.1298	0.0518	0.0362	0.0171	0.1116	0.1206	0.0215																													--	--
	188.5	0.0685	0.0914	0.126	0.1454	0.0809	0.0559	0.0092	0.1012	0.1094	0.0401																													--	--
	189	0.0635	0.1055	0.1357	0.1705	0.0737	0.0846	0.0706	0.1102	0.0847	0.0739																													--	--
	189.5	0.0705	0.1145	0.0849	0.159	0.0371	0.0878	0.0551	0.087	0.0866	0.1101																													--	--
	190	0.0263	0.135	0.0292	0.1391	0.0047	0.0515	0.031	0.0248	0.0625	0.0837																													--	--
	190.5	0.0584	0.9985	0.0454	0.1532	-0.014	0.076	0.0445	0.0595	0.0604	0.0115																													--	--
	191	0.0748	0.28	0.0393	0.1256	0.0038	0.0997	0.0378	0.0823	0.1252	0.0111																													--	--
	191.5	0.054	0.0787	0.0347	0.1071	0.0371	0.0817	0.035	0.0819	0.1189	0.028																													--	--
	192	0.0548	0.0128	0.0249	0.0979	0.0552	0.0547	0.0488	0.0627	0.1178	0.0706																													--	--
	192.5	0.0823	0.0218	0.0356	0.0981	0.0384	0.0487	0.0574	0.0737	0.0782	0.069																													--	--
	193	0.0902	0.0338	0.0193	0.0623	0.0075	0.0213	0.0469	0.0509	-0.0177	-0.0102																													--	--
	193.5	0.125	0.0466	0.0535	0.1284	0.0514	0.0841	0.1106	0.1147	0.0403	0.0797																													--	--
	194	0.0984	0.0321	0.0566	0.1463	0.046	0.0897	0.0988	0.0945	0.0607	0.1376																													--	--
	194.5	0.0423	0.001	0.0216	0.1412	0.0205	0.0467	0.0185	0.0174	0.0826	0.0968																													--	--
	195	0.0766	0.0344	0.0449	0.2117	0.006	0.0379	0.0357	0.0297	0.094	0.0422																													--	--
	195.5	0.0522	0.0433	0.0618	0.2296	0.0252	0.0309	0.0362	0.0334	0.1325	0.0044																													--	--
	196	0.0887	0.066	0.0901	0.418	0.0224	0.0521	0.1175	0.0774	0.0986	-0.0182																													--	--
	196.5	0.075	0.08	0.0923	0.3328	0.0077	0.0537	0.0823	0.0858	0.0091	-0.0363																													--	--
	197	0.0429	0.0799	0.0818	0.189	0.0425	0.0825	0.0879	0.0482	0.0326	0.0868																													--	--
	197.5	0.0413	0.0963	0.0777	0.1298	0.0737	0.1032	0.0619	0.046	0.0451	0.1336																													--	--
	198	0.0765	0.1032	0.0933	0.1295	0.0557	0.1021	0.0875	0.0791	0.0763	0.1405																													--	--
	198.5	0.0667	0.1306	0.0756	0.1123	0.0292	0.0767	0.0569	0.0992	0.092	0.1057																													--	--
	199	0.0572	0.1445	0.0484	0.0945	0.0037	0.0677	0.0453	0.068	0.0907	0.0975																													--	--
	199.5	0.053	0.1523	0.0445	0.0742	0.0076	0.0564	0.0331	0.0339	0.0732	0.0709																													--	--
	200	0.0892	0.1592	0.0716	0.1016	0.0273	0.0624	0.0504	0.067	0.0745	0.0353																													--	--
	200.5	0.0878	0.1802	0.06	0.1094	0.0405	0.0877	0.0623	0.0573	0.0866	0.0039																													--	--
	201	0.0747	0.1761	0.0308	0.0883	0.0431	0.075	0.0457	0.0158	0.0889	0.0464																													--	--
	201.5	0.1121	0.1619	0.0507	0.1086	0.0443	0.0995	0.1236	0.0711	0.0414	0.1942																													--	--
	202	0.1184	0.1637	0.0674	0.1123	0.0402	0.0777	0.1881	0.0931	0.0681	0.1917																													--	--
	202.5	0.075	0.1576	0.0457	0.0955	0.0491	0.0512	0.0597	0.0947	0.0687	0.143																													--	--
	203	0.0664	0.1727	0.0709	0.1137	0.038	0.0827	0.0686	0.1037	0.0738	0.0724																													--	--
	203.5	0.0345	0.1733	0.098	0.1283	0.033	0.1071	0.0572	0.0629	0.0956	0.0242																													--	--
	204	0.0243	0.1589	0.0905	0.2284	0.0285	0.1143	0.0743	0.0584	0.1427	-0.0003																													--	--
	204.5	0.0135	0.1529	0.0633	0.2136	0.0566	0.079	0.0701	0.0469	0.1376	0.0328																													--	--
	205	0.0271	0.1535	0.0517	0.2454	0.0555	0.0534	0.0924	0.0558	0.0992	0.086																													--	--
	205.5	0.0312	0.1612	0.068	0.1885	0.0446	0.0501	0.0472	0.0549	0.0616	0.1185																													--	--
	206	0.0266	0.152	0.0561	0.1512	0.0251	0.0405	0.0347	0.0297	0.0133	0.1195																													--	--
	206.5	0.0318	0.1574	0.068	0.1228	0.0092	0.0579	0.0424	0.0466	-0.0023	0.0968																													--	--
	207	0.0348	0.154	0.0666	0.094	0.0275	0.058	0.029	0.0664	0.0793	0.0989																													--	--
	207.5	0.0583	0.1463	0.0579	0.0928	0.0366	0.0578	0.0455	0.1024	0.1137	0.0527																													--	--
	208	0.1388	0.1511	0.0399	0.0998	0.0274	0.0635	0.0819	0.0997	0.0764	0.0034																													--	--
	208.5	0.1517	0.1437	0.0462	0.0988	0.0026	0.0852	0.1151	0.1001	0.0081	-0.051																													--	--
	209	0.1567	0.1435	0.0922	0.0975	0.0412	0.1011	0.0733	0.0757	0.0615	0.06																													--	--
	209.5	0.1213	0.1604	0.0814	0.1068	-0.0025	0.1001	0.0625	0.0996	-0.0074	0.0443																													--	--
	210	0.1237	0.1647	0.0563	0.1042	0.0291	0.0745	0.0622	0.0863	0.0674	0.1851																													--	--
	210.5	0.0538	0.1392	0.0139	0.0799	0.0151	0.038	0.0554	0.0284	0.0989	0.1442																													--	--
	211	0.0536	0.1399	0.0634	0.0993	0.0375	0.0601	0.0497	0.0572	0.1148	0.1095																													--	--
	211.5	0.0489	0.1367	0.0725	0.1058	0.0354	0.0969	0.0603	0.0617	0.0824	0.0466																													--	--
	212	0.0467	0.1471	0.0675	0.1341	0.0264	0.1015	0.1076	0.0589	0.0326	0.0074																													--	--
	212.5	0.0622	0.1394	0.0606	0.249	0.0266	0.1018	0.0727	0.0552	0.0198	0.0003																													--	--
	213	0.0528	0.1369	0.0657	0.2446	0.0212	0.1001	0.0628	0.0923	0.0215	0.0371																													--	--
	213.5	0.0407	0.1325	0.0614	0.1739	0.0359	0.077	0.0643	0.0897	0.0326	0.1003																													--	--
	214	0.0305	0.1222	0.0568	0.1524	0.0225	0.0632	0.0476	0.0994	0.0286	0.1246																													--	--
	214.5	0.037	0.1249	0.0483	0.1047	0.0046	0.0503	0.0319	0.0678	0.042	0.1319																													--	--
	215	0.0097	0.1087	0.0283	0.0807	0.0151	0.0257	0.0348	0.0229	0.0881	0.1303																													--	--
	215.5	0.0484	0.1232	0.0623	0.0978	0.0412	0.0575	0.0861	0.0538	0.1516	0.088																													--	--
	216	0.0335	0.1145	0.0465	0.093	0.0427	0.0798	0.0507	0.0431	0.1046	0.0532																													--	--
	216.5	0.0232	0.0919	0.0242	0.0589	0.0285	0.0647	0.0001	0.0216	0.0594	0.0329																													--	--
	217	0.0551	0.1145	0.0712	0.0867	0.0065	0.0658	0.0262	0.0704	0.0191	0.0436																													--	--
	217.5	0.0402	0.1233	0.0704	0.0975	0.0276	0.0583	0.0329	0.0934	0.0381	0.1298																													--	--
	218	0.0331	0.1205	0.0359	0.0734	0.0161	0.0457	0.0406	0.0901	-0.0061	0.1195																													--	--
	218.5	0.04	0.1269	0.0515	0.0688	0.0218	0.091	0.0408	0.0928	0.0295	0.1487																													--	--
	219	0.0552	0.1287	0.0767	0.088	0.0149	0.1208	0.0399	0.0587	0.0628	0.1001																													--	--
	219.5	0.0657	0.1347	0.0654	0.0758	0.0117	0.0665	0.0617	0.0393	0.0495	0.0396																													--	--
	220	0.0554	0.1398	0.0566	0.0852	0.0188	0.0531	0.0467	0.0752	0.0295	0.0189																													--	--
	220.5	0.0562	0.1348	0.0606	0.145	0.037	0.0538	0.0443	0.0677	0.0242	0.0217																													--	--
	221	0.0516	0.1235	0.0506	0.1677	0.0356	0.0791	0.0433	0.0884	0.0527	0.1582																													--	--
	221.5	0.0445	0.1122	0.0356	0.1448	0.0138	0.0912	0.0302	0.0943	0.0411	0.18																													--	--
	222	0.056	0.0973	0.0371	0.1069	0.0144	0.0763	0.0423	0.0987	0.0371	0.1539																													--	--
	222.5	0.0528	0.0949	0.0426	0.0961	0.0126	0.0495	0.0329	0.0645	0.0225	0.0857																													--	--
	223	0.0475	0.0894	0.0301	0.0844	0.0172	0.0388	0.0311	0.0406	0.0538	0.0477																													--	--
	223.5	0.0366	0.0827	0.041	0.0795	0.0411	0.0276	0.0292	0.0297	0.0607	0.021																													--	--
	224	0.043	0.0917	0.0366	0.0768	0.0318	0.0366	0.0496	0.0242	0.0447	0.0229																													--	--
	224.5	0.0488	0.1023	0.0414	0.0782	0.0154	0.0514	0.0428	0.0319	0.0817	0.0872																													--	--
	225	0.0528	0.0937	0.0357	0.086	0.0038	0.0604	0.0415	0.0398	0.1214	0.1323																													--	--
	225.5	0.0605	0.0901	0.061	0.097	0.0029	0.1013	0.0552	0.0609	0.0725	0.1452																													--	--
	226	0.0423	0.0888	0.0544	0.0883	0.0089	0.0724	0.0376	0.087	0.0238	0.1591																													--	--
	226.5	0.0289	0.0835	0.0608	0.0771	0.0169	0.0832	0.0481	0.05	-0.0008	0.1188																													--	--
	227	0.0288	0.078	0.0789	0.0809	0.0334	0.1233	0.0623	0.0262	0.0074	0.0898																													--	--
	227.5	0.0447	0.0884	0.1152	0.0982	0.0485	0.2351	0.0387	0.0535	0.0528	0.0509																													--	--
	228	0.0506	0.0896	0.1432	0.1201	0.0275	0.3312	0.0572	0.0304	0.0517	0.034																													--	--
	228.5	0.0396	0.0833	0.152	0.0959	0.0364	0.3941	0.0418	0.0374	0.0451	0.0494																													--	--
	229	0.0335	0.0815	0.1347	0.1041	0.0354	0.4195	0.0584	0.0589	0.0618	0.1375																													--	--
	229.5	0.0292	0.05	0.0889	0.0868	0.0142	0.3554	0.0319	0.0726	0.0447	0.1716																													--	--
	230	0.0336	0.0496	0.0762	0.1125	0.0286	0.3174	0.0593	0.0686	0.0325	0.164																													--	--
	230.5	0.0326	0.0517	0.0854	0.107	0.03	0.2072	0.0357	0.0493	0.0469	0.1479																													--	--
	231	0.0139	0.0394	0.0614	0.0802	0.0299	0.2017	0.0236	0.046	0.0532	0.0995																													--	--
	231.5	0.0265	0.057	0.0809	0.0823	0.0164	0.2265	0.0428	0.0868	0.0388	0.0377																													--	--
	232	0.0326	0.0531	0.0643	0.0836	0.0284	0.2204	0.0496	0.0901	0.0642	0.0507																													--	--
	232.5	0.0262	0.0518	0.0631	0.0838	0.0327	0.2454	0.0314	0.0827	0.0411	0.0679																													--	--
	233	0.0481	0.0477	0.0658	0.0847	0.0119	0.2667	0.0325	0.1088	0.0689	0.133																													--	--
	233.5	0.0378	0.048	0.0908	0.0861	0.0123	0.1967	0.0264	0.1079	0.095	0.1655																													--	--
	234	0.0489	0.0445	0.0789	0.0919	0.0175	0.189	0.068	0.0829	0.051	0.1786																													--	--
	234.5	0.0526	0.0447	0.06	0.0938	0.0346	0.1904	0.1018	0.0494	0.0413	0.1398																													--	--
	235	0.0422	0.0462	0.0577	0.1104	0.0492	0.144	0.1071	0.0456	0.0435	0.1005																													--	--
	235.5	0.0325	0.047	0.0391	0.1066	0.0374	0.097	0.1169	0.0434	0.0389	0.0497																													--	--
	236	0.033	0.043	0.0289	0.0993	0.0368	0.0858	0.0642	0.0277	0.0497	0.0361																													--	--
	236.5	0.021	0.0465	0.0278	0.1147	0.0521	0.061	0.0676	0.0866	0.1304	0.0573																													--	--
	237	0.0261	0.0419	0.0272	0.0888	0.1578	0.0786	0.0518	0.0926	0.1511	0.1103																													--	--
	237.5	0.0346	0.0448	0.0357	0.0871	0.2797	0.0687	0.0377	0.0882	0.0924	0.1464																													--	--
	238	0.0355	0.0445	0.0376	0.0748	0.2559	0.0745	0.0317	0.1247	0.046	0.152																													--	--
	238.5	0.0293	0.0421	0.0449	0.0821	0.1179	0.0573	0.034	0.0564	0.0226	0.1523																													--	--
	239	0.0135	0.0392	0.0378	0.0675	0.0264	0.0295	0.0099	0.0162	0.0315	0.1036																													--	--
	239.5	0.0309	0.0414	0.0607	0.0713	0.0096	0.035	0.0345	0.0404	0.0319	0.0643																													--	--
	240	0.0212	0.0363	0.0609	0.0743	0.0193	0.0304	0.0145	0.0465	0.0602	0.0519																													--	--
	240.5	0.0307	0.0391	0.0663	0.0796	0.0319	0.0709	0.0242	0.0639	0.0669	0.0571																													--	--
	241	0.0289	0.037	0.0758	0.0885	-0.0029	0.1347	0.0366	0.0704	0.0159	-0.0024																													--	--
	241.5	0.0255	0.0368	0.0605	0.0831	0.0176	0.1812	0.0686	0.0584	0.0354	0.0486																													--	--
	242	0.0277	0.0402	0.0725	0.0832	0.0101	0.208	0.0523	0.0677	0.0391	0.0527																													--	--
	242.5	0.0236	0.0412	0.0699	0.0814	0.0238	0.1882	0.0608	0.0672	0.0483	0.0814																													--	--
	243	0.0258	0.0369	0.0681	0.0831	0.018	0.1412	0.0555	0.0418	0.0401	0.0704																													--	--
	243.5	0.028	0.0353	0.0516	0.0757	0.0165	0.1497	0.045	0.0552	0.0069	0.0336																													--	--
	244	0.0351	0.0381	0.0546	0.0818	0.0191	0.1449	0.0429	0.0586	-0.0016	0.0107																													--	--
	244.5	0.0231	0.0364	0.049	0.0746	0.017	0.1163	0.041	0.0636	0.0135	-0.0093																													--	--
	245	0.035	0.0417	0.0456	0.0858	0.0486	0.1379	0.0359	0.0657	0.0428	0.0118																													--	--
	245.5	0.0437	0.0358	0.0433	0.076	0.1358	0.1123	0.0479	0.0606	0.0428	0.0548																													--	--
	246	0.0325	0.0349	0.0448	0.0756	0.2751	0.1381	0.0483	0.0324	0.0926	0.1275																													--	--
	246.5	0.0182	0.0308	0.031	0.0737	0.2554	0.0863	0.0298	0.0183	0.1291	0.161																													--	--
	247	0.0327	0.0303	0.0329	0.0684	0.0778	0.099	0.0379	0.0259	0.1431	0.1392																													--	--
	247.5	0.0449	0.0335	0.0245	0.0671	0.0596	0.1002	0.066	0.0487	0.1058	0.1083																													--	--
	248	0.0451	0.0344	0.0256	0.0749	0.0979	0.1029	0.054	0.0627	0.092	0.0513																													--	--
	248.5	0.029	0.0297	0.0255	0.0694	0.1388	0.127	0.0336	0.0564	0.0802	0.013																													--	--
	249	0.0407	0.034	0.022	0.069	0.1291	0.1119	0.0416	0.0882	0.0637	0.0297																													--	--
	249.5	0.0439	0.0317	0.0248	0.072	0.0946	0.1131	0.0333	0.0961	0.0161	0.021																													--	--
	250	0.0566	0.0325	0.0451	0.0652	0.1091	0.1138	0.1032	0.0793	0.0719	0.0885																													--	--
	250.5	0.0468	0.0268	0.0232	0.0652	0.1408	0.1288	0.0584	0.0624	0.0671	0.1044																													--	--
	251	0.0597	0.0325	0.0304	0.0718	0.2182	0.1229	0.062	0.0442	0.0262	0.0562																													--	--
	251.5	0.0376	0.0327	0.0399	0.0644	0.4533	0.1407	0.0756	0.1224	-0.0001	0.0306																													--	--
	252	0.0322	0.0266	0.0391	0.0666	0.3899	0.1112	0.0836	0.1584	0.0949	0.0859																													--	--
	252.5	0.0126	0.0266	0.0567	0.0598	0.2305	0.1451	0.0359	0.1172	0.0568	0.0125																													--	--
	253	0.0169	0.0286	0.0532	0.064	0.1213	0.1303	0.0341	0.1192	0.041	0.0037																													--	--
	253.5	0.0223	0.029	0.0551	0.0624	0.0781	0.1371	0.0517	0.146	0.0799	0.0679																													--	--
	254	0.0244	0.0296	0.0568	0.0645	0.0424	0.1442	0.046	0.3668	0.0918	0.0969																													--	--
	254.5	0.0202	0.0229	0.0701	0.0655	0.0208	0.133	0.0367	0.5159	0.1004	0.089																													--	--
	255	0.025	0.0239	0.0774	0.0614	0.0123	0.1408	0.0262	0.5834	0.0511	0.0911																													--	--
	255.5	0.0307	0.0243	0.0573	0.0628	-0.0014	0.1502	0.0244	0.3811	0.0438	0.0811																													--	--
	256	0.0332	0.0234	0.0502	0.0639	0.0078	0.1243	0.029	0.165	0.0297	0.0473																													--	--
	256.5	0.0329	0.0285	0.0523	0.0653	0.0114	0.1624	0.0698	0.1341	0.0311	0.0259																													--	--
	257	0.0272	0.0249	0.0435	0.0687	0.0199	0.221	0.0512	0.0946	0.0411	0.0003																													--	--
	257.5	0.0271	0.0268	0.0409	0.0666	0.0503	0.2193	0.0531	0.1308	0.0837	0.0542																													--	--
	258	0.0223	0.0269	0.03	0.0661	0.0944	0.2664	0.0358	0.1361	0.0649	0.0755																													--	--
	258.5	0.0215	0.0291	0.0493	0.0688	0.1412	0.2441	0.0368	0.1286	0.0882	0.1065																													--	--
	259	0.0146	0.0244	0.0409	0.066	0.1492	0.3697	0.0289	0.1376	0.0566	0.0845																													--	--
	259.5	0.0166	0.023	0.0459	0.0643	0.0908	0.4513	0.0221	0.1307	0.0816	0.0927																													--	--
	260	0.025	0.024	0.0528	0.0667	0.0498	0.3865	0.0178	0.1828	0.072	0.1059																													--	--
	260.5	0.0214	0.034	0.0604	0.0642	0.1895	0.2504	0.0222	0.1618	0.0873	0.1166																													--	--
	261	0.0203	0.0453	0.0884	0.0655	0.1824	0.126	0.0748	0.2099	0.0368	0.0663																													--	--
	261.5	0.0235	0.0412	0.0835	0.0663	0.1086	0.0511	0.0611	0.1509	0.0497	0.0675																													--	--
	262	0.0282	0.0378	0.0541	0.0655	0.0603	0.0379	0.0439	0.2557	0.0281	0.0305																													--	--
	262.5	0.027	0.0354	0.0285	0.0669	0.0555	0.0322	0.0287	0.231	0.0734	0.0668																													--	--
	263	0.0321	0.037	0.0291	0.0715	0.0071	0.127	0.0383	0.2236	0.0035	0.0149																													--	--
	263.5	0.0297	0.036	0.0303	0.0688	0.0483	0.3179	0.0457	0.2563	0.0838	0.1415																													--	--
	264	0.0364	0.0439	0.0405	0.0676	0.0442	0.367	0.0671	0.2115	0.1123	0.1514																													--	--
	264.5	0.0327	0.0399	0.0375	0.0711	0.0424	0.3567	0.0546	0.2117	0.0875	0.1264																													--	--
	265	0.035	0.0422	0.0389	0.0705	0.0109	0.2492	0.0579	0.2072	-0.0063	0.0156																													--	--
	265.5	0.0476	0.0396	0.03	0.0719	0.046	0.1632	0.0594	0.1746	0.0473	0.053																													--	--
	266	0.0476	0.0382	0.0399	0.0711	0.0387	0.1068	0.1209	0.1888	0.0724	0.0439																													--	--
	266.5	0.0535	0.0313	0.0367	0.069	0.0065	0.1011	0.0771	0.1485	0.0241	-0.0278																													--	--
	267	0.0479	0.0384	0.0525	0.0661	0.0105	0.1125	0.0494	0.1328	0.0502	0.0183																													--	--
	267.5	0.0468	0.0315	0.0478	0.067	0.0146	0.1009	0.0545	0.1274	0.0478	0.0635																													--	--
	268	0.0456	0.0366	0.0845	0.0707	0.0178	0.1034	0.0473	0.1543	0.04	0.099																													--	--
	268.5	0.0435	0.0432	0.0821	0.068	0.0189	0.0884	0.0509	0.1398	0.0657	0.1084																													--	--
	269	0.0289	0.0256	0.0817	0.0626	0.0236	0.0678	0.0159	0.1034	0.1055	0.0856																													--	--
	269.5	0.0347	0.0354	0.1092	0.0659	0.0292	0.0746	0.0431	0.0764	0.1105	0.0672																													--	--
	270	0.03	0.0284	0.168	0.0661	0.0214	0.0707	0.0766	0.0618	0.1129	0.0235																													--	--
	270.5	0.0309	0.0239	0.3818	0.0664	0.069	0.0707	0.0788	0.0728	0.1682	0.0818																													--	--
	271	0.0267	0.0248	0.287	0.0653	0.0308	0.0628	0.0523	0.0773	0.1264	0.1011																													--	--
	271.5	0.0236	0.0302	0.1654	0.0642	0.0302	0.0707	0.0359	0.08	0.1635	0.1358																													--	--
	272	0.0203	0.0282	0.0781	0.0626	0.0017	0.0703	0.048	0.0746	0.1333	0.1342
	272.5	0.0221	0.0252	0.0271	0.0634	0.0092	0.0753	0.0467	0.0761	0.0935	0.1068
	273	0.0248	0.0248	0.0566	0.0653	-0.0086	0.0911	0.0364	0.0827	0.0675	0.0379
	273.5	0.0232	0.0245	0.1134	0.0646	-0.0144	0.0831	0.0892	0.0827	0.0321	-0.0079
	274	0.023	0.0241	0.1208	0.0652	0.0068	0.0787	0.0536	0.0659	0.1054	0.024
	274.5	0.0194	0.0253	0.1139	0.0624	0.031	0.0736	0.0251	0.0599	0.1221	0.0296
	275	0.0289	0.0286	0.1027	0.063	0.017	0.0773	0.0333	0.0587	0.087	0.0412
	275.5	0.0353	0.0319	0.0718	0.0643	0.0537	0.0754	0.0623	0.054	0.1218	0.1068
	276	0.0392	0.0281	0.0439	0.0626	0.0072	0.1008	0.0757	0.0661	0.1	0.1009
	276.5	0.0348	0.024	0.0267	0.0602	0.0233	0.1151	0.0473	0.0458	0.1028	0.1056
	277	0.0436	0.0324	0.0269	0.0629	0.0114	0.1293	0.0436	0.0536	0.1021	0.0974
	277.5	0.0512	0.0346	0.0343	0.0644	0.008	0.1221	0.0494	0.0839	0.1424	0.0863
	278	0.0465	0.0286	0.0398	0.0671	0.0192	0.1072	0.0385	0.104	0.1581	0.065
	278.5	0.0485	0.0325	0.0433	0.065	0.0293	0.092	0.0382	0.0965	0.0941	0.0601
	279	0.0358	0.027	0.0466	0.0634	0.0106	0.1015	0.0427	0.0794	0.1173	0.0738
	279.5	0.0347	0.0275	0.0537	0.0631	0.0164	0.1574	0.0537	0.1052	0.1201	0.0948
	280	0.036	0.0301	0.0729	0.0639	0.0171	0.1684	0.0404	0.0945	0.1111	0.106
	280.5	0.0272	0.0306	0.0747	0.0661	-0.0156	0.1268	0.0359	0.0889	0.027	0.0404
	281	0.0238	0.029	0.1472	0.0634	0.0125	0.1269	0.0548	0.0712	0.134	0.1053
	281.5	0.0221	0.0276	0.1381	0.0635	0.0041	0.1198	0.1002	0.0735	0.1589	0.0754
	282	0.0199	0.0271	0.083	0.064	0.0094	0.1117	0.0487	0.051	0.2119	0.046
	282.5	0.0223	0.0276	0.0529	0.0624	0.0164	0.1138	0.0341	0.0517	0.403	0.0169
	283	0.0237	0.0328	0.0366	0.0632	0.0208	0.1237	0.063	0.0511	0.5713	0.0461
	283.5	0.0186	0.0325	0.0324	0.0627	0.0057	0.1424	0.0407	0.0553	0.5057	0.0818
	284	0.0173	0.0395	0.0301	0.0619	0.0107	0.1413	0.031	0.0622	0.5442	0.0907
	284.5	0.0174	0.03	0.0206	0.0592	0.0066	0.1232	0.0191	0.0246	0.565	0.0995
	285	0.0226	0.032	0.0978	0.0618	0.0324	0.1239	0.0613	0.0449	0.6134	0.1097
	285.5	0.0238	0.0343	0.0845	0.0636	0.0091	0.0805	0.0652	0.0393	0.5917	0.1084
	286	0.0254	0.0345	0.0717	0.0608	0.026	0.0724	0.049	0.0352	0.4986	0.09
	286.5	0.0198	0.0391	0.0683	0.0614	0.0364	0.0666	0.0292	0.0373	0.4876	0.0575
	287	0.0212	0.0335	0.0837	0.0597	0.0024	0.0757	0.0317	0.0163	0.4399	0.0241
	287.5	0.0275	0.0396	0.0982	0.0616	0.0103	0.0941	0.0533	0.0266	0.3642	0.0165
	288	0.0353	0.0382	0.0954	0.0627	0.0137	0.1041	0.0389	0.0508	0.3304	0.0149
	288.5	0.03	0.0352	0.0727	0.0625	0.0095	0.0823	0.0317	0.0421	0.3874	0.0453
	289	0.0265	0.0311	0.0566	0.0606	0.0083	0.0527	0.0216	0.0566	0.3236	0.0754
	289.5	0.026	0.0322	0.0341	0.0586	0.0094	0.0387	0.0298	0.0354	0.3359	0.0759
	290	0.0247	0.0416	0.0124	0.0601	0.0166	0.0558	0.0175	0.0411	0.2681	0.0755
	290.5	0.0286	0.038	0.0092	0.0607	0.0055	0.0645	0.0165	0.056	0.2422	0.054
	291	0.0237	0.0394	0.0093	0.0618	0.0158	0.0469	0.066	0.0316	0.2135	0.0419
	291.5	0.0231	0.0397	0.0093	0.0587	0.0091	0.0449	0.037	0.0304	0.1565	0.0313
	292	0.0263	0.041	0.0192	0.0593	0.0095	0.0456	0.02	0.0328	0.1524	0.0293
	292.5	0.0247	0.0388	0.0295	0.0607	0.0158	0.0505	0.013	0.0344	0.1221	0.047
	293	0.0211	0.0378	0.0446	0.0592	0.0146	0.0508	0.016	0.0508	0.0885	0.0804
	293.5	0.0219	0.0341	0.0546	0.0584	0.0104	0.0425	0.0135	0.058	0.0704	0.0912
	294	0.0205	0.0353	0.0673	0.0596	0.0039	0.0411	0.0265	0.0603	0.0415	0.0873
	294.5	0.026	0.0346	0.0643	0.0589	0.0021	0.0394	0.0467	0.0425	0.0419	0.0953
	295	0.0194	0.029	0.0267	0.0601	0.0035	0.0262	0.0219	0.019	0.3634	0.0659
	295.5	0.0173	0.0328	0.0329	0.0624	0.0213	0.042	0.0383	0.0275	0.0452	0.0407
	296	0.0162	0.0376	0.0312	0.0591	0.0212	0.0444	0.0422	0.0291	0.0201	0.0209
	296.5	0.0139	0.0316	0.0118	0.0581	0.0154	0.0484	0.0248	0.0281	0.0153	0.0435
	297	0.0118	0.0358	0.0105	0.0584	0.0132	0.038	0.0139	0.0639	0.0223	0.0665
	297.5	0.0122	0.0314	0.0077	0.0584	0.0072	0.0475	0.0254	0.0548	0.0239	0.0789
	298	0.0137	0.0266	0.0053	0.0594	0.002	0.0509	0.0126	0.033	0.0234	0.1043
	298.5	0.0124	0.0287	0.0156	0.0596	0.0125	0.0476	0.0245	0.0305	0.018	0.0696
	299	0.0177	0.0333	0.0225	0.0595	0.0097	0.0475	0.0355	0.0414	0.0234	0.0509
	299.5	0.0158	0.0363	0.0266	0.0626	0.0017	0.036	0.0617	0.0246	0.0771	0.0226
	300	0.0128	0.0315	0.0226	0.0608	0.0102	0.0306	0.0266	0.0329	0.1433	0.0029

## Sheet: Fig.5f
		time (min)	osca2.1/2.2-680-1	osca2.1/2.2-680-2	osca2.1/2.2-680-3	osca2.1/2.2-680-4	osca2.1/2.2-680-5	osca2.1/2.2-680-6	osca2.1/2.2-680-7	osca2.1/2.2-680-8	osca2.1/2.2-680-9	osca2.1/2.2-680-10
2.1/2.2	osca2.1/2.2-680	0.5	0	0	0.0506	0	0.0099	0.0169	0.0426	0.0011	0.0191	0.0053
		1	0	0	0.0495	0.001	0.0095	0.059	0.0048	0.0299	0.0253	-0.0016
		1.5	0	-0.0001	0.0537	0.0007	0.0063	0.0286	0.0047	0.0389	0.0226	0.0031
		2	0	-0.0001	0.0637	0.0006	0.0075	0.031	0.0055	0.0379	0.018	0.0041
		2.5	0	-0.0001	0.0411	0.0348	0.0118	0.0238	0.0001	0.0278	-0.0071	0.0055
		3	0	-0.0001	0.0273	0.0164	0.0162	0.0155	0.0145	0.0212	0.0097	0.0016
		3.5	-0.0001	-0.0002	0.0288	0.0284	0.0167	0.0631	0.0156	-0.0006	0.017	0.0048
		4	-0.0001	-0.0002	0.0401	0.0413	0.0177	0.0325	0.0214	0.0044	0.007	0.0076
		4.5	-0.0001	-0.0002	0.0897	0.0167	0.0167	0.0324	0.0168	0.0122	0.0131	0.0132
		5	-0.0001	-0.0002	0.0433	0.0201	0.0152	0.0243	0.0161	0.0078	0.0249	0.0018
		5.5	-0.0001	-0.0003	0.0397	0.0298	0.0172	0.0098	0.0137	0.0062	0.014	0.0095
		6	-0.0001	-0.0003	0.0534	0.0187	0.0128	0.0075	0.0149	0.0089	-0.0269	-0.0007
		6.5	-0.0001	-0.0003	0.0417	0.0387	0.0104	0.0176	0.0123	-0.0023	0.0116	0.0006
		7	-0.0001	-0.0003	0.0491	0.0354	0.0133	0.0267	0.0151	0.0124	-0.0131	0.0112
		7.5	-0.0001	-0.0004	0.0521	0.0434	0.01	0.0355	0.0178	0.0152	0.0048	-0.0009
		8	-0.0001	-0.0004	0.0426	0.033	0.017	0.0302	0.0115	0.0212	0.0174	-0.0006
		8.5	-0.0002	-0.0004	0.0274	0.0218	0.0107	0.0197	0.0124	0.0136	0.0525	-0.006
		9	-0.0002	0.0285	0.0376	0.0271	0.0187	0.0234	0.0157	0.0034	0.0087	0.024
		9.5	-0.0002	-0.0005	0.0585	0.0286	0.0195	0.031	0.0204	0.0163	0.0028	-0.0018
		10	-0.0002	-0.0005	0.0355	0.0275	0.0202	0.025	0.0243	0.0168	-0.0019	0.0012
		10.5	-0.0002	-0.0005	0.0426	0.0293	0.0252	0.0492	0.0312	0.015	0.0137	0.0107
		11	-0.0002	0.0203	0.0399	0.0426	0.0304	0.0382	0.0345	0.0266	0.0217	0.0152
		11.5	-0.0002	-0.0006	0.0117	0.0148	0.0172	0.0161	0.009	0.0324	0.0178	0.0191
		12	-0.0002	-0.0006	0.0172	0.0217	0.0171	0.0191	0.0141	0.0133	-0.0168	0.0194
		12.5	-0.0002	-0.0006	0.0172	0.0173	0.0155	0.0174	0.01	0.024	0.0438	0.023
		13	-0.0002	-0.0006	0.0445	0.0412	0.0324	0.0393	0.0365	0.0024	0.0074	-0.0028
		13.5	-0.0003	0.0324	0.0363	0.0344	0.0255	0.0532	0.0385	0.0188	0.0144	0.0088
		14	-0.0003	0.0117	0.0096	0.0147	0.0079	0.0379	0.0142	0.0229	0.0157	0.0121
		14.5	-0.0003	-0.0007	0.0352	0.0379	0.0251	0.0468	0.0345	-0.0009	0.0015	-0.0049
		15	-0.0003	-0.0007	0.0332	0.0378	0.0248	0.0468	0.0367	0.0113	0.0246	0.0027
		15.5	-0.0003	-0.0008	0	0.0101	0.0085	0.0171	0.0095	0.0241	0.0239	0.0081
		16	-0.0003	-0.0008	0.0063	0.0116	0.0059	0.0164	0.0097	0.0263	0.027	0.0098
		16.5	-0.0003	-0.0008	0.0379	0.0284	0.0205	0.0436	0.0334	0.0299	0.016	0.0082
		17	-0.0003	-0.0008	0.035	0.0298	0.0183	0.059	0.0359	0.0293	0.0091	0.0133
		17.5	-0.0003	-0.0009	0.0082	0.009	0.0036	0.0345	0.0159	0.0275	0.0212	0.0128
		18	-0.0003	-0.0009	0.0481	0.0369	0.0232	0.0634	0.0447	-0.0003	0.0023	-0.0053
		18.5	-0.0003	-0.0009	0.0457	0.0364	0.0205	0.0479	0.036	0.0117	0.0467	0.0031
		19	-0.0004	-0.0009	0.0474	0.0409	0.0272	0.0469	0.0398	0.0058	0.0213	0.0021
		19.5	-0.0004	-0.001	0.0427	0.0316	0.0226	0.0387	0.0345	0.0127	0.0305	0.0061
		20	-0.0004	-0.001	0.0341	0.0277	0.0156	0.0278	0.0268	0.018	0.0266	0.0118
		20.5	-0.0004	-0.001	0.0302	0.0267	0.0158	0.0209	0.026	0.0134	-0.0278	0.0049
		21	-0.0004	-0.001	0.0434	0.0348	0.024	0.048	0.039	0.02	0.0335	0.0171
		21.5	-0.0004	-0.0011	0.0383	0.0301	0.0224	0.0325	0.0368	0.0184	0.0326	0.0106
		22	-0.0004	-0.0011	0.052	0.0298	0.0226	0.0408	0.0414	0.0191	0.029	0.006
		22.5	-0.0004	-0.0011	0.0524	0.0366	0.0257	0.0411	0.0384	0.0169	0.0301	0.0031
		23	-0.0004	-0.0011	0.0496	0.0331	0.0271	0.0436	0.0419	0.0104	0.0366	0.0113
		23.5	-0.0004	-0.0012	0.0113	0.0113	0.0081	0.0066	0.0138	0.0143	0.0241	0.0041
		24	-0.0005	-0.0012	0.0373	0.0334	0.031	0.0316	0.0411	0.0198	0.0186	0.0089
		24.5	-0.0005	0.0195	0.0373	0.0311	0.0292	0.0409	0.0353	0.0162	0.0136	0.0018
		25	0.0128	0.0221	0.038	0.0344	0.0271	0.0366	0.038	0.0149	0.0147	0.0027
		25.5	0.011	0.0296	0.0273	0.0337	0.0238	0.0297	0.0348	0.0138	0.0139	0.0018
		26	0	0.0123	0.027	0.027	0.0226	0.0256	0.0366	-0.0009	0.001	-0.0038
		26.5	0.0221	0.0401	0.0338	0.0349	0.0244	0.0303	0.0442	0.0243	0.0213	0.0089
		27	0.0122	0.023	0.0044	0.0121	0.0059	0.0032	0.0124	0.016	0.0068	0.0023
		27.5	0.0062	0.0109	0.0348	0.033	0.0236	0.0309	0.0365	0.0074	0	-0.004
		28	0.0168	0.0218	0.0345	0.0335	0.024	0.0376	0.0366	0.0201	0.0101	0.0041
		28.5	0.0207	0.0297	0.0019	0.0074	0.0044	0.0085	0.0053	0.0262	0.0137	0.0089
		29	0.0029	0.011	0.0349	0.0342	0.0242	0.0322	0.0343	0.01	-0.0011	0.0006
		29.5	0.0148	0.034	0.0311	0.0369	0.0224	0.0305	0.0345	0.0256	0.0153	0.0125
		30	-0.0075	0.0045	0.0324	0.0405	0.023	0.0362	0.0333	0.0002	-0.0061	-0.0015
		30.5	0.0032	0.0168	0.002	0.0208	0.0017	0.0084	0.008	0.0122	0.0018	0.0054
		31	0.0143	0.0204	0.0296	0.038	0.0204	0.0355	0.0293	0.0224	0.0088	0.0089
		31.5	0.0121	0.0102	0.0337	0.0397	0.0225	0.0299	0.0317	0.0205	0.0078	0.0081
		32	0.006	0.0026	0.0304	0.0312	0.0199	0.0291	0.0317	0.0179	0.0027	0.0027
		32.5	0.0119	0.0079	0.0276	0.0307	0.0214	0.028	0.0273	0.0216	0.0108	0.0071
		33	0.0082	0.0026	0.0243	0.0279	0.0189	0.0229	0.0281	0.0136	0.0029	0.0058
		33.5	0.009	0.0075	0.0037	0.0077	0	0.0005	0.0076	0.0146	0.0054	0.0053
		34	0.0029	0.0014	0.0352	0.0302	0.0186	0.0268	0.0326	0.009	0.0001	0.0005
		34.5	0.0162	0.013	0.005	0.0113	0.0045	0.0075	0.0134	0.0268	0.0138	0.0086
		35	0.0168	0.016	0.0326	0.029	0.0185	0.0354	0.0264	0.0288	0.0116	0.0085
		35.5	0.0184	0.01	0.0267	0.0293	0.0176	0.0287	0.0354	0.0297	0.0099	0.0055
		36	0.0194	0.0068	0.025	0.0294	0.0181	0.0302	0.0292	0.0269	0.0037	0.0041
		36.5	0.0266	0.0241	0.0225	0.0307	0.0186	0.0252	0.0275	0.0393	0.0153	0.0079
		37	0.0262	0.0313	0.0232	0.0251	0.0173	0.0237	0.0261	0.0394	0.0236	0.0086
		37.5	-0.0018	-0.0029	0.0237	0.0267	0.0181	0.0307	0.0251	0.0069	0.002	-0.0109
		38	-0.0012	-0.0004	0.0293	0.0315	0.0194	0.0346	0.0319	0.0103	0.0066	-0.0085
		38.5	0.0085	0.0155	0.0278	0.029	0.0223	0.0306	0.0345	0.0227	0.0151	-0.0001
		39	0.0149	0.0296	0.0286	0.032	0.0216	0.0283	0.0313	0.0321	0.0189	0.0091
		39.5	-0.0022	0.0043	0.0263	0.0291	0.0219	0.0228	0.0292	0.0105	-0.0011	-0.0037
		40	-0.003	0.0023	0.0082	0.0124	0.0046	0.0091	0.0114	0.0087	-0.0051	-0.008
		40.5	0.0255	0.0393	0.0318	0.032	0.0231	0.0282	0.0295	0.0364	0.0339	0.0161
		41	-0.0008	-0.0006	0.0277	0.031	0.0219	0.0219	0.0286	-0.0032	-0.0006	-0.0088
		41.5	0.0196	0.0314	0.0251	0.0296	0.0226	0.02	0.0273	0.0204	0.0283	0.0081
		42	0.0203	0.0368	0.0252	0.0325	0.0216	0.0226	0.0291	0.0215	0.0305	0.0076
		42.5	0.0207	0.0418	0.0252	0.0306	0.022	0.027	0.0284	0.0216	0.0343	0.0099
		43	0.0206	0.0441	0.0272	0.0351	0.0241	0.0263	0.0277	0.0225	0.0378	0.0057
		43.5	0.0143	0.0402	0.0275	0.0309	0.0225	0.0243	0.0254	0.0149	0.0389	0.0027
		44	0.0142	0.0384	0.027	0.0273	0.0215	0.0225	0.0243	0.0147	0.0411	0.0027
		44.5	0.0119	0.0343	0.0274	0.0307	0.0231	0.0239	0.0324	0.0123	0.0343	0.0031
		45	0.0141	0.035	0.0265	0.0314	0.0207	0.0294	0.0269	0.0106	0.0271	0.0022
		45.5	0.0138	0.0375	0.0241	0.0269	0.022	0.0267	0.0261	0.0139	0.0296	0.0053
		46	0.0179	0.0367	0.0202	0.0245	0.0175	0.0213	0.0249	0.0181	0.0333	0.0086
		46.5	0.0172	0.0311	0.0209	0.0245	0.0202	0.0214	0.025	0.0174	0.0282	0.0083
		47	0.0174	0.0248	0.0211	0.024	0.0194	0.0225	0.0248	0.0198	0.0262	0.0113
		47.5	0.023	0.0237	0.0235	0.027	0.0196	0.0176	0.0244	0.0182	0.0288	0.0107
		48	0.0127	0.0084	0.0211	0.0232	0.0192	0.0145	0.0196	0.0069	0.0134	0.0023
		48.5	0.0141	0.0071	0.0234	0.0316	0.0201	0.0149	0.0224	0.0048	0.0124	0.0008
		49	0.0137	0.0003	0.0272	0.0281	0.0215	0.0249	0.0235	0.0022	0.0058	-0.0013
		49.5	0.0085	-0.0019	0.0289	0.0319	0.0221	0.0231	0.0273	0.006	0.004	-0.0011
		50	0.0106	0.0035	0.0288	0.0287	0.022	0.0214	0.0238	0.0043	0.0112	0.0062
		50.5	0.0112	0.0077	0.0323	0.0292	0.0216	0.0301	0.0263	0.0096	0.0056	0.0005
		51	0.0086	0.0089	0.027	0.0333	0.0209	0.0374	0.0267	0.0107	0.0089	-0.0014
		51.5	0.0065	0.0065	0.0281	0.0326	0.0212	0.0417	0.0299	0.0137	0.0098	-0.0006
		52	0.0093	0.0164	0.0241	0.0296	0.0189	0.0248	0.0218	0.0131	0.0111	0.002
		52.5	0.008	0.0141	0.0256	0.0289	0.0204	0.0239	0.0239	0.0118	0.0086	0.0018
		53	0.0083	0.0143	0.0249	0.0308	0.0197	0.02	0.0248	0.0103	0.0075	0.0005
		53.5	0.0032	0.0113	0.0274	0.034	0.0208	0.0199	0.0264	0.0073	0.0031	0.0005
		54	0.0041	0.008	0.0318	0.0322	0.021	0.0191	0.0208	0.0086	0.0019	-0.0004
		54.5	0.0046	0.0082	0.0283	0.031	0.0176	0.0245	0.0222	0.0114	0.004	0.0034
		55	0.0072	0.0156	0.0293	0.0297	0.0181	0.0193	0.0197	0.0126	0.007	0.0028
		55.5	0.0084	0.0104	0.0329	0.0307	0.0202	0.0206	0.0223	0.0099	0.0051	0.0056
		56	0.0085	0.0075	0.026	0.0307	0.0152	0.0196	0.0214	0.0077	0.0043	0.0025
		56.5	0.0117	0.0119	0.0258	0.0309	0.0178	0.0171	0.0201	0.0119	0.0083	0.006
		57	0.0079	0.0094	0.0263	0.0317	0.0191	0.0182	0.0201	0.0074	0.0055	0.0037
		57.5	0.0081	0.0168	0.0251	0.0319	0.0185	0.0189	0.0231	0.0082	0.0109	0.0034
		58	0.0097	0.0167	0.0252	0.0289	0.0167	0.0199	0.0244	0.0123	0.0073	0.0053
		58.5	0.0117	0.0223	0.0259	0.0283	0.0152	0.0185	0.0247	0.0158	0.0105	0.005
		59	0.012	0.028	0.0246	0.0315	0.014	0.0185	0.0262	0.0217	0.011	0.0037
		59.5	0.0141	0.0319	0.0277	0.0261	0.0171	0.0184	0.0249	0.018	0.0061	0.0034
		60	0.0109	0.0227	0.0312	0.0269	0.0153	0.0172	0.0229	0.0145	0.0027	-0.0015
		60.5	-0.0081	-0.0051	0.0312	0.0275	0.016	0.0167	0.0225	-0.0024	-0.0209	-0.0158
		61	0.0126	0.0207	0.0243	0.0258	0.0137	0.0148	0.0194	0.0154	0.0008	0.0001
		61.5	0.0185	0.026	0.0229	0.026	0.0145	0.0245	0.023	0.0179	0.0105	0.0032
		62	0.0207	0.0275	0.0239	0.0261	0.0156	0.0237	0.0226	0.0149	0.0105	0.0036
		62.5	0.0214	0.0302	0.0212	0.0232	0.0159	0.0173	0.0194	0.0197	0.0137	0.0071
		63	0.0214	0.0318	0.0268	0.0302	0.0183	0.0244	0.0255	0.0168	0.0164	0.0071
		63.5	0.0251	0.029	0.0294	0.0297	0.0201	0.0204	0.0277	0.0162	0.0158	0.0079
		64	0.0219	0.0241	0.004	0.0076	0.0043	0.0002	0.0098	0.0115	0.0119	0.0099
		64.5	0.0198	0.0146	0.0277	0.03	0.0207	0.0221	0.0287	0.0052	0.0129	0.0103
		65	0.0137	0.0105	0.0094	0.0102	0.0042	0.001	0.0106	0.0015	0.0111	0.0044
		65.5	0.0176	0.0154	0.0316	0.0355	0.0218	0.0287	0.0334	0.0073	0.0107	0.0068
		66	0.0225	0.0197	0.0297	0.0332	0.0182	0.0305	0.0309	0.0201	0.0172	0.0108
		66.5	0.0019	-0.0047	0.0311	0.0328	0.0219	0.0264	0.0304	0.0152	-0.0078	-0.0046
		67	0.0227	0.0162	0.0158	0.0192	0.0124	0.0127	0.0184	0.0261	0.0122	0.008
		67.5	0.0197	0.0151	0.0289	0.0379	0.0216	0.0245	0.0298	0.0123	0.0088	0.0042
		68	0.0205	0.0153	0.0278	0.0321	0.022	0.0241	0.034	0.0053	0.0095	0.0029
		68.5	0.0239	0.0233	0.0307	0.0329	0.0236	0.0279	0.0345	0.007	0.0156	0.0097
		69	0.0289	0.0264	0.0304	0.0374	0.0253	0.0344	0.032	0.0079	0.0201	0.0115
		69.5	0.0294	0.0275	0.0301	0.0381	0.0234	0.0335	0.0379	0.0072	0.0194	0.0127
		70	0.0245	0.0228	0.0142	0.0157	0.0133	0.0154	0.0214	0.0125	0.017	0.0117
		70.5	0.0287	0.028	0.0299	0.0376	0.0232	0.0278	0.0364	0.0184	0.0193	0.0114
		71	0.0053	-0.0131	0.0039	0.0123	0.006	0.006	0.013	-0.0028	-0.0137	-0.0159
		71.5	0.0196	0.01	0.0297	0.038	0.0247	0.0242	0.034	0.0139	0.0014	-0.0032
		72	0.0197	0.015	0.029	0.036	0.0251	0.0237	0.0346	0.0183	0.0029	-0.0025
		72.5	0.0218	0.0211	0.0107	0.0123	0.0102	0.0121	0.0189	0.0223	0.0024	0.0025
		73	0.0151	0.0065	0.0252	0.0333	0.0202	0.0277	0.0365	0.0112	0.001	0.0084
		73.5	0.0227	0.0174	0.0286	0.034	0.0204	0.0321	0.0348	0.0142	0.0079	0.0121
		74	0.0036	0.0038	0.0258	0.0292	0.0199	0.0292	0.0427	0	-0.0135	-0.0036
		74.5	-0.0021	0.0087	0.03	0.0326	0.0229	0.0371	0.0368	-0.0007	-0.0234	-0.0142
		75	0.0286	0.0572	0.0319	0.0357	0.0223	0.0269	0.0454	0.028	0.0225	0.0157
		75.5	0.0201	0.0379	0.0214	0.0307	0.0156	0.0248	0.0244	0.0238	0.0133	0.012
		76	0.0323	0.0534	0.0074	0.0288	0.0084	0.0095	0.0141	0.0417	0.026	0.0262
		76.5	0.0382	0.0532	0.033	0.0434	0.0254	0.0287	0.033	0.0388	0.0294	0.0259
		77	0.0356	0.044	0.0069	0.0157	0.0076	0.0079	0.0125	0.0382	0.029	0.0212
		77.5	0.0252	0.0318	0.0079	0.0186	0.0065	0.0151	0.013	0.0359	0.012	0.0134
		78	0.0247	0.0356	0.0266	0.0357	0.0202	0.0298	0.0279	0.035	0.016	0.0081
		78.5	0.0255	0.0374	0.0263	0.0309	0.0194	0.0283	0.0289	0.0324	0.0182	0.0057
		79	0.0311	0.0407	0.0084	0.0106	0.0091	0.01	0.014	0.0346	0.0191	0.0101
		79.5	-0.0058	-0.0209	0.0265	0.0277	0.0219	0.0281	0.0318	0.0032	-0.0262	-0.0233
		80	0.0008	-0.0174	0.0245	0.0285	0.0191	0.0279	0.0286	0.0086	-0.0191	-0.0182
		80.5	0.031	0.0252	0.005	0.0095	0.007	0.0081	0.0117	0.0309	0.0211	0.0149
		81	0.0304	0.0297	0.0273	0.0413	0.0223	0.0252	0.0315	0.0305	0.032	0.0272
		81.5	0.0268	0.0326	0.0316	0.0437	0.0264	0.0295	0.032	0.0326	0.0308	0.0223
		82	0.0206	0.0334	0.0219	0.0325	0.0199	0.0193	0.024	0.0315	0.0309	0.0165
		82.5	0.0289	0.0336	0.0229	0.0353	0.0208	0.0234	0.0264	0.0417	0.0471	0.015
		83	0.0261	0.0404	0.026	0.0313	0.0229	0.0272	0.0286	0.0326	0.0467	0.0125
		83.5	0.0016	0.0259	0.0231	0.0325	0.0195	0.0251	0.0292	0.0061	0.0071	-0.0063
		84	0.0346	0.0664	0.025	0.0309	0.0207	0.0215	0.0328	0.0277	0.0339	0.0172
		84.5	0.0164	0.0438	0.0213	0.0364	0.0231	0.0347	0.0358	0.0169	0.0142	-0.0013
		85	0.0234	0.051	0.0254	0.0385	0.0241	0.0223	0.0395	0.0206	0.0326	0.0047
		85.5	0.0242	0.0553	0.027	0.0335	0.0261	0.0205	0.0342	0.0236	0.0422	0.0081
		86	0.021	0.0487	0.0219	0.0308	0.0239	0.0182	0.0314	0.0181	0.0336	0.0001
		86.5	0.0294	0.0621	0.0202	0.0403	0.0228	0.0191	0.0262	0.027	0.0356	0.0045
		87	0.0251	0.0664	0.0217	0.0323	0.0337	0.0222	0.0258	0.0378	0.0392	0.0071
		87.5	0.0241	0.0712	0.0203	0.0334	0.0259	0.0239	0.0275	0.0407	0.0423	0.0145
		88	0.0124	0.0385	0.0195	0.0314	0.0252	0.0219	0.0295	0.0313	0.0151	-0.0037
		88.5	-0.003	0.006	0.0215	0.0318	0.0232	0.0279	0.0327	0.0172	-0.0073	-0.0121
		89	0.0285	0.0318	0.0235	0.0251	0.0223	0.0264	0.0348	0.0316	0.0117	0.0079
		89.5	0.0154	-0.015	0.0174	0.0294	0.0206	0.0208	0.0279	0.0109	-0.0259	-0.0136
		90	0.0213	-0.0178	0.0199	0.0313	0.0195	0.0161	0.0365	0.0148	-0.0222	-0.0083
		90.5	0.0369	0.0108	0.0017	0.0162	0.0093	0.0029	0.0137	0.0386	0.0098	0.0113
		91	0.0313	0.0178	0.0175	0.0265	0.0179	0.0163	0.0242	0.04	0.0121	0.0099
		91.5	0.0262	0.0184	0.0196	0.0309	0.0179	0.0226	0.0243	0.0368	0.0187	0.008
		92	0.0252	0.0255	0.0195	0.0346	0.0187	0.0179	0.0244	0.0344	0.027	0.0119
		92.5	0.0163	0.0195	0.0217	0.0307	0.0197	0.0204	0.0265	0.0243	0.0205	0.0089
		93	0.0162	0.0317	0.0235	0.0326	0.0209	0.0233	0.0278	0.0249	0.0249	0.0058
		93.5	0.0164	0.0292	0.0231	0.0339	0.0226	0.0253	0.0281	0.0242	0.0306	0.0076
		94	0.0129	0.0249	0.0054	0.0148	0.0079	0.0163	0.0164	0.0153	0.0191	-0.0007
		94.5	-0.0018	0.0221	0.0252	0.035	0.0233	0.0281	0.0314	0.0073	0.0029	-0.0096
		95	0.0137	0.0514	0.0237	0.0463	0.0181	0.0255	0.0302	0.0182	0.0165	0.0028
		95.5	0.0082	0.0344	0.0242	0.0411	0.0154	0.0238	0.0277	0.0128	0.0007	-0.005
		96	0.0244	0.0438	0.0234	0.0385	0.0159	0.0216	0.0284	0.0212	0.007	0.0056
		96.5	0.0407	0.0303	0.0198	0.0325	0.0143	0.0195	0.0243	0.0234	0.005	0.0036
		97	0.0523	0.0274	0.0204	0.0344	0.0167	0.0191	0.0247	0.0288	0.0056	0.0024
		97.5	0.0418	0.0423	0.021	0.0308	0.0176	0.0229	0.0285	0.0374	0.0069	0.0062
		98	0.0216	0.0373	0.0228	0.03	0.0169	0.0218	0.0283	0.0259	-0.0049	-0.0004
		98.5	0.0398	0.0568	0.0234	0.0321	0.0162	0.0208	0.0283	0.0256	0.0038	0.0052
		99	0.044	0.0598	0.01	0.0156	0.0069	0.0154	0.0205	0.0203	0.0048	0.0072
		99.5	0.0393	0.055	0.0229	0.0291	0.0167	0.0358	0.0343	0.0186	0.0033	0.0062
		100	0.0268	0.0444	0.0246	0.0318	0.0159	0.0315	0.0318	0.0179	0.0018	0.0011
		100.5	0.0249	0.0474	0.0238	0.03	0.0147	0.0352	0.0289	0.0221	0.007	0.003
		101	0.0201	0.0338	0.0252	0.0335	0.0186	0.0331	0.0307	0.0144	0.0019	0.0055
		101.5	0.0314	0.0439	0.0221	0.0274	0.0122	0.0316	0.0254	0.0222	0.0104	0.0111
		102	0.0287	0.0427	0.0264	0.0297	0.016	0.0269	0.0291	0.0174	0.0128	0.0156
		102.5	0.0228	0.0349	0.0187	0.0222	0.0112	0.0192	0.0324	0.012	0.0032	0.0175
		103	0.022	0.0391	0.026	0.0292	0.0177	0.0304	0.0327	0.007	0.0007	0.0162
		103.5	-0.0048	0.0068	0.0255	0.0351	0.021	0.0297	0.0289	-0.0112	-0.0209	-0.0114
		104	0.0165	0.0494	0.027	0.0313	0.0209	0.0259	0.0338	0.0047	0.0122	0.0035
		104.5	0.0213	0.046	0.0224	0.0375	0.0168	0.0253	0.0349	0.0095	0.0167	0.0054
		105	-0.0004	0.0124	0.0257	0.0461	0.0174	0.0239	0.0323	-0.0037	-0.0022	-0.0061
		105.5	0.041	0.0336	0.0256	0.0468	0.0209	0.0277	0.0403	0.0074	0.0188	0.0171
		106	0.042	0.0419	0.0195	0.0395	0.0198	0.0234	0.0344	0.0091	0.0208	0.0266
		106.5	0.0369	0.0479	0.0213	0.0373	0.0289	0.027	0.0382	0.0088	0.0143	0.0216
		107	0.0246	0.0418	0.0237	0.0322	0.0258	0.0263	0.0353	0.0086	0.0098	0.0165
		107.5	0.017	0.0368	0.0241	0.0281	0.0186	0.0319	0.0324	0.0101	0.0116	0.018
		108	0.0064	0.0358	0.0233	0.028	0.0214	0.0359	0.032	0.009	0.0134	0.017
		108.5	0.0065	0.0384	0.0253	0.0338	0.0224	0.0307	0.0295	0.0068	0.0062	0.0153
		109	0.0119	0.0485	0.0254	0.0311	0.0264	0.0258	0.0297	0.0153	0.0067	0.0198
		109.5	0.0153	0.0472	0.0109	0.0194	0.0157	0.0163	0.0178	0.0155	-0.0009	0.0144
		110	0.0267	0.0425	0.0233	0.036	0.0233	0.028	0.0263	0.0169	0.003	0.014
		110.5	0.0272	0.035	0.0252	0.0388	0.0228	0.0284	0.0274	0.012	-0.0018	0.0122
		111	0.0263	0.0331	0.0105	0.019	0.0137	0.0095	0.0188	0.0099	0.0027	0.0116
		111.5	0.0211	0.0215	0.0263	0.0397	0.028	0.0355	0.0306	0.0052	-0.0045	0.0023
		112	0.03	0.0342	0.0222	0.0318	0.0196	0.023	0.0246	0.0145	0.0062	0.0076
		112.5	0.0238	0.032	0.0116	0.026	0.0138	0.012	0.016	0.0156	0.0101	0.0077
		113	0.0127	0.0179	0.0215	0.0468	0.024	0.0218	0.0297	0.0132	-0.0078	-0.0019
		113.5	0.0046	0.0051	0.0072	0.0366	0.012	0.0082	0.0139	0.01	-0.0094	-0.0076
		114	0.0138	0.0197	0.0225	0.0623	0.0239	0.0209	0.0255	0.0184	0.0166	0.0041
		114.5	0.0138	0.0222	0.0075	0.0463	0.0116	0.0153	0.0125	0.0141	0.0106	0.0043
		115	0.012	0.0212	0.0238	0.0657	0.0229	0.0303	0.0284	0.0049	-0.0089	-0.0021
		115.5	0.0206	0.0442	0.0249	0.0516	0.0216	0.0309	0.0305	0.0046	-0.0024	0.0016
		116	0.0229	0.0576	0.0271	0.0394	0.0266	0.0296	0.0288	0.006	0.0049	0.0083
		116.5	0.026	0.0771	0.028	0.035	0.0259	0.0297	0.0407	0.0097	0.01	0.018
		117	0.0302	0.0756	0.027	0.0371	0.0261	0.0431	0.0347	0.0119	0.013	0.0226
		117.5	0.0292	0.0421	0.0288	0.039	0.0244	0.0376	0.0336	0.0106	0.0119	0.0142
		118	0.0256	0.0275	0.0293	0.0397	0.0216	0.0321	0.0304	0.0101	0.0148	0.0087
		118.5	0.022	0.0176	0.0316	0.0444	0.0196	0.0279	0.0313	0.0105	0.0206	0.0086
		119	0.0077	0.0163	0.0326	0.0475	0.0233	0.0277	0.0293	0.0027	0.0116	0.0009
		119.5	0.0055	0.0247	0.0304	0.0613	0.0191	0.022	0.027	-0.0018	0.0057	0.0013
		120	0.0099	0.0408	0.0285	0.0521	0.0165	0.0218	0.0237	0.0028	0.0121	0.0068
		120.5	0.0091	0.0427	0.0359	0.0485	0.018	0.0208	0.0259	0.002	0.0087	0.0045
		121	0.0075	0.041	0.0341	0.0495	0.0205	0.0282	0.0262	0.0032	0.0113	0.0007
		121.5	0.0056	0.031	0.0411	0.044	0.0181	0.0277	0.0301	0.0059	0.0081	-0.0045
		122	0.0134	0.036	0.0372	0.0479	0.0194	0.0273	0.0283	0.0131	0.0253	0.0037
		122.5	-0.0016	-0.0018	0.03	0.0395	0.0177	0.0212	0.0255	0.0002	0.0125	-0.0119
		123	0.02	0.0283	0.03	0.0417	0.0202	0.0263	0.0265	0.0211	0.0458	0.0114
		123.5	0.0207	0.0276	0.0294	0.0439	0.0195	0.027	0.0251	0.023	0.0413	0.0149
		124	0.029	0.0208	0.0316	0.0478	0.0198	0.023	0.0267	0.0196	0.026	0.0123
		124.5	0.0347	0.0132	0.0294	0.0596	0.0234	0.021	0.0255	0.0166	0.0177	0.0119
		125	0.0349	0.0165	0.0314	0.0561	0.0204	0.0224	0.0242	0.0242	0.0201	0.0117
		125.5	0.0143	0.0057	0.034	0.0687	0.0232	0.0218	0.0241	0.0159	-0.0008	0.0082
		126	0.0294	0.0221	0.0329	0.0836	0.0241	0.0224	0.0278	0.0246	0.0144	0.0151
		126.5	0.0231	0.0077	0.0186	0.0641	0.0125	0.0102	0.0126	0.015	0.0031	-0.0006
		127	0.0231	0.0164	0.0311	0.0717	0.0259	0.032	0.0259	0.0158	0.0063	0.0082
		127.5	0.0357	0.04	0.0305	0.0587	0.0275	0.0591	0.0301	0.0243	0.0261	0.0226
		128	0.0263	0.0766	0.0317	0.0474	0.029	0.0873	0.0326	0.0184	0.0193	0.0203
		128.5	0.0205	0.0948	0.0287	0.0398	0.0272	0.0884	0.0384	0.0153	0.018	0.0192
		129	0.0213	0.0677	0.0152	0.0258	0.0174	0.05	0.0231	0.0138	0.0074	0.016
		129.5	0.0088	0.0178	0.0175	0.0281	0.0172	0.0385	0.0257	0.0053	-0.0182	0.001
		130	0.0033	-0.002	0.0295	0.0456	0.0266	0.032	0.0538	0.0073	-0.0076	-0.0046
		130.5	0.0194	0.0202	0.0307	0.0461	0.0286	0.0164	0.0472	0.021	0.0251	0.0112
		131	0.0203	0.0221	0.0273	0.0428	0.0305	0.0108	0.0346	0.0218	0.0341	0.0134
		131.5	0.0187	0.0375	0.0284	0.0529	0.0302	0.0123	0.0297	0.0231	0.0276	0.0162
		132	0.0115	0.0449	0.0291	0.0524	0.0307	0.0138	0.0273	0.0191	0.0204	0.012
		132.5	0.0096	0.0524	0.0329	0.052	0.0341	0.0181	0.0302	0.0239	0.0237	0.0143
		133	0.0095	0.0557	0.03	0.0643	0.0345	0.0226	0.0319	0.0311	0.0289	0.0226
		133.5	0.0064	0.0472	0.0274	0.071	0.0355	0.027	0.0306	0.0317	0.0288	0.027
		134	0.0081	0.0356	0.0274	0.0699	0.0349	0.0259	0.0347	0.0325	0.0225	0.0228
		134.5	0.0178	0.0262	0.0241	0.0711	0.0352	0.0286	0.0417	0.034	0.0221	0.0182
		135	0.0212	0.0191	0.0254	0.0572	0.033	0.0267	0.0419	0.0301	0.0236	0.0119
		135.5	0.0233	0.0155	0.0227	0.0443	0.027	0.0184	0.0304	0.0249	0.0218	0.004
		136	0.0443	0.0086	0.0322	0.0531	0.0328	0.0227	0.0366	0.0204	0.0209	-0.0014
		136.5	0.0845	0.0377	0.0335	0.0431	0.0277	0.0169	0.0297	-0.0002	0.019	-0.0065
		137	0.0508	0.0462	0.0305	0.0429	0.0297	0.0138	0.0305	0.0035	0.0225	0.0016
		137.5	0.0232	0.0426	0.0313	0.0423	0.0342	0.0112	0.0282	0.0049	0.0175	0.0064
		138	0.0066	0.0413	0.0326	0.042	0.0374	0.0148	0.0264	0.0014	0.0059	0.0003
		138.5	0.0014	0.0462	0.022	0.0439	0.0393	0.016	0.0224	0.0017	0.0023	-0.0027
		139	0.0053	0.0809	0.0261	0.0531	0.047	0.0312	0.028	0.0029	-0.0016	-0.0079
		139.5	0.0134	0.1021	0.0249	0.0684	0.0465	0.0384	0.0259	0.0045	0.001	-0.0047
		140	0.0198	0.1267	0.0281	0.0766	0.0433	0.032	0.0252	0.0069	0.0022	-0.0026
		140.5	0.022	0.0968	0.0259	0.1087	0.0372	0.0285	0.0216	0.0067	-0.0004	-0.0005
		141	0.0219	0.0619	0.0278	0.1246	0.0267	0.022	0.0212	0.0087	0.0014	-0.0018
		141.5	0.0191	0.0353	0.0286	0.1283	0.0253	0.0185	0.0224	0.0078	-0.0015	-0.0043
		142	0.014	0.0161	0.0169	0.0915	0.0178	0.0166	0.0159	0.0077	0.0014	-0.0001
		142.5	0.0102	0.0131	0.032	0.0809	0.0265	0.0314	0.0274	0.0063	0.0024	-0.0008
		143	0.0094	0.0209	0.014	0.0451	0.0146	0.0317	0.0111	0.0078	0.0085	-0.0036
		143.5	0.0116	0.0395	0.033	0.0516	0.0313	0.0697	0.0286	0.0116	0.0083	0.0019
		144	0.0206	0.0473	0.0389	0.0451	0.0282	0.0727	0.0348	0.0092	0.0014	0.0009
		144.5	0.0356	0.0497	0.0451	0.0382	0.0333	0.0698	0.0303	0.0104	-0.0022	-0.0028
		145	0.0167	0.0446	0.0394	0.0245	0.0286	0.0444	0.0265	0.0084	-0.0029	-0.0003
		145.5	0.0174	0.0376	0.0587	0.0407	0.0484	0.0483	0.0439	0.0106	-0.0034	-0.0006
		146	0.0247	0.029	0.0377	0.0313	0.0405	0.0268	0.0282	0.0068	0.004	-0.0042
		146.5	0.05	0.0246	0.0499	0.0455	0.0482	0.0268	0.031	0.0098	0.0079	-0.0051
		147	0.0887	0.0274	0.045	0.0507	0.0432	0.0193	0.0261	0.0107	0.0136	-0.0009
		147.5	0.0658	0.0135	0.0253	0.033	0.0252	0.0057	0.0157	0.0079	0.0059	-0.0044
		148	0.0417	0.0176	0.0307	0.039	0.0289	0.0125	0.02	0.0173	0.0151	0.0024
		148.5	0.0233	0.0189	0.0402	0.0509	0.0345	0.0232	0.0332	0.0216	0.017	0.0077
		149	0.0138	0.0223	0.0388	0.046	0.0277	0.0263	0.0319	0.0249	0.0176	0.015
		149.5	0.0117	0.0156	0.0365	0.0418	0.0237	0.0254	0.0307	0.027	0.014	0.0195
		150	-0.0138	-0.0311	0.0419	0.0386	0.0269	0.0293	0.0336	0.0052	-0.027	-0.0097
		150.5	-0.0052	-0.026	0.0426	0.0385	0.0244	0.0262	0.034	0.0025	-0.0267	-0.0085
		151	-0.0088	-0.0259	0.0376	0.0335	0.0223	0.0136	0.0296	-0.0058	-0.0361	-0.0228
		151.5	0.0212	0.0443	0.0457	0.0535	0.0302	0.0223	0.038	0.0138	0.0135	0.0003
		152	0.0206	0.0608	0.0405	0.0553	0.0316	0.0192	0.0419	0.0123	0.0129	0.0015
		152.5	0.02	0.0727	0.039	0.0694	0.029	0.0227	0.0455	0.0177	0.0155	0.0158
		153	0.0155	0.0761	0.0405	0.0725	0.0288	0.0182	0.0471	0.0181	0.0155	0.0141
		153.5	0.0147	0.0534	0.0356	0.0701	0.0251	0.0344	0.0384	0.0183	0.0144	0.0198
		154	0.0153	0.0301	0.0336	0.0805	0.0263	0.0535	0.0343	0.0182	0.0181	0.0207
		154.5	0.0177	0.022	0.0384	0.0668	0.0254	0.0573	0.0325	0.019	0.0263	0.0258
		155	0.0245	0.0279	0.0261	0.0452	0.0183	0.0354	0.0192	0.0192	0.0266	0.0227
		155.5	0.027	0.0369	0.0409	0.0506	0.028	0.0335	0.0269	0.0152	0.0254	0.0158
		156	0.0262	0.0466	0.0387	0.0444	0.0295	0.0227	0.0304	0.0132	0.0229	0.0096
		156.5	0.0306	0.0595	0.0332	0.0435	0.0269	0.018	0.0302	0.0162	0.0181	0.0148
		157	0.06	0.0628	0.0292	0.0438	0.0252	0.0135	0.0309	0.0166	0.019	0.013
		157.5	0.0796	0.0546	0.0321	0.0488	0.0258	0.0158	0.0415	0.0165	0.0142	0.016
		158	0.057	0.0401	0.0359	0.0518	0.0314	0.015	0.0575	0.0119	0.0081	0.0174
		158.5	0.0426	0.04	0.0395	0.0523	0.0464	0.017	0.0797	0.0158	0.0166	0.023
		159	0.0083	0.0022	0.05	0.0555	0.0636	0.0207	0.1111	0.0024	-0.0138	-0.0017
		159.5	0.0148	0.0229	0.0356	0.0446	0.0498	0.0135	0.0655	0.0137	0.0059	0.0047
		160	0.018	0.0282	0.0461	0.0569	0.0578	0.024	0.0595	0.0198	0.0136	0.0121
		160.5	0.0218	0.0315	0.0456	0.0619	0.0509	0.0257	0.048	0.0198	0.0166	0.0121
		161	0.0347	0.0334	0.031	0.04	0.0351	0.0099	0.0234	0.0248	0.025	0.0123
		161.5	0.0383	0.0287	0.031	0.0353	0.0275	0.013	0.0169	0.0242	0.0274	0.0067
		162	0.0388	0.0243	0.0269	0.0362	0.0226	0.0092	0.0106	0.0206	0.0265	0.0093
		162.5	0.0308	0.0187	0.0282	0.0399	0.0245	0.0148	0.0136	0.0153	0.0197	0.0158
		163	0.0275	0.0224	0.023	0.0371	0.0236	0.0128	0.0158	0.0154	0.0173	0.0313
		163.5	-0.0012	-0.0124	0.0222	0.0332	0.0217	0.0108	0.019	-0.0025	-0.0148	0.0017
		164	-0.0067	-0.0169	0.0213	0.0305	0.0216	0.0124	0.0222	-0.0037	-0.0152	-0.0084
		164.5	0.0236	0.0348	0.0221	0.0306	0.0184	0.0117	0.0244	0.0216	0.0298	0.0217
		165	0.0137	0.0214	0.0211	0.0243	0.0198	0.0148	0.0282	0.0176	0.0096	0.004
		165.5	0.0255	0.0507	0.0244	0.0234	0.0257	0.0199	0.0376	0.0238	0.0173	0.0123
		166	0.0254	0.0731	0.0503	0.0505	0.0392	0.0374	0.0643	0.0176	0.0047	0.0076
		166.5	0.006	0.0737	0.0596	0.0502	0.0338	0.0314	0.0543	0.0008	-0.0248	-0.0155
		167	0.0684	0.1445	0.0588	0.0524	0.0312	0.025	0.054	0.0183	0.0117	0.0166
		167.5	0.0725	0.0996	0.0563	0.0494	0.0303	0.0294	0.0435	0.0187	0.0192	0.0182
		168	0.0659	0.057	0.0497	0.0586	0.0254	0.0305	0.0314	0.0206	0.0188	0.0226
		168.5	0.0464	0.0375	0.0424	0.0724	0.0254	0.0288	0.0272	0.02	0.0166	0.0176
		169	0.0304	0.0389	0.0418	0.0713	0.0249	0.0502	0.025	0.0205	0.0217	0.0146
		169.5	0.0179	0.04	0.0369	0.0564	0.0231	0.0416	0.0228	0.0189	0.0157	0.0106
		170	0.0084	0.0449	0.037	0.0495	0.0246	0.0477	0.028	0.0151	0.0068	0.0106
		170.5	0.0045	0.0499	0.0375	0.0476	0.026	0.0515	0.0273	0.0112	0.004	0.0094
		171	0.0046	0.0446	0.0397	0.0531	0.027	0.0518	0.0313	0.006	-0.0051	0.0011
		171.5	-0.0019	0.0272	0.0384	0.0555	0.0244	0.0468	0.0398	-0.0033	-0.0232	-0.0083
		172	0.0018	0.0203	0.0403	0.056	0.0285	0.0351	0.0482	-0.0029	-0.0222	-0.0144
		172.5	0.0041	0.0194	0.0286	0.0401	0.0358	0.0147	0.0501	-0.0015	-0.0193	-0.0127
		173	0.0179	0.0423	0.0467	0.0554	0.0813	0.0318	0.0742	0.0101	0.0064	0.0051
		173.5	0.0169	0.0371	0.0256	0.032	0.0567	0.0128	0.0504	0.0105	0.0113	0.0044
		174	0.0101	0.0279	0.0452	0.0558	0.0601	0.0268	0.058	0.0082	0.0142	0.0022
		174.5	0.0123	0.0331	0.0255	0.0418	0.0364	0.0091	0.0283	0.0101	0.0151	0.0097
		175	0.0126	0.0297	0.0209	0.0371	0.024	0.0104	0.0164	0.0112	0.0184	0.0128
		175.5	0.0109	0.0224	0.0396	0.0666	0.0304	0.0304	0.0262	0.0112	0.0139	0.0107
		176	0.0136	0.0216	0.0352	0.071	0.0248	0.0288	0.0267	0.0118	0.0095	0.0188
		176.5	0.0142	0.02	0.0385	0.0712	0.0197	0.0353	0.0267	0.0139	0.0091	0.0323
		177	0.0184	0.0226	0.0377	0.0742	0.0218	0.0358	0.0294	0.0198	0.014	0.0347
		177.5	0.045	0.0231	0.0363	0.0921	0.0211	0.0405	0.0305	0.02	0.0183	0.0189
		178	0.0932	0.0293	0.0346	0.1011	0.0264	0.0363	0.0322	0.0213	0.0212	0.0108
		178.5	0.1037	0.0363	0.0352	0.1092	0.0301	0.0392	0.0355	0.0208	0.0219	0.0069
		179	0.0555	0.0554	0.0339	0.0884	0.0306	0.0523	0.0346	0.0167	0.0186	0.0065
		179.5	0.0309	0.0926	0.0342	0.0813	0.0354	0.0522	0.0414	0.0132	0.0186	0.0077
		180	0.013	0.1348	0.0347	0.0722	0.037	0.0594	0.053	0.0093	0.0113	0.007
		180.5	0.0084	0.1157	0.0317	0.0607	0.0327	0.0531	0.0479	0.0051	0.0104	0.0062
		181	0.0066	0.0626	0.0316	0.0522	0.0295	0.0415	0.042	0.0041	0.0116	0.0066
		181.5	0.0198	0.0441	0.0338	0.0502	0.0295	0.0353	0.0392	0.0109	0.0231	0.0183
		182	0.0252	0.0281	0.0363	0.0517	0.0266	0.0273	0.0347	0.0122	0.0196	0.0176
		182.5	0.0264	0.0217	0.0415	0.064	0.025	0.0242	0.0345	0.0135	0.0149	0.0158
		183	0.0264	0.0285	0.0477	0.0823	0.023	0.0218	0.0338	0.0176	0.012	0.014
		183.5	0.0234	0.04	0.056	0.1088	0.0213	0.0207	0.0337	0.023	0.0119	0.014
		184	0.0185	0.0512	0.0567	0.1189	0.024	0.0218	0.0357	0.0187	0.0092	0.0103
		184.5	0.0152	0.0601	0.0528	0.1066	0.0229	0.0247	0.0399	0.0144	0.0126	0.0092
		185	0.0009	0.0428	0.0558	0.0899	0.0209	0.0327	0.0524	-0.0011	-0.0009	-0.0045
		185.5	0.0119	0.055	0.0388	0.0586	0.013	0.0307	0.0471	0.004	0.016	0.0027
		186	0.0068	0.0439	0.0477	0.0587	0.0214	0.0446	0.0582	0.0036	0.0152	0.0027
		186.5	0.0102	0.0442	0.0443	0.0509	0.0299	0.0412	0.0566	0.0083	0.0223	0.0095
		187	0.0079	0.039	0.0414	0.0506	0.0596	0.0349	0.0467	0.0096	0.0172	0.0034
		187.5	0.0128	0.0361	0.0201	0.0261	0.0821	0.0139	0.0209	0.011	0.0149	0.0024
		188	0.018	0.035	0.0214	0.0263	0.0937	0.007	0.0144	0.0138	0.0161	0.0042
		188.5	0.0293	0.0363	0.023	0.032	0.0763	0.0071	0.0133	0.0158	0.0128	0.0115
		189	0.0536	0.0337	0.0314	0.0454	0.0601	0.015	0.0224	0.0125	0.0081	0.0163
		189.5	0.0604	0.0311	0.0385	0.0615	0.0471	0.0155	0.0269	0.0123	0.0111	0.0198
		190	0.0552	0.031	0.037	0.0703	0.0352	0.0214	0.0329	0.0112	0.0144	0.0179
		190.5	0.0385	0.0249	0.0409	0.0663	0.0282	0.023	0.0354	0.01	0.0128	0.0106
		191	0.0111	0.003	0.0373	0.0543	0.0211	0.027	0.0427	0.003	-0.0045	-0.0017
		191.5	0.0132	0.0162	0.0357	0.0507	0.0205	0.0251	0.0704	0.0079	0.0066	0.0106
		192	0.0039	0.0021	0.0362	0.0588	0.0232	0.0413	0.0959	-0.0026	-0.0105	-0.0002
		192.5	0.0127	0.0185	0.0327	0.0898	0.0252	0.0627	0.0629	0.0044	0.0038	0.0104
		193	0.0197	0.0377	0.0364	0.1113	0.0281	0.1042	0.057	0.0071	0.0064	0.0139
		193.5	0.0231	0.0634	0.0368	0.1224	0.0314	0.1021	0.0429	0.0065	0.0059	0.0129
		194	0.0273	0.1682	0.035	0.1163	0.0308	0.0894	0.0325	0.0045	0.0049	0.0142
		194.5	0.0246	0.1957	0.0359	0.0809	0.0306	0.0569	0.0241	0.0062	0.0064	0.0097
		195	0.0247	0.1248	0.0324	0.0636	0.0308	0.0444	0.0203	0.0108	0.0148	0.0091
		195.5	0.0172	0.0489	0.0329	0.0524	0.0274	0.0293	0.0146	0.0064	0.0072	0.0025
		196	0.0186	0.0192	0.0288	0.0423	0.0257	0.0188	0.0177	0.0069	0.0067	0.0018
		196.5	0.0128	0.0136	0.0271	0.0312	0.0222	0.0108	0.0158	0.0088	0.0061	0.0076
		197	0.0115	0.019	0.0312	0.0302	0.0212	0.0094	0.0215	0.0117	0.0133	0.0125
		197.5	0.0065	0.0224	0.0422	0.0308	0.0219	0.0138	0.023	0.0155	0.0102	0.0078
		198	0.0035	0.0337	0.0423	0.0324	0.0197	0.0151	0.0253	0.0156	0.0089	0.0021
		198.5	0.0073	0.0499	0.0385	0.0315	0.0166	0.0152	0.022	0.0177	0.013	0.0054
		199	0.0074	0.053	0.0385	0.0329	0.0177	0.0216	0.0251	0.0157	0.0116	0.0034
		199.5	0.008	0.0488	0.0398	0.0334	0.0172	0.025	0.0264	0.011	0.0059	-0.003
		200	0.016	0.0413	0.0301	0.0319	0.0182	0.022	0.0299	0.0127	0.0094	-0.0032
		200.5	0.0207	0.0337	0.0267	0.0338	0.0182	0.0237	0.0338	0.0105	0.0098	-0.0023
		201	0.0534	0.0308	0.0245	0.0339	0.0222	0.0257	0.0452	0.0114	0.0144	0.0045
		201.5	0.0711	0.0237	0.0242	0.0289	0.0204	0.0229	0.0358	0.0102	0.0117	0.0075
		202	0.0426	0.0182	0.0287	0.0365	0.0391	0.0247	0.0306	0.0085	0.0117	0.0349
		202.5	0.0201	0.019	0.0282	0.0349	0.0678	0.0221	0.0255	0.0105	0.0132	0.0204
		203	0.005	0.0167	0.0326	0.0457	0.0993	0.0238	0.0272	0.0099	0.0065	0.0078
		203.5	-0.001	0.0125	0.0354	0.0462	0.0898	0.0237	0.029	0.0071	0.0009	-0.0036
		204	-0.0058	0.0073	0.0359	0.0433	0.0762	0.03	0.0344	0.005	-0.0065	-0.0102
		204.5	-0.0017	0.0143	0.0419	0.0371	0.0548	0.0288	0.0516	0.0068	-0.0037	-0.0068
		205	0.0069	0.0177	0.0384	0.0332	0.0426	0.0262	0.0587	0.0103	0.0018	-0.0043
		205.5	0.0104	0.0123	0.038	0.0279	0.0367	0.0351	0.0628	0.0088	0.0051	-0.0068
		206	0.0171	0.0167	0.0311	0.028	0.023	0.0587	0.0512	0.0083	0.0074	-0.0011
		206.5	0.0142	0.019	0.0296	0.0278	0.0188	0.0875	0.0378	0.0083	0.0063	0.0031
		207	0.0122	0.0316	0.0281	0.0333	0.0172	0.1072	0.0286	0.0071	-0.0001	0.0048
		207.5	0.0034	0.0304	0.0248	0.0353	0.0186	0.0888	0.0198	0.0035	-0.0116	-0.0029
		208	0.0113	0.1075	0.0208	0.0446	0.0212	0.0671	0.0115	0.0168	0.0098	0.0087
		208.5	0.0096	0.0975	0.0204	0.0427	0.0258	0.0573	0.0131	0.014	0.0088	0.0048
		209	0.009	0.0629	0.0211	0.0483	0.0272	0.0399	0.0132	0.0065	0.0128	0.0024
		209.5	-0.001	0.0228	0.0208	0.061	0.0266	0.0272	0.0118	-0.0006	0.006	-0.0074
		210	0.0031	0.0171	0.0207	0.1036	0.0268	0.019	0.0142	0.004	0.0077	-0.003
		210.5	0.0012	0.0099	0.0215	0.105	0.0257	0.0128	0.0161	0.0029	-0.0031	-0.007
		211	0.005	0.0143	0.023	0.1265	0.0252	0.01	0.0165	0.0046	0.0048	0.0024
		211.5	0.0209	0.026	0.0219	0.0914	0.0217	0.0063	0.0135	0.0069	0.0174	0.0075
		212	0.0435	0.0338	0.0247	0.0667	0.0211	0.0115	0.0151	0.0061	0.0188	0.0044
		212.5	0.0397	0.0367	0.0244	0.0424	0.0177	0.0116	0.0165	0.0056	0.0097	-0.0002
		213	0.0324	0.0408	0.0259	0.0335	0.0141	0.0145	0.0184	0.0074	0.008	0.0025
		213.5	0.0207	0.0417	0.0814	0.0718	0.0654	0.0609	0.0651	0.0102	0.0072	0.0083
		214	0.0138	0.043	0.1078	0.0742	0.0657	0.0618	0.0759	0.0152	0.0127	0.0081
		214.5	0.0055	0.0368	0.1048	0.0715	0.0656	0.0568	0.0757	0.0122	0.0093	0.0076
		215	0.0051	0.038	0.0973	0.0701	0.0645	0.0486	0.0798	0.013	0.0073	0.0078
		215.5	0.0081	0.0329	0.0841	0.0796	0.063	0.0458	0.0798	0.0091	0.0048	0.0067
		216	0.0106	0.0279	0.0736	0.0771	0.0745	0.0426	0.0911	0.0058	0.0024	0.0005
		216.5	0.0169	0.0284	0.0692	0.0847	0.0853	0.039	0.1217	0.0038	0.0057	0.0022
		217	0.0227	0.0356	0.0601	0.0787	0.1543	0.037	0.1434	0.0047	0.0081	0.0102
		217.5	0.0277	0.0443	0.0433	0.0643	0.248	0.0263	0.1136	0.0098	0.0171	0.0156
		218	0.0273	0.0454	0.0332	0.0506	0.1907	0.0202	0.0882	0.0116	0.0128	0.0142
		218.5	0.0223	0.0391	0.045	0.063	0.1402	0.0338	0.0825	0.0148	0.0112	0.015
		219	0.0138	0.0302	0.0261	0.0484	0.0974	0.0187	0.0549	0.0138	0.0064	0.014
		219.5	0.0125	0.0261	0.0371	0.0618	0.0867	0.0323	0.0624	0.0173	0.0091	0.0151
		220	0.0101	0.0204	0.0402	0.0601	0.0701	0.0297	0.0564	0.0151	0.0081	0.0162
		220.5	0.0029	0.0127	0.0366	0.0533	0.0546	0.034	0.0534	0.0082	-0.0009	0.0061
		221	0.0024	0.0099	0.0394	0.0493	0.0478	0.0529	0.0566	0.0087	-0.0003	0.0069
		221.5	0.009	0.0259	0.04	0.0464	0.0429	0.0694	0.0622	0.0124	0.0073	0.0146
		222	0.0126	0.043	0.0301	0.0292	0.0372	0.0731	0.0563	0.0175	0.012	0.0128
		222.5	0.0188	0.0907	0.0414	0.0392	0.0506	0.0834	0.1059	0.0169	0.0086	0.0097
		223	0.0227	0.1534	0.0408	0.0375	0.0547	0.0841	0.1122	0.0164	0.008	0.0075
		223.5	0.0148	0.0978	0.035	0.044	0.0567	0.078	0.1074	0.0063	-0.0027	-0.0043
		224	0.0275	0.0515	0.0389	0.0439	0.0585	0.0522	0.1073	0.0091	0.0066	0.0045
		224.5	0.0265	0.0255	0.0435	0.0844	0.0599	0.039	0.0911	0.0096	0.0084	0.0057
		225	0.0231	0.0198	0.0401	0.0918	0.048	0.026	0.0684	0.0101	0.0102	0.0127
		225.5	0.0156	0.0201	0.0467	0.1271	0.0478	0.0177	0.0595	0.0091	0.0088	0.0106
		226	0.0157	0.0296	0.0575	0.1335	0.0434	0.0172	0.0523	0.0092	0.017	0.0139
		226.5	0.0165	0.0343	0.0476	0.1186	0.0382	0.017	0.0458	0.0087	0.0154	0.0134
		227	0.0202	0.039	0.0443	0.0892	0.0334	0.019	0.0438	0.0091	0.0222	0.0109
		227.5	0.0194	0.0421	0.0384	0.0708	0.0312	0.0237	0.0399	0.0098	0.02	0.0081
		228	0.0199	0.0374	0.0385	0.0527	0.0293	0.0234	0.0389	0.0095	0.0193	0.0059
		228.5	0.0198	0.0295	0.0382	0.0413	0.026	0.0265	0.0379	0.0072	0.0149	0.0112
		229	0.0202	0.0238	0.033	0.039	0.0219	0.028	0.0393	0.0048	0.0096	0.0119
		229.5	0.02	0.0225	0.03	0.0345	0.0226	0.0277	0.0385	0.0043	0.004	0.0131
		230	0.0207	0.0225	0.034	0.0341	0.0261	0.0242	0.0382	0.0063	0.0078	0.0108
		230.5	0.0187	0.0224	0.0481	0.0337	0.0253	0.0264	0.0426	0.0058	0.0119	0.0063
		231	0.0197	0.0268	0.0619	0.0392	0.0295	0.026	0.0582	0.008	0.0267	0.0071
		231.5	0.0155	0.0256	0.0841	0.0499	0.0311	0.0255	0.1184	0.0114	0.0273	0.003
		232	0.0162	0.0266	0.0958	0.0547	0.0381	0.0252	0.1773	0.0213	0.0279	0.0083
		232.5	0.0202	0.0273	0.0888	0.0506	0.0359	0.0227	0.1535	0.0186	0.029	0.0105
		233	0.017	0.0218	0.0751	0.0626	0.0438	0.0172	0.101	0.0146	0.0216	0.0077
		233.5	0.0165	0.0182	0.0655	0.0665	0.0731	0.0165	0.0705	0.0094	0.0161	0.0086
		234	-0.0035	-0.0158	0.0635	0.0725	0.0668	0.0202	0.0483	-0.011	-0.0218	-0.0189
		234.5	-0.0028	-0.0107	0.0525	0.0601	0.0631	0.0204	0.0328	-0.0132	-0.0262	-0.0211
		235	-0.0009	0.01	0.0462	0.0576	0.056	0.0242	0.0224	-0.0074	-0.0162	-0.0145
		235.5	-0.0036	0.0336	0.0415	0.0494	0.046	0.0307	0.017	-0.0041	-0.016	-0.0171
		236	0.0156	0.0743	0.0382	0.0475	0.0365	0.0392	0.0156	0.0146	0.0171	0.0083
		236.5	-0.0014	0.0499	0.037	0.0472	0.0284	0.0549	0.0196	0.0033	-0.0085	-0.0081
		237	0.016	0.0675	0.0387	0.0519	0.0259	0.1049	0.0215	0.0171	0.0157	0.0092
		237.5	0.0239	0.0542	0.0369	0.0504	0.0234	0.107	0.0246	0.0206	0.0234	0.0133
		238	0.0339	0.0331	0.0334	0.0508	0.0222	0.084	0.0282	0.0193	0.0201	0.013
		238.5	0.0454	0.0315	0.0377	0.0523	0.0255	0.0752	0.0384	0.019	0.0225	0.014
		239	0.0391	0.0285	0.0346	0.0557	0.0315	0.0521	0.0428	0.0172	0.0226	0.0142
		239.5	0.0281	0.0329	0.0378	0.0478	0.0375	0.0371	0.0462	0.0137	0.0215	0.0124
		240	0.0184	0.0317	0.0378	0.0467	0.038	0.0279	0.047	0.0131	0.0163	0.0086
		240.5	0.0159	0.0403	0.0392	0.0635	0.0385	0.0233	0.0451	0.0141	0.0175	0.0148
		241	0.0152	0.0392	0.0378	0.1236	0.0396	0.0255	0.0479	0.0124	0.0126	0.0174
		241.5	0.0187	0.0333	0.0338	0.1489	0.0407	0.0241	0.0425	0.0118	0.0085	0.021
		242	0.0103	0.0176	0.0337	0.1491	0.0369	0.0222	0.0384	0.0056	-0.0025	0.0076
		242.5	0.0074	0.0105	0.0293	0.1346	0.0381	0.0222	0.0373	0.0017	-0.0084	0.0008
		243	0.0158	0.017	0.0284	0.1095	0.0369	0.0254	0.0346	0.0055	0.0032	0.0069
		243.5	0.0151	0.0169	0.0241	0.1022	0.0351	0.0292	0.0326	0.0046	0.0009	0.0066
		244	0.0137	0.0176	0.0234	0.0977	0.0333	0.0276	0.032	0.0057	0.005	0.01
		244.5	0.0129	0.0209	0.0232	0.0905	0.0338	0.0318	0.0373	0.0057	0.0134	0.0166
		245	0.0096	0.0151	0.0269	0.0831	0.0319	0.0337	0.037	0.006	0.0131	0.0144
		245.5	0.005	0.0104	0.031	0.0754	0.0326	0.0326	0.045	0.0042	0.013	0.0157
		246	0.0028	0.0123	0.0323	0.0688	0.033	0.0303	0.0534	0.0056	0.0113	0.0177
		246.5	0.0025	0.0071	0.0369	0.0322	0.0141	0.0108	0.0663	0.0045	0.007	0.0101
		247	0.0053	0.0074	0.0759	0.0514	0.0293	0.0276	0.0872	0.0035	0.0116	0.0065
		247.5	0.0037	-0.0002	0.1116	0.0466	0.0344	0.0314	0.0758	0.0017	0.0039	-0.0018
		248	0.0185	0.0071	0.1348	0.0532	0.0393	0.033	0.0697	0.0047	0.0123	0.0052
		248.5	0.024	0.0093	0.1393	0.0574	0.0451	0.0389	0.0623	0.0091	0.0159	0.0045
		249	0.0356	0.0092	0.1066	0.0559	0.0656	0.0308	0.0546	0.0134	0.0127	0.0065
		249.5	0.0224	0.0037	0.0876	0.0508	0.0893	0.0228	0.0492	0.0108	0.0037	-0.0011
		250	0.01	0.0156	0.0675	0.0456	0.1018	0.0215	0.048	0.0099	0.009	0.0011
		250.5	0.0081	0.035	0.0538	0.0447	0.0922	0.0282	0.0404	0.0137	0.0141	0.005
		251	0.0075	0.0979	0.0384	0.0427	0.0793	0.0288	0.0383	0.011	0.0092	0.0069
		251.5	0.0035	0.0952	0.0216	0.0276	0.048	0.0243	0.0282	0.0091	0.0075	0.0051
		252	0.0073	0.0543	0.0215	0.0282	0.0425	0.0426	0.029	0.0078	0.0089	0.0054
		252.5	0.0111	0.0375	0.0326	0.0367	0.0377	0.0605	0.038	0.0071	0.0066	0.0059
		253	0.0113	0.0033	0.0337	0.0333	0.0285	0.0834	0.0393	0.0039	-0.0095	-0.0052
		253.5	0.0213	0.0037	0.0413	0.0358	0.0277	0.0718	0.0454	0.0116	0.0028	0.0021
		254	0.0385	0.007	0.0426	0.0309	0.0199	0.0675	0.0436	0.013	0.0089	0.0075
		254.5	0.0292	0.0151	0.0498	0.0438	0.026	0.0491	0.0492	0.0113	0.01	0.0163
		255	0.0214	0.0195	0.0511	0.071	0.0279	0.0407	0.0508	0.0139	0.0099	0.0212
		255.5	0.0161	0.0242	0.0431	0.0631	0.0257	0.0201	0.0426	0.0152	0.0098	0.0189
		256	0.013	0.0304	0.0432	0.0737	0.0293	0.0164	0.0466	0.0154	0.0108	0.02
		256.5	0.0107	0.0341	0.0461	0.0972	0.0345	0.0151	0.0513	0.0138	0.0111	0.011
		257	0.0098	0.0216	0.0429	0.1164	0.0351	0.0182	0.0493	0.0131	0.0075	0.004
		257.5	0.0084	0.0179	0.0427	0.1675	0.0363	0.0174	0.0488	0.0086	0.0025	0.0036
		258	0.0087	0.0067	0.0385	0.1461	0.0326	0.0137	0.0496	0.0041	-0.0007	0.0031
		258.5	0.0128	0.0095	0.0315	0.1205	0.0297	0.0128	0.0475	0.0061	0.0028	0.0098
		259	0.0121	0.0118	0.0305	0.0921	0.0292	0.0144	0.0544	0.0065	0.0055	0.0131
		259.5	0.007	0.0135	0.0257	0.0638	0.0246	0.0183	0.0522	0.0064	0.0065	0.0171
		260	0.0046	0.0102	0.0226	0.0737	0.0236	0.0138	0.0612	0.0049	0.0054	0.0134
		260.5	0.0043	0.0146	0.0214	0.0589	0.0219	0.0179	0.0884	0.0049	0.0118	0.0113
		261	-0.0025	0.0144	0.0209	0.0757	0.0197	0.0252	0.1425	0.0026	0.0074	0.0047
		261.5	-0.0011	0.0059	0.0251	0.0787	0.0194	0.022	0.1258	0.0031	0.0094	0.0018
		262	0.0094	0.0118	0.0296	0.0804	0.0218	0.0241	0.095	0.0089	0.0165	0.006
		262.5	0.0257	0.0166	0.0421	0.0801	0.0185	0.028	0.0705	0.0115	0.015	0.0076
		263	0.0287	0.0097	0.0541	0.07	0.0246	0.0304	0.0628	0.0145	0.0108	0.0074
		263.5	0.0321	0.0057	0.0763	0.0844	0.0248	0.0259	0.0544	0.0166	0.0135	0.0091
		264	0.0203	0.0044	0.1233	0.105	0.0378	0.0323	0.0476	0.0206	0.0129	0.0067
		264.5	0.0137	0.0019	0.1342	0.1215	0.0578	0.0572	0.0422	0.0206	0.0039	0.0071
		265	0.0107	0.0063	0.1214	0.171	0.0752	0.0577	0.0408	0.0175	0.0034	0.0106
		265.5	0.0085	0.0094	0.0877	0.129	0.0795	0.0628	0.0302	0.0125	0.0064	0.0095
		266	0.009	0.0241	0.0644	0.1223	0.104	0.0689	0.0274	0.0119	0.0124	0.0134
		266.5	0.0399	0.0263	0.0457	0.0889	0.0969	0.0818	0.0306	0.0113	0.0132	0.0121
		267	0.0481	0.0259	0.0446	0.0949	0.0865	0.0826	0.0405	0.0118	0.012	0.0075
		267.5	0.1184	0.0222	0.0371	0.0996	0.0662	0.0656	0.0419	0.0106	0.0103	0.0069
		268	0.1643	0.0225	0.0304	0.0897	0.0579	0.05	0.0441	0.0128	0.0078	0.0114
		268.5	0.1637	0.0171	0.0302	0.0847	0.0415	0.0358	0.0424	0.0149	0.0119	0.0088
		269	0.1469	0.0149	0.0303	0.0763	0.03	0.0291	0.0402	0.015	0.009	0.0083
		269.5	0.1129	0.0129	0.035	0.0648	0.0249	0.0274	0.0372	0.0113	0.0053	0.0032
		270	0.0614	0.018	0.0308	0.0548	0.0162	0.0187	0.0257	0.0112	0.009	0.0056
		270.5	0.0289	0.0188	0.0429	0.0507	0.0268	0.0289	0.0326	0.0093	0.0081	0.0089
		271	0.0134	0.0247	0.0501	0.0576	0.0341	0.0379	0.038	0.0088	0.0043	0.0142
		271.5	0.0171	0.021	0.0524	0.0447	0.043	0.0354	0.0349	0.0076	0.0061	0.0143
		272	0.0179	0.0227	0.0519	0.0482	0.045	0.0337	0.0402	0.009	0.009	0.0127
		272.5	0.0174	0.0189	0.0524	0.0442	0.0443	0.0384	0.0404	0.0082	0.0094	0.0098
		273	0.0136	0.0163	0.0536	0.0435	0.042	0.0375	0.0648	0.0087	0.0114	0.0088
		273.5	0.0137	0.0154	0.0537	0.0379	0.0415	0.0423	0.0882	0.0088	0.0109	0.0065
		274	0.0063	0.0131	0.0465	0.0484	0.041	0.0434	0.084	0.0059	0.0081	0.003
		274.5	0.0033	0.0147	0.0419	0.042	0.0367	0.0482	0.1122	0.0053	0.0066	0.0024
		275	0.003	0.0159	0.0389	0.0574	0.0358	0.0478	0.1319	0.0049	0.0043	0.0034
		275.5	0.0015	0.0176	0.0338	0.0512	0.0364	0.048	0.1196	0.0065	0.0029	0.0062
		276	0.001	0.0138	0.0372	0.0829	0.0377	0.0565	0.0875	0.0047	0.0019	0.0041
		276.5	0.0049	0.0153	0.0359	0.1204	0.0366	0.0574	0.0707	0.0081	0.008	0.0057
		277	0.004	0.0111	0.0348	0.1452	0.0299	0.0544	0.0501	0.01	0.0119	0.0097
		277.5	0.0073	0.0126	0.028	0.134	0.0242	0.043	0.0317	0.0099	0.0151	0.0135
		278	0.0057	0.0078	0.0246	0.1076	0.0189	0.0315	0.027	0.0074	0.0171	0.0108
		278.5	0.0065	0.0057	0.03	0.0879	0.0182	0.0257	0.0221	0.0029	0.0076	0.007
		279	0.0033	0	0.0397	0.0522	0.0176	0.022	0.0162	0.0018	0.0022	0.007
		279.5	0.0087	0.0284	0.0466	0.0482	0.0218	0.0157	0.0164	0.0061	0.0042	0.0108
		280	0.0081	0.0434	0.0595	0.0322	0.0231	0.0145	0.018	0.0042	-0.0014	0.0119
		280.5	0.0104	0.0372	0.062	0.0384	0.0378	0.0209	0.0239	-0.0007	-0.0151	0.0002
		281	0.0118	0.0287	0.0929	0.051	0.0782	0.0418	0.0547	-0.0013	-0.0247	-0.0075
		281.5	0.0851	0.0277	0.1085	0.0445	0.1054	0.0648	0.0626	0.0046	-0.0114	-0.0002
		282	0.1433	0.0244	0.1	0.0548	0.1075	0.0712	0.0654	0.0086	0.0022	0.0087
		282.5	0.0655	-0.0077	0.0846	0.0403	0.1081	0.0844	0.0681	-0.0051	-0.0228	-0.0102
		283	0.0407	-0.0005	0.072	0.0464	0.0858	0.0784	0.0691	-0.0003	-0.0129	0.001
		283.5	0.0496	0.011	0.0608	0.0481	0.0645	0.0638	0.0639	0.0089	0.0075	0.0144
		284	0.0453	0.0098	0.0269	0.0237	0.0341	0.0331	0.0352	0.0083	0.0044	0.0143
		284.5	0.0536	0.0154	0.0424	0.0563	0.0402	0.0419	0.0496	0.0054	0.0024	0.0161
		285	0.0672	0.0246	0.0172	0.0304	0.0158	0.0173	0.0246	0.0103	0.0078	0.0205
		285.5	0.0688	0.0295	0.0409	0.0524	0.0285	0.0323	0.0453	0.0105	0.0019	0.0195
		286	0.0354	0.0233	0.0436	0.0508	0.0314	0.0319	0.039	0.0077	-0.0065	0.0113
		286.5	0.0448	0.0286	0.0457	0.0499	0.0334	0.0304	0.0353	0.008	-0.0019	0.013
		287	0.0445	0.025	0.0428	0.041	0.0339	0.0276	0.0305	0.004	-0.0052	0.008
		287.5	0.0323	0.0192	0.0453	0.0629	0.0401	0.0355	0.0399	0.0008	-0.0077	0.0037
		288	0.0339	0.0254	0.0422	0.0415	0.0355	0.0386	0.0438	0.0043	0.0024	0.0074
		288.5	0.0393	0.0124	0.0429	0.0434	0.0405	0.0586	0.0783	0.0016	-0.0014	0.0028
		289	0.0311	0.0174	0.0393	0.0423	0.0381	0.0858	0.1204	0.0047	0.0053	0.0089
		289.5	0.0433	0.0132	0.0354	0.0358	0.0333	0.1255	0.0987	0.0041	0.0022	0.0072
		290	0.0357	0.0117	0.0305	0.0433	0.0319	0.1429	0.0793	0.0033	0.0014	0.012
		290.5	0.0328	0.0171	0.0293	0.0451	0.0326	0.1028	0.0568	0.004	0.0015	0.0106
		291	0.0399	0.0161	0.0286	0.044	0.0302	0.0873	0.0439	0.0035	0.0017	0.0124
		291.5	0.029	0.0104	0.0269	0.0595	0.0254	0.0608	0.0326	0.0042	0.0061	0.0126
		292	0.0225	-0.0003	0.0227	0.0979	0.0249	0.046	0.023	-0.0019	-0.0068	0.0027
		292.5	0.0257	0.0027	0.0216	0.1515	0.0203	0.0296	0.0169	-0.0003	-0.0009	0.0021
		293	0.0397	0.0114	0.0245	0.1613	0.021	0.0239	0.0169	-0.0001	0.0008	0.0021
		293.5	0.0357	0.0085	0.0192	0.1284	0.0161	0.0162	0.0145	0.0007	0.0041	0.006
		294	0.0259	0.0054	0.0197	0.1028	0.0203	0.0198	0.0215	-0.0014	0.0047	0.0024
		294.5	0.0197	-0.0028	0.0252	0.082	0.0184	0.019	0.024	-0.0023	-0.0012	-0.0041
		295	0.019	0.0026	0.0346	0.0605	0.0276	0.0207	0.0288	0.0029	0.006	0.0012
		295.5	0.019	-0.0013	0.0317	0.0325	0.0226	0.008	0.0267	0.0035	0.0022	-0.0008
		296	0.0132	-0.0025	0.0491	0.0242	0.0394	0.0101	0.0603	0.0012	0.0013	-0.0021
		296.5	0.0073	0.0131	0.1733	0.0505	0.0698	0.0317	0.0881	0.0005	0.0037	-0.0001
		297	0.0116	0.0289	0.1822	0.0384	0.0941	0.04	0.0872	-0.0006	0.0059	0.0023
		297.5	0.0014	0.0341	0.1542	0.0283	0.0905	0.0404	0.0698	0.0008	0.0023	0.0036
		298	0.0043	0.0264	0.0912	0.023	0.067	0.108	0.0553	0.0029	-0.0018	0.0051
		298.5	0.0073	0.0258	0.0586	0.0254	0.0506	0.2357	0.0384	0.0044	0.0054	0.0075
		299	-0.007	0.0181	0.0348	0.0244	0.0341	0.2575	0.0267	0.0038	0.0061	0.0115
		299.5	0.0146	0.0132	0.0187	0.012	0.0204	0.141	0.0164	0.0057	0.006	0.012
		300	0.0064	0.0106	0.0143	0.0145	0.0159	0.1046	0.0141	0.007	0.0097	0.0149

## Sheet: Fig.5g
time (min)							time (min)
	small-period	small duration	big-period	Big duration
osca2.1/2.2 350	5.08	4.59	13.46	8.78			num			mean-time	s.e.m.			num		mean-amp	s.e.m.
						osca2.1/2.2 350	235	SS small ca start-p1 end		84.89	4.11		osca2.1/2.2 350	26	phase1	0.0616	0.0121
							235	SE small ca end		262.88	3.76			235	small ca	0.2118	0.0139
							235	p2 start		262.88	3.76			22	phase2	0.1063	0.0227
							235	p2 end		285.24	2.83			235	large ca	0.2995	0.0196
							235	BS large ca start		284.65	2.88			24	phase3	0.1107	0.0226
							235	BE large ca end-p3 start		288.67	2.39

## Sheet: Fig.5h
time (min)							time (min)
	small-period	small duration	big-period	Big duration
osca2.1/2.2 680	8.27	4.44	14.03	6			num			mean-time	s.e.m.			num		mean-amp	s.e.m.
						osca2.1/2.2 680	198	SS small ca start-p1 end		260.54	5.83		osca2.1/2.2 680	23	phase1	0.0234	0.0049
							198	SE small ca end		289.82	2.37			198	small ca	0.0846	0.006
							198	p2 start		289.82	2.37			22	phase2	0.0285	0.0061
							198	p2 end		293.38	1.86			198	large ca	0.1169	0.0083
							198	BS large ca start		293.38	1.86			26	phase3	0.0324	0.0064
							198	BE large ca end-p3 start		297.04	1.17

## Sheet: Fig.5i
			WT (%)
		mOsm	0-9	10-19	20-29	>30
		350	0	2.86	17.14	80
		420	0	0	15.79	84.21
		480	2.46	18.03	25.41	54.1
		535	6.59	25.28	29.67	38.46
		600	5.83	39.81	33.01	21.36
		680	35.15	22.42	26.67	15.76

## Sheet: Fig.5j
		osca2.1/2.2 (%)
	mOsm	0-9	10-19	20-29	>30
	350	1.39	5.56	26.39	66.67
	420	7.97	12.39	29.2	50.44
	480	12	22.67	50.67	14.67
	535	34.41	55.91	9.68	0
	600	66.12	27.87	6.01	0
	680	72	24	4	0

[truncated: 2 more sheets: Fig.5k, Fig.5l]
