# Supplementary material for: Osmosensor-mediated control of Ca2+ spiking in pollen germination
Source: Nature. 2024 May 22;629(8014):1118–25. doi: 10.1038/s41586-024-07445-6 (PMC11136663; doi:10.1038/s41586-024-07445-6)
Supplement: Supplementary file 12 — Source Data Extended Data Fig. 2 [file 41586_2024_7445_MOESM12_ESM.xlsx]

## Sheet: ED Fig2c
	IPTG	-	+	+
	Sorbitol	-	-	-
	La3+	-	-	+
OSCA1.3		92.69	53.76	86.06
		89.66	42.39	90.59
		102.78	34.18	69.17
		107.09	73.66	136.91
		106.91	64.97	115.52
		118.65	75.19	115.2
		91.37	68.81	101.36
		91.57	25.99	85.7
		98.46	19.14	83.85
		106.64	56.18	83.75
		99.46	31.77	85.12
		111.25	31.02	78.44
		87.55	40.43	102.06
		97.01	44.16
		88.36	55.79
		106.39	54.36
		97.95	56.44
		106.21	59.5

## Sheet: ED Fig2d
	IPTG	-	+	+
	Sorbitol	-	-	+
	La3+	-	-	-
OSCA1.3		92.69	53.76	91.1
		89.66	42.39	100.24
		102.78	34.18	125.25
		107.09	73.66	131.82
		106.91	64.97	134.56
		118.65	75.19	126.94
		91.37	68.81	99.36
		91.57	25.99	109.45
		98.46	19.14	111.96
		106.64	56.18	118.77
		99.46	31.77	117.45
		111.25	31.02	124.82
		87.55	40.43	130.73
		97.01	44.16	95.45
		88.36	55.79	106.57
		106.39	54.36	114.59
		97.95	56.44	127.28
		106.21	59.5	106.09
				127.7

## Sheet: ED Fig2e
	IPTG	-	+	+
	Sorbitol	-	-	-
	La3+	-	-	+
OSCA2.5		97.38	42.56	70.15
		103.15	31.34	78.41
		115.31	19.39	76.86
		92.09	55.16	69.96
		91.93	4.7	76.14
		100.14	16.86	101.08
		92.88	33.09
		99.54	58.11
		106.3	38.39
		101.1	64.23
		97.34	38.82
		102.84	17.97
			52.69
			49.42
			36.2
			41.03
			40.77
			49.67
			30.7

## Sheet: ED Fig2f
	IPTG	-	+	+
	Sorbitol	-	-	+
	La3+	-	-	-
OSCA2.5		97.38	42.56	43.97
		103.15	31.34	26.44
		115.31	19.39	14.58
		92.09	55.16	65.23
		91.93	4.7	7.05
		100.14	16.86	36.96
		92.88	33.09	34.55
		99.54	58.11	23.62
		106.3	38.39	52.71
		101.1	64.23	76.58
		97.34	38.82	6.86
		102.84	17.97	32.43
			52.69	53.31
			49.42	27.74
			36.2	7.75
			41.03	42.51
			40.77	17.24
			49.67	47.15
			30.7	10.06
				3.86
				1.05
				5.14
				6.97
				4.95
