# Supplementary material for: Osmosensor-mediated control of Ca2+ spiking in pollen germination
Source: Nature. 2024 May 22;629(8014):1118–25. doi: 10.1038/s41586-024-07445-6 (PMC11136663; doi:10.1038/s41586-024-07445-6)
Supplement: Supplementary file 13 — Source Data Extended Data Fig. 3 [file 41586_2024_7445_MOESM13_ESM.xlsx]

## Sheet: ED Fig3e
Number of germinated pollen/stigma
	Time after pollination (h)	WT-mean	WT-se	osca2.1/2.2-mean	osca2.1/2.3-se
	1	28.52	2.15	16.44	2.92
	1.5	38.69	3.8	22.31	2.38
	2	45.3	3.01	29.28	2.08

## Sheet: ED Fig3h
	WT	osca2.1/2.2
	65.45	30.43
	46.77	26.19
	40	32.14
	36	37.08
	38.89	24.14
	38.46	31.58
	27.94	6.67
	44	14.66
	40.38	12.31
	39.58	22.64
		5.71

## Sheet: ED Fig3i
	WT	osca2.1/2.2	osca2.1	osca2.2	OSCA2.1 osca2.1/2.2-1	OSCA2.1 osca2.1/2.2-2	OSCA2.1 osca2.1/2.2-3	OSCA2.1 osca2.1/2.2-4	OSCA2.1 osca2.1/2.2-5	OSCA2.1 osca2.1/2.2-6	OSCA2.1 osca2.1/2.2-7	OSCA2.1 osca2.1/2.2-8	OSCA2.1 osca2.1/2.2-9	OSCA2.1 osca2.1/2.2-10	OSCA2.2 osca2.1/2.2-1	OSCA2.2 osca2.1/2.2-2	OSCA2.2 osca2.1/2.2-3	OSCA2.2 osca2.1/2.2-4	OSCA2.2 osca2.1/2.2-5	OSCA2.2 osca2.1/2.2-6	OSCA2.2 osca2.1/2.2-7	OSCA2.2 osca2.1/2.2-8	OSCA2.2 osca2.1/2.2-9	OSCA2.2 osca2.1/2.2-10
	85.48	41.07	67.41	89.17	45.43	62.21	63.43	47.67	65.47	62.5	82.47	92.41	87.59	87.68	50.8	48.56	65.19	55.45	53.27	64.77	57.22	77.59	69	81.29
	81.6	28.23	62.07	89.83	55.49	54.69	63.4	48.86	72.65	62.65	69.3	73.28	85.58	85.96	49.31	55.85	62.85	85.32	78.79	58.04	76.07	61.68	76.47	85.62
	88.46	37.25	67.9	86.43	44.58	52.86	56.12	40.48	74.86	60.89	86.72	83.57	87.85	82.57	48.4	76.07	67.24	68.42	78.61	54.05	77.78	64.83	59.48	87.78
	86.89	32.18	60.87	86.57	49.11	43.65	61.51	49.36	74.26	66.05	62.9	71.72	91.03	93.75	58.26	50	66.27	79.2	72.07	83.64	74.07	62.6	73.53	87.84
	87.39	54.65	71.84	94.19	45.05	49.69	53.82	56.72	64.46	71.32	62.35	73.85	91.61	84.44	70.8	85.21	67.65	66.67	71.94	84.4	69.9	69.15	80	82.46
	87.83	40.37	60	88.2	52.58	48.72	49.78	70.41	70.49	75.12	65.22	72.26	86.73	81.73	54.85	55.12	61.37	72.27	80.69	87.93	85.62	82.11	91.38	88.1
	83.94	34.06	85.9	65.65	45.1	53.7	47.63	65.74	75	87.42	78.79	58.44	77.46	90.59	64.21	48.82	49.94	65.18	76.22	80.15	80.95	93.18	82.12	85.22
	77.68	23.3	76.47	79.65	45.9	50.8	48.2	67.83	68.71	67.47	64	77.31	78.43	85.31	54.89	57.47	63.01	65.18	56.44	81.51	83.19	85.98	82.3	92.59
	70.73	30.2	81.82	82.61				50.45	62.16	72.39	71.27	70.76	79.85	83	58.25			54.33	69.23	71.12	70.97	77.21	84.87	79.84
	72.13	47.69	81.48	89.83				50	68.9	74.31			77.88	84.56										81
	69.36	44.44	81.99	88.95				50.62	69.57	74.83			76.79	81.94										75.96
	71.43	33.5		76.15				53.17	67				91.8	77.78										75.4
	74.63	34.39		90.41									80	77.14										72.03
	73.53	51.61		86.75										76.7
	68.52	46.88
	74.55	51.2
	83.22	48.28
	77.53	45.73
	62.64	49.63
	74.07	47.49
	88.44	20.54
		34
		39.44
		33.48
		33.95
		31.81
		24.82
		30.02
		39.2
		23.85

## Sheet: ED Fig3k
	WT	osca2.1/2.2	WT	osca2.1/2.2	WT	osca2.1/2.2
Relative humidity (%)	35	35	60	60	80	80
	83.82	82.98	92.65	92.68	100	93.44
	77.08	79.73	91.67	95	97.78	92.5
	76.74	95.24	91.8	82.5	90.2	95.65
	85.82	85.11	92.68	90.2	96.55	91.04
	89.66	90.14	82.5	83.1	94.12	94
	89.29	94.2	87.18	91	96.15	96.43
	88.54	91.67	96.08	89.68
	82.19	88.64	94.12	88.57
		88.06	96.59	91.67
		87.5	100
			93.69
			97.44
