# Supplementary material for: Osmosensor-mediated control of Ca2+ spiking in pollen germination
Source: Nature. 2024 May 22;629(8014):1118–25. doi: 10.1038/s41586-024-07445-6 (PMC11136663; doi:10.1038/s41586-024-07445-6)
Supplement: Supplementary file 14 — Source Data Extended Data Fig. 4 [file 41586_2024_7445_MOESM14_ESM.xlsx]

## Sheet: ED Fig4b
osmolality (mOsm)	680
genotype	WT	WT	WT	osca2.1/2.2	osca2.1/2.2	osca2.1/2.2
CaCl2 (mM)	2	5	10	2	5	10
1	79.13	73.8	87.55	15.52	21.52	32.81
1	78.52	63.51	88.97	19.28	25.27	26.86
1	72.35	71.71	89.75	19.22	41.47	26.68
1			88.75		10.55
1			86.77		25.12
1			78.25		25.88
1					25.12
2	70.89	72.12	62.84	23.08	14.57	25
2	69.47	71.93	70.1	25.88	22.42	32.92
2	69.02	74.29	76.28	22.3	26.59	28.75
2		75.08	81.08		25.28	26.22
2			73.72		9.76
2			64.13		26.58
2					8.58
3	66.94	73.23	79.245	25.86	40.11	15.83
3	50.7	82.34	79.51	24.11	36.9	9.52
3	68.17	83.93	83.28	28.6	36.84	19.94
3			80.34		41.46
3			76.3		44.26
3			80.33		30.91
3					30.91

## Sheet: ED Fig4d-WT
time (s)	WT-1	WT-2	WT-3	WT-4	WT-5	WT-6	WT-7	WT-8	WT-9	WT-10	WT-11	WT-12	WT-13	WT-14	WT-15	WT-16	WT-17	WT-18	WT-19	WT-20	WT-21	WT-22	WT-23	WT-24	WT-25	WT-26	WT-27	WT-28	WT-29	WT-30
1	1	1	1	1.01	1.01	1	1	0.99	1.03	1.04	1.04	1.04	1.05	1.05	1.05	1.02	1.03	1.03	1.03	1.04	1.04	1.03	1.04	1.04	1	1	1.01	1	0.98	1
2	0.99	0.99	0.99	1.01	1	0.99	1	0.99	1.02	1.05	1.03	1.03	1.04	1.05	1.03	1.02	1.02	1.03	1.02	1.03	1.04	1.02	1.03	1.03	1	0.98	0.99	0.99	0.97	0.99
3	1	1	0.99	1	1	1	1	0.99	1.02	1.02	1.02	1.03	1.02	1.02	1.03	1.01	1.02	1.03	1.02	1.02	1.02	1.01	1.02	1.02	0.99	0.99	0.98	0.99	0.98	0.99
4	1	1	1	1	1	1	1	0.99	1.02	1.02	1.02	1.02	1.03	1.02	1.02	1.01	1.01	1.02	1.01	1.03	1.01	1.01	1.02	1.01	1	1	1.01	1.01	1	1.01
5	1	1	1	0.99	1	1.01	1	0.99	1.02	1.03	1.02	1.03	1.03	1.03	1.02	1.01	1.02	1.02	1.01	1.03	1.02	1.02	1.01	1.02	1.01	1.03	1.03	1.03	1.02	1.03
6	0.99	1	1	0.99	1.01	1	0.99	1	1.01	1.02	1.02	1.02	1.03	1.02	1.02	1.02	1.01	1.02	1.02	1.02	1.03	1.02	1.01	1.02	1.01	1.04	1.03	1.03	1.03	1.03
7	1	1	1	1	1	1	1	1	1.01	1.02	1.01	1.01	1.02	1.02	1.02	1.02	1.02	1.01	1.01	1.02	1.02	1.01	1	1.02	1	1	1	1.01	1.01	1.01
8	1	1	1	1	1	1	1.01	1.01	1.01	1.01	1.01	1.01	1.01	1.02	1.02	1.01	1.02	1	1.02	1.01	1.02	1.01	1	1.01	0.99	0.99	0.98	0.99	1	0.99
9	1	1.01	1.01	1	1	1	1.01	1.01	0.95	0.93	0.94	0.93	0.92	0.92	0.93	0.96	0.96	0.95	0.95	0.93	0.94	0.95	0.95	0.94	0.99	0.99	0.98	0.98	0.99	0.98
10	1	1.01	1.01	1	0.99	1	1	1.03	0.91	0.87	0.89	0.88	0.86	0.84	0.86	0.92	0.9	0.9	0.9	0.87	0.88	0.91	0.91	0.89	1	0.98	0.99	0.98	1.01	0.98
11	1	1.01	1.01	0.99	0.99	1	1	1.02	0.91	0.88	0.9	0.88	0.85	0.84	0.88	0.92	0.9	0.91	0.9	0.87	0.89	0.91	0.92	0.89	0.99	0.98	0.99	0.98	1.01	0.98
12	1	1.01	1.01	1	0.99	1	1.01	1.04	1.01	1.02	1.02	1.02	1.01	1.03	1.03	1.03	1.02	1.02	1.03	1.03	1.02	1.03	1	1.02	1	0.98	1	0.98	1.01	0.98
13	1.01	1.02	1.02	1	0.99	1.01	1	1.04	1.01	1.02	1.01	1.02	1.02	1.03	1.03	1.03	1.01	1.03	1.03	1.03	1.03	1.03	1	1.03	1	0.99	0.99	0.98	1.02	0.96
14	1.01	1.01	1.02	1	0.98	1	1	1.04	1.01	1.03	1.02	1.01	1.02	1.05	1.04	1.03	1.01	1.03	1.03	1.03	1.04	1.03	1	1.03	0.99	0.99	1.01	0.98	1.03	0.97
15	1.01	1.01	1.02	1.01	0.99	1	1	1.03	1.01	1.01	1.01	1.02	1.02	1.03	1.04	1.03	1.01	1.03	1.02	1.03	1.04	1.02	1	1.02	1	0.99	1	0.99	1.03	0.97
16	1.01	1.02	1.02	1	0.99	1	1	1.04	1.01	1.01	1	1.01	1.01	1.02	1.03	1.03	1	1.04	1.03	1.02	1.03	1.02	0.99	1.03	0.99	0.99	0.99	0.99	1.05	0.96
17	1.01	1.02	1.02	1	0.98	1	1	1.04	1.01	1.01	1.01	1.02	1.01	1.03	1.03	1.03	1	1.03	1.03	1.02	1.02	1.03	0.98	1.03	0.99	1	1	0.98	1.04	0.97
18	1.02	1.03	1.04	1.01	0.99	1	1.01	1.04	1.02	1.01	1.01	1.01	1.01	1.02	1.03	1.03	1	1.03	1.03	1.02	1.04	1.02	0.98	1.03	0.99	0.99	0.99	0.98	1.04	0.96
19	1.01	1.02	1.03	1	0.99	1	1.01	1.06	1	1	1.02	1.01	1.01	1.02	1.04	1.04	1.01	1.02	1.03	1.02	1.03	1.02	0.97	1.02	0.99	1	1.01	0.98	1.04	0.97
20	1.01	1.02	1.04	1	0.98	1	1.01	1.06	1.01	1.01	1.02	1	1.01	1.02	1.04	1.04	1	1.02	1.03	1.01	1.02	1.03	0.96	1.02	0.99	1	1.01	0.98	1.06	0.97
21	1.23	1.13	1.04	0.8	1.33	0.88	0.82	1.22	1.01	1.59	1.26	1.44	1.96	2.32	1.9	1.12	1.06	1.22	1.3	1.65	1.61	1.22	0.76	1.55	0.45	0.54	0.37	1.06	1.61	0.96
22	1.23	1.13	1.05	0.8	1.33	0.88	0.82	1.22	1.01	1.6	1.26	1.43	1.95	2.31	1.9	1.12	1.05	1.22	1.3	1.65	1.61	1.22	0.76	1.55	0.45	0.55	1.49	1.07	1.63	0.96
23	1.02	1.03	1.07	0.99	0.86	0.92	0.78	1.16	0.93	0.95	0.9	0.84	0.9	0.95	0.9	0.89	0.79	0.94	0.91	0.99	1.02	0.91	0.84	0.96	0.84	0.91	0.85	0.77	0.96	0.98
24	1.08	1.06	1.02	0.97	0.84	0.87	0.78	1.16	1.06	0.91	0.85	0.81	0.94	0.96	0.9	0.83	0.71	0.84	0.83	0.89	0.92	0.85	0.74	0.93	0.85	0.92	0.87	0.78	0.99	0.96
25	1.04	1.08	1.08	1.07	0.95	1	0.93	1.12	1.07	0.85	0.8	0.74	0.94	0.96	0.9	0.79	0.68	0.77	0.77	0.82	0.84	0.81	0.67	0.9	0.87	0.92	0.84	0.77	0.96	0.93
26	1	1.04	1.05	1.04	0.97	1	0.96	1.05	1.01	0.98	0.98	0.94	0.93	0.96	0.94	0.95	0.9	0.94	0.99	1.01	1.02	0.99	0.92	1	0.94	0.97	0.95	0.95	1.02	0.96
27	0.99	1.02	1.03	1	0.97	0.99	0.98	1.04	1.01	1	1.01	0.99	0.98	0.98	1	1	0.97	1.03	1.02	1.01	1.03	1.01	0.96	1.01	0.99	0.99	1	0.97	1.05	0.96
28	1.02	1.01	1.03	0.99	0.99	0.99	1.02	1.06	1.01	1.03	1.03	1.04	1.03	1.06	1.08	1.07	1.04	1.06	1.04	1.02	1.03	1.04	0.99	1.04	1.01	1.01	1.02	0.99	1.06	0.97
29	1.04	1.02	1.03	0.98	1.01	1	1.07	1.07	1	1.02	1.04	1.06	1.1	1.08	1.12	1.11	1.09	1.08	1.06	1.02	1.03	1.05	1	1.04	1.03	1.01	1.05	1.01	1.06	0.97
30	1.06	1.04	1.03	0.99	1.04	1.01	1.11	1.09	1.03	1.05	1.09	1.12	1.17	1.15	1.19	1.19	1.18	1.12	1.09	1.06	1.06	1.09	1.01	1.08	1.07	1.03	1.11	1.04	1.09	1
31	1.09	1.06	1.02	1.01	1.06	1.03	1.17	1.13	1	1.03	1.06	1.11	1.19	1.12	1.18	1.19	1.19	1.11	1.06	1.05	1.03	1.08	0.95	1.05	1.1	1.05	1.17	1.08	1.12	1
32	1.11	1.07	1.02	1.01	1.07	1.04	1.22	1.17	1.11	1.15	1.13	1.23	1.32	1.22	1.3	1.31	1.33	1.21	1.12	1.14	1.09	1.17	1	1.15	1.14	1.09	1.23	1.13	1.14	1.02
33	1.13	1.07	1.02	1.03	1.08	1.07	1.28	1.22	1.18	1.21	1.14	1.31	1.36	1.25	1.35	1.37	1.42	1.24	1.13	1.16	1.09	1.19	0.99	1.15	1.2	1.14	1.34	1.2	1.2	1.04
34	1.17	1.09	1.03	1.09	1.09	1.09	1.32	1.27	1.27	1.27	1.16	1.35	1.41	1.27	1.39	1.45	1.54	1.25	1.15	1.19	1.1	1.23	0.99	1.17	1.25	1.16	1.41	1.22	1.21	1.04
35	1.2	1.11	1.03	1.14	1.11	1.14	1.38	1.34	1.4	1.38	1.21	1.47	1.48	1.34	1.46	1.56	1.7	1.29	1.2	1.23	1.16	1.29	0.99	1.23	1.35	1.23	1.57	1.31	1.27	1.08
36	1.22	1.13	1.04	1.22	1.11	1.17	1.45	1.41	1.53	1.51	1.26	1.61	1.55	1.37	1.53	1.66	1.83	1.33	1.24	1.26	1.22	1.33	1	1.26	1.45	1.3	1.74	1.36	1.34	1.14
37	1.27	1.19	1.04	1.34	1.13	1.22	1.51	1.5	1.69	1.67	1.32	1.77	1.62	1.4	1.6	1.77	1.98	1.39	1.29	1.33	1.28	1.4	1.03	1.32	1.52	1.35	1.86	1.38	1.37	1.16
38	1.34	1.26	1.03	1.5	1.15	1.26	1.58	1.62	1.89	1.89	1.38	1.96	1.69	1.44	1.66	1.85	2.14	1.44	1.35	1.41	1.35	1.48	1.05	1.39	1.62	1.43	2.05	1.42	1.43	1.2
39	1.42	1.33	1.05	1.69	1.17	1.31	1.64	1.75	2.12	2.22	1.46	2.18	1.78	1.46	1.74	1.92	2.34	1.48	1.39	1.51	1.44	1.59	1.08	1.45	1.73	1.52	2.31	1.5	1.53	1.23
40	1.49	1.42	1.07	1.9	1.2	1.39	1.73	1.9	2.43	2.73	1.53	2.47	1.86	1.5	1.84	2.04	2.54	1.52	1.46	1.57	1.52	1.69	1.1	1.54	1.88	1.64	2.69	1.59	1.69	1.3
41	1.58	1.52	1.09	2.14	1.25	1.47	1.84	2.04	2.82	3.38	1.62	2.86	1.91	1.55	1.96	2.16	2.79	1.56	1.52	1.66	1.62	1.8	1.16	1.65	2.03	1.79	3.12	1.69	1.84	1.35
42	1.69	1.64	1.12	2.37	1.29	1.56	1.95	2.19	3.25	4.12	1.78	3.35	1.98	1.62	2.07	2.35	3.12	1.63	1.62	1.76	1.77	1.93	1.22	1.75	2.15	1.93	3.61	1.81	2	1.4
43	1.8	1.73	1.17	2.56	1.34	1.64	2.07	2.31	3.77	4.93	1.95	3.91	2.1	1.7	2.23	2.57	3.47	1.72	1.73	1.87	1.97	2.08	1.3	1.89	2.28	2.11	4.15	1.94	2.16	1.45
44	1.93	1.85	1.22	2.72	1.4	1.73	2.19	2.46	4.35	5.8	2.15	4.54	2.23	1.77	2.38	2.82	3.84	1.82	1.85	2.01	2.23	2.23	1.4	2.05	2.41	2.32	4.72	2.03	2.32	1.48
45	2.07	1.94	1.27	2.85	1.49	1.82	2.31	2.59	4.95	6.67	2.37	5.21	2.38	1.87	2.53	3.13	4.2	1.93	1.97	2.22	2.48	2.39	1.52	2.22	2.52	2.56	5.29	2.16	2.53	1.54
46	2.21	2.01	1.3	2.95	1.58	1.93	2.41	2.71	5.54	7.54	2.66	5.95	2.6	2.01	2.74	3.57	4.62	2.08	2.18	2.47	2.76	2.6	1.69	2.43	2.64	2.82	5.84	2.3	2.82	1.66
47	2.35	2.04	1.33	3.03	1.68	2.05	2.55	2.83	6.07	8.26	2.98	6.62	2.79	2.15	2.94	4.03	5.05	2.26	2.38	2.75	3.11	2.85	1.84	2.7	2.73	3.09	6.31	2.45	3.12	1.77
48	2.49	2.07	1.36	3.08	1.79	2.17	2.69	2.94	6.48	8.72	3.36	7.19	3.01	2.31	3.19	4.55	5.49	2.47	2.61	3.09	3.51	3.09	2	3.03	2.8	3.37	6.7	2.6	3.42	1.88
49	2.64	2.12	1.4	3.11	1.93	2.29	2.83	3.04	6.81	8.93	3.77	7.69	3.23	2.53	3.54	5.2	5.91	2.72	2.92	3.46	3.94	3.41	2.16	3.4	2.86	3.67	6.99	2.81	3.74	2
50	2.79	2.16	1.45	3.11	2.08	2.41	2.96	3.15	7.01	8.95	4.25	7.99	3.45	2.85	3.92	5.9	6.28	3.03	3.29	3.82	4.44	3.73	2.3	3.82	2.9	3.97	7.15	3.04	4.08	2.14
51	2.91	2.2	1.48	3.12	2.24	2.52	3.08	3.23	7.15	8.91	4.73	8.2	3.73	3.25	4.42	6.66	6.6	3.39	3.71	4.2	4.97	4.11	2.46	4.35	2.93	4.24	7.25	3.28	4.54	2.31
52	3.04	2.25	1.53	3.13	2.41	2.64	3.21	3.32	6.59	8.03	4.67	7.49	3.63	3.41	4.49	6.71	6.2	3.45	3.83	4.16	4.96	4.06	2.32	4.49	2.92	4.44	7.25	3.52	4.93	2.48
53	3.16	2.28	1.58	3.12	2.61	2.75	3.32	3.41	6.59	7.89	5.13	7.51	3.99	3.99	5.05	7.34	6.42	3.93	4.37	4.53	5.39	4.43	2.49	5.09	2.83	4.53	7.07	3.73	5.17	2.58
54	3.28	2.31	1.63	3.12	2.84	2.87	3.39	3.49	6.58	7.76	5.54	7.49	4.47	4.7	5.63	7.9	6.6	4.49	4.94	4.89	5.79	4.77	2.66	5.65	2.76	4.63	6.92	3.96	5.4	2.73
55	3.4	2.33	1.68	3.13	3.1	2.96	3.44	3.58	6.52	7.58	5.88	7.41	5.03	5.54	6.23	8.38	6.71	5.06	5.55	5.23	6.12	5.05	2.82	6.11	2.71	4.8	6.87	4.28	5.64	2.92
56	3.53	2.36	1.74	3.14	3.38	3.04	3.49	3.67	6.45	7.3	6.16	7.32	5.68	6.52	6.83	8.76	6.81	5.57	6.09	5.52	6.39	5.28	2.99	6.5	2.67	4.92	6.76	4.59	5.87	3.12
57	3.66	2.38	1.79	3.15	3.68	3.1	3.52	3.76	6.35	7.03	6.36	7.15	6.37	7.51	7.41	9.02	6.84	6.04	6.55	5.76	6.57	5.42	3.16	6.77	2.61	5.03	6.66	4.9	6.02	3.29
58	3.81	2.41	1.86	3.16	3.93	3.15	3.54	3.85	6.21	6.73	6.47	6.95	7.12	8.42	7.85	9.17	6.81	6.43	6.93	5.94	6.68	5.52	3.32	6.94	2.53	5.08	6.52	5.16	6.17	3.47
59	3.96	2.44	1.93	3.17	4.16	3.18	3.56	3.92	6.07	6.43	6.53	6.73	7.8	9.24	8.25	9.27	6.78	6.73	7.22	6.08	6.72	5.59	3.48	7.08	2.44	5.12	6.36	5.43	6.25	3.64
60	4.1	2.48	2.01	3.16	4.38	3.21	3.58	3.98	5.9	6.13	6.54	6.48	8.43	9.92	8.55	9.29	6.74	6.95	7.43	6.14	6.72	5.62	3.59	7.13	2.35	5.15	6.14	5.66	6.3	3.78
61	4.24	2.5	2.08	3.16	4.6	3.21	3.57	4.01	5.72	5.85	6.5	6.2	9.01	10.38	8.74	9.28	6.68	7.06	7.55	6.16	6.68	5.6	3.72	7.14	2.25	5.15	5.95	5.84	6.31	3.89
62	4.35	2.54	2.14	3.15	4.79	3.2	3.55	4.02	5.54	5.58	6.46	5.92	9.47	10.71	8.91	9.24	6.58	7.14	7.6	6.16	6.64	5.59	3.81	7.14	2.15	5.13	5.72	5.95	6.31	3.97
63	4.49	2.58	2.2	3.14	4.94	3.17	3.54	4.03	5.38	5.35	6.37	5.65	9.82	10.86	8.98	9.16	6.45	7.15	7.62	6.12	6.55	5.54	3.88	7.08	2.06	5.08	5.5	6.03	6.28	4.06
64	4.59	2.62	2.23	3.11	5.07	3.13	3.52	4.06	5.23	5.13	6.25	5.4	10.08	10.94	9.05	9	6.34	7.12	7.56	6.05	6.41	5.48	3.91	7.01	1.95	5.03	5.29	6.06	6.24	4.12
65	4.69	2.7	2.26	3.09	5.16	3.1	3.5	4.07	5.09	4.95	6.12	5.18	10.23	10.95	9.07	8.79	6.19	7.07	7.48	5.93	6.24	5.4	3.93	6.88	1.85	4.97	5.07	6.07	6.15	4.15
66	4.77	2.76	2.3	3.07	5.22	3.06	3.48	4.09	4.97	4.83	5.95	4.98	10.33	10.92	9.06	8.55	6.04	6.99	7.38	5.81	6.06	5.29	3.96	6.74	1.76	4.87	4.88	6.01	6.07	4.18
67	4.86	2.82	2.35	3.05	5.26	3.02	3.44	4.11	4.86	4.68	5.73	4.79	10.39	10.83	9	8.29	5.86	6.85	7.21	5.64	5.85	5.16	3.98	6.57	1.68	4.77	4.73	5.97	6	4.19
68	4.94	2.87	2.39	3.03	5.27	3	3.41	4.13	4.72	4.53	5.53	4.59	10.38	10.69	8.93	7.99	5.75	6.7	7.06	5.49	5.65	5	4	6.39	1.6	4.66	4.58	5.87	5.87	4.17
69	5.02	2.91	2.44	3	5.27	2.99	3.38	4.15	4.57	4.39	5.27	4.39	10.33	10.52	8.81	7.67	5.55	6.5	6.83	5.32	5.39	4.82	3.98	6.18	1.56	4.55	4.47	5.75	5.75	4.14
70	5.09	2.97	2.48	2.96	5.25	2.95	3.34	4.14	4.41	4.26	5.06	4.22	10.26	10.28	8.67	7.39	5.38	6.29	6.59	5.11	5.14	4.66	3.96	5.98	1.5	4.43	4.32	5.58	5.63	4.1
71	5.11	2.96	2.49	2.88	5.12	2.88	3.26	4.09	4.24	4.15	4.85	4.04	10.18	10	8.5	7.1	5.22	6.05	6.3	4.91	4.89	4.47	3.93	5.78	1.45	4.31	4.19	5.44	5.51	4.05
72	5.09	2.97	2.48	2.81	4.96	2.79	3.19	4.02	4.11	4.07	4.62	3.91	10.03	9.71	8.34	6.85	5.07	5.78	6.07	4.72	4.66	4.31	3.88	5.63	1.41	4.19	4.05	5.28	5.37	3.99
73	4.98	2.91	2.42	2.69	4.71	2.66	3.06	3.9	4.18	4.13	4.61	3.96	10.29	9.8	8.5	6.85	5.1	5.81	6.09	4.75	4.64	4.33	4	5.67	1.35	4.05	3.92	5.05	5.15	3.89
74	5.01	2.94	2.42	2.66	4.59	2.62	3.02	3.88	4.12	4.07	4.5	3.92	10.22	9.62	8.43	6.68	5.02	5.65	5.92	4.61	4.53	4.24	3.98	5.59	1.32	3.95	3.79	4.83	4.99	3.8
75	5.04	2.95	2.43	2.63	4.46	2.57	2.98	3.87	3.99	3.96	4.34	3.8	10	9.33	8.16	6.42	4.86	5.39	5.65	4.43	4.36	4.1	3.9	5.38	1.29	3.82	3.69	4.61	4.8	3.71
76	5.05	2.97	2.45	2.6	4.34	2.54	2.94	3.86	3.85	3.86	4.16	3.67	9.75	8.99	7.93	6.19	4.7	5.2	5.41	4.25	4.21	3.98	3.81	5.17	1.26	3.7	3.59	4.39	4.62	3.6
77	5.06	3	2.44	2.57	4.19	2.5	2.91	3.85	3.76	3.79	4.02	3.59	9.47	8.67	7.67	5.98	4.56	5.01	5.2	4.1	4.07	3.84	3.71	4.95	1.24	3.6	3.49	4.17	4.47	3.49
78	5.07	3.06	2.43	2.54	4.04	2.45	2.88	3.84	3.69	3.71	3.89	3.5	9.14	8.33	7.39	5.82	4.42	4.81	4.99	3.99	3.95	3.7	3.63	4.76	1.23	3.49	3.39	3.96	4.34	3.38
79	5.06	3.12	2.42	2.52	3.87	2.41	2.84	3.81	3.61	3.68	3.8	3.45	8.83	8.01	7.12	5.65	4.31	4.62	4.79	3.91	3.81	3.6	3.55	4.57	1.22	3.39	3.29	3.75	4.2	3.28
80	5.03	3.16	2.39	2.51	3.7	2.37	2.81	3.76	3.53	3.61	3.68	3.4	8.53	7.71	6.84	5.49	4.2	4.47	4.58	3.87	3.72	3.5	3.47	4.39	1.22	3.3	3.21	3.57	4.12	3.18
81	5.01	3.21	2.36	2.48	3.53	2.33	2.78	3.72	3.46	3.55	3.57	3.38	8.24	7.48	6.6	5.33	4.1	4.31	4.37	3.82	3.62	3.41	3.38	4.2	1.21	3.2	3.13	3.42	4.04	3.06
82	4.99	3.26	2.34	2.45	3.38	2.28	2.75	3.65	3.41	3.52	3.47	3.38	7.97	7.27	6.38	5.2	4.01	4.16	4.21	3.77	3.52	3.33	3.27	4.04	1.21	3.1	3.08	3.27	3.94	2.93
83	4.95	3.28	2.32	2.43	3.23	2.23	2.73	3.61	3.34	3.46	3.36	3.32	7.68	7.01	6.17	5.05	3.9	4.05	4.09	3.72	3.41	3.28	3.17	3.89	1.2	3.04	3.05	3.17	3.85	2.8
84	4.92	3.3	2.3	2.41	3.08	2.18	2.72	3.57	3.3	3.43	3.26	3.28	7.41	6.78	5.93	4.87	3.81	3.93	3.94	3.66	3.28	3.23	3.06	3.75	1.16	2.97	2.98	3.07	3.73	2.67
85	4.88	3.34	2.26	2.39	2.94	2.14	2.7	3.54	3.26	3.4	3.18	3.24	7.18	6.49	5.72	4.71	3.72	3.78	3.79	3.58	3.2	3.18	2.97	3.61	1.14	2.92	2.96	2.98	3.66	2.58
86	4.83	3.36	2.24	2.38	2.83	2.11	2.69	3.52	3.21	3.32	3.1	3.22	6.96	6.27	5.55	4.62	3.63	3.7	3.69	3.51	3.12	3.12	2.89	3.48	1.11	2.85	2.92	2.91	3.57	2.47
87	4.77	3.38	2.21	2.36	2.72	2.07	2.69	3.49	3.16	3.29	3.01	3.18	6.73	6.04	5.35	4.51	3.52	3.63	3.56	3.44	3.06	3.08	2.82	3.38	1.1	2.76	2.89	2.84	3.46	2.38
88	4.69	3.42	2.18	2.35	2.63	2.05	2.7	3.43	3.13	3.27	2.95	3.16	6.51	5.87	5.17	4.4	3.41	3.57	3.47	3.4	2.99	3.06	2.73	3.31	1.09	2.7	2.86	2.77	3.35	2.29
89	4.63	3.44	2.14	2.34	2.54	2.01	2.7	3.38	3.1	3.22	2.88	3.13	6.24	5.71	5.01	4.33	3.34	3.5	3.36	3.37	2.94	3.03	2.65	3.25	1.08	2.63	2.81	2.69	3.25	2.17
90	4.56	3.46	2.14	2.33	2.46	1.98	2.69	3.32	3.08	3.2	2.8	3.12	6.04	5.57	4.89	4.26	3.28	3.46	3.28	3.32	2.9	3.01	2.58	3.2	1.08	2.56	2.79	2.61	3.19	2.08
91	4.48	3.46	2.12	2.31	2.39	1.95	2.68	3.27	3.03	3.17	2.72	3.11	5.84	5.39	4.74	4.18	3.21	3.39	3.17	3.23	2.87	2.98	2.53	3.12	1.07	2.51	2.76	2.55	3.11	2.01
92	4.4	3.47	2.1	2.3	2.3	1.93	2.66	3.21	2.97	3.16	2.64	3.09	5.62	5.29	4.61	4.11	3.13	3.31	3.06	3.16	2.83	2.95	2.48	3.05	1.05	2.48	2.74	2.5	3.04	1.94
93	4.32	3.46	2.08	2.27	2.24	1.91	2.64	3.17	2.92	3.13	2.54	3.02	5.42	5.17	4.47	4.05	3.03	3.26	2.96	3.08	2.79	2.91	2.43	2.99	1.05	2.45	2.72	2.46	2.97	1.87
94	4.24	3.45	2.06	2.25	2.19	1.89	2.63	3.11	2.88	3.1	2.49	2.97	5.27	5.06	4.3	4.01	2.94	3.18	2.9	3.04	2.74	2.89	2.4	2.96	1.04	2.42	2.69	2.42	2.9	1.81
95	4.19	3.45	2.05	2.28	2.17	1.89	2.63	3.07	2.85	3.05	2.43	2.94	5.13	4.94	4.18	3.98	2.85	3.11	2.82	2.98	2.72	2.86	2.35	2.88	1.03	2.41	2.66	2.37	2.85	1.76
96	4.11	3.43	2.03	2.29	2.18	1.86	2.61	3.03	2.81	3	2.35	2.9	4.99	4.88	4.08	3.93	2.77	3.06	2.77	2.9	2.66	2.82	2.32	2.82	1.01	2.4	2.65	2.32	2.83	1.71
97	4.04	3.4	2.02	2.3	2.18	1.85	2.58	2.98	2.76	2.95	2.28	2.87	4.9	4.84	3.99	3.89	2.7	3.01	2.71	2.86	2.61	2.78	2.31	2.76	0.99	2.37	2.61	2.29	2.81	1.66
98	3.97	3.4	2.01	2.3	2.2	1.84	2.57	2.95	2.7	2.9	2.23	2.84	4.76	4.76	3.9	3.83	2.65	2.93	2.64	2.83	2.56	2.75	2.29	2.71	0.98	2.35	2.57	2.25	2.79	1.59
99	3.89	3.38	1.98	2.3	2.2	1.82	2.55	2.91	2.67	2.89	2.19	2.8	4.66	4.72	3.8	3.8	2.59	2.87	2.58	2.81	2.52	2.72	2.26	2.67	0.97	2.31	2.54	2.22	2.76	1.55
100	3.81	3.33	1.94	2.27	2.2	1.78	2.54	2.88	2.64	2.85	2.17	2.77	4.5	4.67	3.71	3.73	2.53	2.79	2.5	2.79	2.47	2.68	2.23	2.63	0.95	2.28	2.5	2.19	2.74	1.5
101	3.77	3.29	1.9	2.28	2.21	1.76	2.55	2.87	2.59	2.85	2.16	2.75	4.39	4.61	3.62	3.67	2.5	2.73	2.45	2.8	2.45	2.65	2.2	2.59	0.92	2.24	2.49	2.15	2.71	1.46
102	3.71	3.23	1.87	2.27	2.23	1.73	2.56	2.85	2.56	2.79	2.13	2.73	4.25	4.52	3.56	3.64	2.45	2.72	2.4	2.77	2.42	2.63	2.17	2.57	0.91	2.21	2.46	2.12	2.68	1.43
103	3.64	3.18	1.85	2.27	2.23	1.72	2.58	2.83	2.55	2.8	2.11	2.72	4.17	4.49	3.5	3.61	2.41	2.7	2.38	2.78	2.41	2.63	2.16	2.56	0.88	2.2	2.42	2.09	2.66	1.39
104	3.58	3.12	1.82	2.28	2.23	1.7	2.59	2.78	2.51	2.79	2.09	2.71	4.08	4.45	3.45	3.58	2.38	2.69	2.34	2.77	2.36	2.6	2.14	2.55	0.87	2.18	2.39	2.07	2.63	1.36
105	3.51	3.04	1.79	2.29	2.27	1.7	2.61	2.74	2.49	2.78	2.05	2.67	4	4.44	3.41	3.61	2.34	2.67	2.3	2.76	2.32	2.58	2.12	2.53	0.86	2.16	2.36	2.05	2.62	1.33
106	3.45	2.98	1.77	2.3	2.29	1.69	2.62	2.72	2.44	2.74	2.02	2.64	3.93	4.38	3.35	3.59	2.31	2.63	2.25	2.75	2.28	2.55	2.09	2.48	0.85	2.15	2.33	2.03	2.6	1.31
107	3.39	2.91	1.74	2.3	2.32	1.69	2.6	2.72	2.41	2.71	1.99	2.64	3.88	4.33	3.32	3.59	2.27	2.6	2.22	2.74	2.24	2.53	2.07	2.46	0.85	2.14	2.3	2	2.58	1.3
108	3.33	2.84	1.71	2.31	2.35	1.7	2.58	2.73	2.38	2.71	1.96	2.62	3.82	4.28	3.26	3.57	2.24	2.56	2.16	2.71	2.21	2.49	2.05	2.44	0.85	2.13	2.27	1.99	2.58	1.29
109	3.28	2.8	1.69	2.31	2.37	1.71	2.56	2.72	2.35	2.69	1.93	2.56	3.79	4.24	3.24	3.54	2.19	2.56	2.12	2.71	2.18	2.48	2.03	2.43	0.84	2.14	2.23	1.97	2.56	1.29
110	3.24	2.76	1.66	2.32	2.38	1.74	2.55	2.72	2.31	2.66	1.91	2.53	3.75	4.17	3.21	3.53	2.17	2.54	2.07	2.71	2.16	2.46	2	2.39	0.85	2.14	2.2	1.96	2.56	1.27
111	3.18	2.7	1.63	2.32	2.39	1.74	2.53	2.72	2.29	2.64	1.88	2.52	3.68	4.11	3.16	3.5	2.14	2.53	2.04	2.73	2.14	2.42	2	2.38	0.85	2.14	2.17	1.96	2.52	1.26
112	3.14	2.63	1.61	2.33	2.39	1.75	2.52	2.72	2.28	2.62	1.86	2.48	3.62	4.07	3.12	3.54	2.1	2.48	2.01	2.71	2.13	2.4	1.98	2.36	0.84	2.14	2.14	1.93	2.48	1.25
113	3.1	2.56	1.59	2.32	2.39	1.74	2.51	2.72	2.25	2.6	1.85	2.45	3.6	4.01	3.08	3.53	2.07	2.46	1.99	2.72	2.15	2.38	1.96	2.34	0.84	2.15	2.12	1.92	2.44	1.24
114	3.05	2.48	1.57	2.31	2.4	1.74	2.5	2.73	2.21	2.57	1.81	2.39	3.59	3.95	3.04	3.5	2.05	2.44	1.96	2.71	2.16	2.38	1.94	2.31	0.82	2.15	2.09	1.88	2.39	1.21
115	2.99	2.41	1.55	2.3	2.41	1.73	2.5	2.73	2.16	2.57	1.78	2.39	3.57	3.9	3.02	3.48	2.04	2.43	1.93	2.7	2.17	2.36	1.94	2.3	0.81	2.15	2.04	1.85	2.35	1.2
116	2.95	2.35	1.53	2.3	2.46	1.73	2.5	2.74	2.13	2.55	1.76	2.36	3.55	3.86	3.01	3.48	2.03	2.39	1.9	2.69	2.18	2.33	1.95	2.28	0.78	2.14	2.02	1.83	2.32	1.18
117	2.89	2.28	1.5	2.3	2.48	1.74	2.48	2.74	2.09	2.52	1.74	2.35	3.51	3.83	3	3.45	2.01	2.34	1.88	2.68	2.16	2.31	1.94	2.25	0.76	2.14	1.98	1.82	2.28	1.15
118	2.84	2.23	1.47	2.31	2.49	1.73	2.47	2.73	2.06	2.49	1.7	2.35	3.47	3.79	2.99	3.4	1.97	2.29	1.85	2.65	2.14	2.29	1.91	2.22	0.75	2.14	1.95	1.79	2.24	1.13
119	2.82	2.18	1.44	2.32	2.49	1.73	2.45	2.73	2.04	2.49	1.69	2.32	3.46	3.72	2.98	3.38	1.96	2.25	1.83	2.65	2.12	2.28	1.91	2.2	0.74	2.15	1.92	1.79	2.19	1.13
120	2.79	2.13	1.41	2.33	2.48	1.73	2.43	2.74	2.02	2.5	1.67	2.31	3.43	3.67	2.96	3.36	1.93	2.21	1.81	2.63	2.11	2.27	1.91	2.17	0.71	2.16	1.89	1.77	2.14	1.12
121	2.76	2.08	1.36	2.32	2.47	1.73	2.43	2.73	1.99	2.5	1.64	2.27	3.38	3.61	2.93	3.32	1.89	2.18	1.79	2.63	2.11	2.25	1.88	2.15	0.7	2.16	1.88	1.74	2.1	1.11
122	2.73	2.04	1.32	2.31	2.44	1.72	2.44	2.71	1.97	2.49	1.62	2.21	3.33	3.56	2.93	3.3	1.87	2.13	1.79	2.65	2.13	2.25	1.84	2.12	0.68	2.16	1.86	1.71	2.04	1.09
123	2.7	2.02	1.29	2.3	2.43	1.74	2.44	2.7	1.93	2.49	1.61	2.16	3.29	3.5	2.9	3.28	1.83	2.08	1.76	2.66	2.13	2.24	1.82	2.11	0.66	2.17	1.83	1.69	1.99	1.08
124	2.69	1.99	1.28	2.3	2.42	1.75	2.41	2.71	1.9	2.49	1.59	2.1	3.24	3.44	2.87	3.27	1.79	2.04	1.75	2.64	2.14	2.23	1.81	2.12	0.65	2.17	1.82	1.66	1.93	1.06
125	2.64	1.95	1.28	2.29	2.38	1.77	2.39	2.71	1.85	2.49	1.57	2.04	3.19	3.37	2.82	3.27	1.74	1.96	1.73	2.63	2.14	2.21	1.76	2.09	0.63	2.19	1.8	1.64	1.88	1.04
126	2.59	1.91	1.26	2.28	2.34	1.79	2.37	2.71	1.73	2.42	1.5	1.93	3.07	3.18	2.71	3.16	1.64	1.84	1.66	2.57	2.06	2.14	1.68	2	0.61	2.17	1.77	1.6	1.84	1.03
127	2.56	1.88	1.23	2.26	2.3	1.8	2.36	2.71	1.69	2.44	1.49	1.89	3.05	3.14	2.67	3.13	1.61	1.79	1.63	2.56	2.08	2.13	1.64	2	0.6	2.17	1.76	1.57	1.8	1.01
128	2.53	1.85	1.2	2.25	2.26	1.82	2.33	2.71	1.65	2.46	1.46	1.84	3.03	3.09	2.65	3.08	1.59	1.74	1.62	2.53	2.07	2.13	1.59	1.99	0.59	2.17	1.73	1.55	1.79	1
129	2.5	1.83	1.17	2.25	2.23	1.86	2.34	2.71	1.62	2.51	1.44	1.81	3.01	3.08	2.63	3.1	1.59	1.71	1.61	2.52	2.12	2.14	1.57	1.98	0.57	2.17	1.71	1.53	1.75	0.98
130	2.48	1.8	1.14	2.23	2.18	1.88	2.31	2.67	1.65	2.66	1.49	1.86	3.12	3.17	2.72	3.21	1.64	1.74	1.66	2.63	2.24	2.22	1.62	2.06	0.56	2.18	1.69	1.51	1.72	0.97
131	2.45	1.78	1.11	2.19	2.14	1.92	2.3	2.65	1.59	2.64	1.46	1.8	3.07	3.1	2.65	3.17	1.6	1.68	1.64	2.56	2.22	2.19	1.58	2	0.55	2.17	1.67	1.49	1.71	0.96
132	2.42	1.78	1.09	2.17	2.12	1.93	2.27	2.62	1.56	2.65	1.44	1.75	3.02	3.02	2.62	3.11	1.56	1.64	1.61	2.5	2.22	2.18	1.57	1.99	0.54	2.16	1.63	1.47	1.66	0.94
133	2.38	1.76	1.06	2.15	2.08	1.93	2.24	2.61	1.58	2.74	1.45	1.77	3.04	3.05	2.64	3.1	1.58	1.66	1.64	2.53	2.3	2.23	1.59	2.03	0.53	2.16	1.61	1.47	1.63	0.94
134	2.34	1.73	1.03	2.12	2.05	1.94	2.21	2.61	1.51	2.72	1.4	1.69	2.97	2.95	2.57	2.99	1.54	1.6	1.6	2.46	2.28	2.17	1.52	1.97	0.52	2.17	1.57	1.45	1.59	0.94
135	2.3	1.69	1	2.07	2.02	1.94	2.17	2.6	1.5	2.79	1.41	1.69	3.01	2.99	2.57	3.01	1.55	1.61	1.61	2.46	2.32	2.21	1.53	2	0.51	2.18	1.55	1.42	1.55	0.93
136	2.27	1.67	0.97	2.06	1.98	1.94	2.14	2.6	1.48	2.8	1.41	1.67	2.99	3	2.57	3	1.55	1.58	1.62	2.45	2.33	2.23	1.51	2.01	0.5	2.22	1.54	1.4	1.5	0.91
137	2.24	1.65	0.94	2.02	1.92	1.94	2.11	2.6	1.45	2.81	1.37	1.64	2.95	2.95	2.56	2.95	1.51	1.55	1.59	2.42	2.33	2.24	1.48	1.99	0.5	2.22	1.49	1.37	1.46	0.9
138	2.21	1.6	0.92	2	1.87	1.92	2.1	2.59	1.41	2.82	1.35	1.59	2.91	2.92	2.53	2.9	1.5	1.53	1.57	2.38	2.3	2.24	1.47	1.95	0.49	2.22	1.48	1.35	1.44	0.9
139	2.19	1.57	0.89	1.98	1.84	1.9	2.08	2.55	1.38	2.84	1.35	1.56	2.89	2.89	2.53	2.89	1.48	1.5	1.56	2.36	2.31	2.25	1.47	1.94	0.56	2.42	1.61	1.5	1.57	1
140	2.18	1.53	0.86	1.95	1.78	1.9	2.06	2.52	1.35	2.86	1.34	1.54	2.83	2.85	2.49	2.89	1.47	1.48	1.54	2.31	2.29	2.26	1.45	1.93	0.55	2.4	1.58	1.47	1.53	0.98
141	2.18	1.51	0.85	1.92	1.73	1.92	2.05	2.52	1.31	2.85	1.32	1.52	2.78	2.8	2.46	2.85	1.45	1.45	1.51	2.25	2.24	2.24	1.41	1.88	0.53	2.36	1.54	1.44	1.52	0.96
142	2.16	1.48	0.83	1.89	1.7	1.94	2.04	2.51	1.29	2.9	1.3	1.5	2.74	2.78	2.47	2.81	1.43	1.44	1.49	2.22	2.21	2.23	1.37	1.88	0.52	2.37	1.51	1.42	1.49	0.94
143	2.13	1.47	0.8	1.87	1.65	1.95	2.03	2.5	1.25	2.91	1.29	1.48	2.68	2.74	2.45	2.77	1.39	1.43	1.48	2.18	2.17	2.23	1.35	1.86	0.51	2.38	1.48	1.38	1.46	0.92
144	2.11	1.45	0.78	1.84	1.6	1.94	2.01	2.49	1.21	2.87	1.28	1.44	2.6	2.7	2.41	2.72	1.37	1.38	1.46	2.13	2.16	2.21	1.31	1.82	0.5	2.34	1.45	1.37	1.43	0.89
145	2.1	1.43	0.76	1.79	1.55	1.94	1.98	2.48	1.2	2.89	1.27	1.42	2.55	2.67	2.38	2.69	1.36	1.37	1.45	2.1	2.16	2.21	1.29	1.8	0.48	2.32	1.43	1.35	1.4	0.88
146	2.09	1.41	0.76	1.75	1.5	1.94	1.96	2.48	1.13	2.8	1.2	1.35	2.43	2.57	2.27	2.58	1.29	1.3	1.38	2	2.09	2.13	1.2	1.73	0.47	2.31	1.41	1.34	1.36	0.85
147	2.09	1.4	0.76	1.71	1.46	1.93	1.94	2.47	1.14	2.86	1.23	1.37	2.47	2.6	2.3	2.62	1.31	1.32	1.41	2.03	2.17	2.19	1.21	1.77	0.47	2.3	1.4	1.33	1.33	0.84
148	2.09	1.38	0.75	1.68	1.43	1.94	1.92	2.44	1.1	2.8	1.21	1.33	2.41	2.52	2.24	2.55	1.28	1.29	1.37	2	2.14	2.16	1.15	1.72	0.47	2.28	1.38	1.31	1.29	0.83
149	2.09	1.36	0.73	1.65	1.4	1.95	1.9	2.41	1.04	2.76	1.16	1.28	2.32	2.44	2.16	2.48	1.24	1.24	1.32	1.96	2.12	2.08	1.1	1.65	0.45	2.3	1.35	1.31	1.28	0.82
150	2.08	1.35	0.73	1.63	1.38	1.96	1.89	2.36	1.03	2.82	1.18	1.28	2.35	2.46	2.21	2.53	1.24	1.24	1.33	1.99	2.15	2.1	1.09	1.65	0.44	2.29	1.34	1.29	1.23	0.81
151	2.06	1.33	0.72	1.62	1.35	1.97	1.89	2.31	1.01	2.81	1.17	1.24	2.32	2.44	2.18	2.49	1.22	1.22	1.32	1.94	2.15	2.08	1.06	1.62	0.43	2.28	1.31	1.27	1.21	0.8
152	2.07	1.31	0.72	1.6	1.32	1.96	1.88	2.28	0.98	2.78	1.15	1.2	2.26	2.41	2.14	2.42	1.2	1.2	1.3	1.89	2.14	2.05	1.04	1.59	0.41	2.27	1.29	1.26	1.18	0.79
153	2.07	1.29	0.71	1.57	1.29	1.94	1.85	2.24	0.99	2.79	1.16	1.2	2.27	2.44	2.17	2.43	1.21	1.21	1.33	1.89	2.18	2.08	1.05	1.61	0.39	2.24	1.27	1.24	1.18	0.76
154	2.06	1.28	0.71	1.53	1.26	1.92	1.83	2.21	0.96	2.76	1.15	1.17	2.21	2.4	2.11	2.38	1.2	1.17	1.31	1.84	2.17	2.01	1.01	1.57	0.39	2.22	1.26	1.22	1.15	0.75
155	2.05	1.27	0.71	1.5	1.23	1.91	1.83	2.17	0.94	2.77	1.14	1.15	2.17	2.37	2.07	2.34	1.18	1.16	1.29	1.8	2.16	1.97	0.98	1.54	0.37	2.21	1.24	1.22	1.14	0.73
156	2.04	1.24	0.71	1.45	1.22	1.92	1.82	2.13	0.96	2.96	1.21	1.23	2.12	2.35	2.09	2.56	1.29	1.28	1.43	1.92	2.38	2.07	1.13	1.61	0.37	2.16	1.23	1.21	1.12	0.72
157	2.03	1.24	0.72	1.42	1.2	1.92	1.83	2.1	0.9	2.85	1.14	1.17	2.01	2.23	2	2.45	1.22	1.21	1.35	1.83	2.27	1.98	1.04	1.53	0.36	2.13	1.2	1.19	1.12	0.7
158	2.03	1.24	0.72	1.4	1.16	1.91	1.85	2.07	0.92	2.93	1.16	1.2	2.02	2.24	2.02	2.5	1.24	1.23	1.38	1.84	2.31	2	1.05	1.55	0.34	2.12	1.17	1.17	1.1	0.7
159	2.02	1.25	0.71	1.37	1.14	1.9	1.84	2.03	0.89	2.86	1.13	1.16	1.97	2.18	1.98	2.46	1.23	1.19	1.35	1.78	2.25	1.95	1.02	1.51	0.33	2.11	1.14	1.16	1.08	0.69
160	1.99	1.26	0.71	1.34	1.12	1.9	1.81	1.99	0.86	2.78	1.1	1.14	1.91	2.12	1.92	2.37	1.19	1.15	1.31	1.72	2.2	1.9	0.98	1.47	0.32	2.13	1.12	1.14	1.08	0.68
161	1.97	1.25	0.71	1.31	1.1	1.87	1.78	1.94	0.83	2.65	1.04	1.11	1.84	2.04	1.85	2.23	1.13	1.1	1.25	1.65	2.08	1.82	0.9	1.4	0.3	2.13	1.1	1.12	1.07	0.67
162	1.96	1.26	0.71	1.3	1.07	1.85	1.77	1.88	0.85	2.77	1.11	1.19	1.78	2	1.88	2.44	1.25	1.25	1.4	1.78	2.3	1.95	1.07	1.49	0.29	2.15	1.08	1.11	1.06	0.65
163	1.95	1.26	0.72	1.29	1.06	1.82	1.73	1.81	0.84	2.75	1.09	1.13	1.73	1.95	1.86	2.38	1.23	1.23	1.38	1.72	2.25	1.9	1.04	1.46	0.29	2.16	1.07	1.09	1.06	0.64
164	1.93	1.27	0.72	1.26	1.05	1.8	1.68	1.78	0.82	2.76	1.09	1.12	1.63	1.86	1.8	2.38	1.25	1.26	1.4	1.69	2.31	1.91	1.08	1.48	0.27	2.14	1.05	1.07	1.04	0.63
165	1.9	1.28	0.71	1.23	1.03	1.79	1.64	1.75	0.8	2.72	1.07	1.08	1.57	1.81	1.74	2.31	1.22	1.23	1.37	1.64	2.27	1.86	1.05	1.45	0.26	2.11	1.03	1.06	1.02	0.62
166	1.82	1.23	0.67	1.17	0.97	1.72	1.53	1.64	0.78	2.71	1.06	1.06	1.52	1.75	1.69	2.28	1.22	1.25	1.39	1.63	2.3	1.86	1.07	1.46	0.25	2.09	1.01	1.04	1	0.61
167	1.8	1.22	0.66	1.13	0.95	1.68	1.46	1.61	0.8	2.74	1.11	1.09	1.54	1.79	1.72	2.33	1.25	1.31	1.44	1.68	2.37	1.91	1.11	1.51	0.25	2.09	0.99	1.02	0.98	0.61
168	1.81	1.24	0.67	1.12	0.95	1.68	1.41	1.6	0.78	2.72	1.1	1.07	1.51	1.75	1.68	2.28	1.24	1.31	1.43	1.64	2.34	1.87	1.1	1.5	0.23	2.1	0.97	0.99	0.97	0.6
169	1.73	1.2	0.63	1.07	0.89	1.62	1.32	1.53	0.76	2.66	1.06	1.03	1.47	1.71	1.63	2.21	1.2	1.27	1.39	1.59	2.32	1.82	1.08	1.46	0.22	2.13	0.96	0.98	0.94	0.6
170	1.71	1.2	0.61	1.05	0.88	1.61	1.27	1.51	0.75	2.66	1.06	1.02	1.47	1.69	1.6	2.19	1.19	1.27	1.41	1.56	2.37	1.82	1.07	1.46	0.21	2.16	0.95	0.97	0.92	0.58
171	1.68	1.21	0.61	1.04	0.87	1.6	1.25	1.49	0.74	2.63	1.04	0.99	1.46	1.65	1.56	2.14	1.16	1.28	1.39	1.53	2.35	1.78	1.05	1.44	0.21	2.18	0.94	0.95	0.9	0.58
172	1.76	1.28	0.64	1.07	0.91	1.67	1.29	1.54	0.73	2.59	1.05	0.98	1.44	1.63	1.54	2.1	1.16	1.27	1.38	1.5	2.32	1.75	1.03	1.43	0.2	2.19	0.92	0.94	0.88	0.57
173	1.69	1.22	0.6	1	0.85	1.61	1.2	1.45	0.68	2.48	1	0.9	1.36	1.52	1.45	1.97	1.09	1.21	1.3	1.41	2.17	1.64	0.96	1.34	0.19	2.21	0.9	0.92	0.87	0.56
174	1.74	1.28	0.62	1.02	0.87	1.68	1.21	1.48	0.71	2.56	1.05	0.94	1.43	1.6	1.5	2.05	1.14	1.27	1.37	1.46	2.24	1.69	0.99	1.4	0.18	2.2	0.88	0.9	0.85	0.55
175	1.62	1.22	0.57	0.94	0.8	1.6	1.11	1.37	0.68	2.54	1.02	0.92	1.38	1.55	1.44	1.98	1.11	1.25	1.33	1.4	2.18	1.64	0.97	1.37	0.17	2.22	0.87	0.9	0.84	0.54
176	1.62	1.22	0.57	0.93	0.78	1.6	1.08	1.35	0.66	2.5	0.97	0.88	1.33	1.5	1.4	1.9	1.06	1.2	1.3	1.33	2.1	1.58	0.93	1.31	0.16	2.21	0.86	0.87	0.83	0.54
177	1.68	1.31	0.61	0.99	0.82	1.69	1.12	1.41	0.67	2.55	0.98	0.88	1.34	1.5	1.41	1.88	1.06	1.21	1.32	1.32	2.1	1.59	0.93	1.32	0.15	2.2	0.84	0.87	0.82	0.53
178	1.62	1.32	0.58	0.95	0.78	1.64	1.07	1.34	0.68	2.57	0.99	0.9	1.35	1.53	1.43	1.87	1.07	1.22	1.34	1.3	2.1	1.61	0.94	1.34	0.14	2.19	0.83	0.85	0.81	0.53
179	1.56	1.32	0.55	0.9	0.75	1.6	1.01	1.27	0.68	2.53	0.99	0.89	1.34	1.51	1.43	1.83	1.07	1.2	1.32	1.27	2.09	1.6	0.92	1.31	0.14	2.23	0.82	0.85	0.79	0.54
180	1.63	1.42	0.58	0.93	0.79	1.67	1.04	1.31	0.64	2.44	0.94	0.86	1.29	1.44	1.36	1.73	1.03	1.14	1.27	1.19	2.01	1.55	0.87	1.27	0.13	2.22	0.82	0.84	0.78	0.54
181	1.52	1.35	0.54	0.85	0.73	1.57	0.96	1.21	0.65	2.44	0.94	0.85	1.28	1.42	1.35	1.7	1.02	1.13	1.27	1.18	2.01	1.55	0.85	1.26	0.12	2.21	0.8	0.82	0.76	0.52
182	1.5	1.35	0.54	0.83	0.73	1.56	0.93	1.2	0.64	2.43	0.96	0.86	1.27	1.44	1.35	1.69	1.02	1.16	1.29	1.16	2.03	1.58	0.85	1.26	0.12	2.2	0.79	0.82	0.74	0.53
183	1.47	1.36	0.53	0.81	0.73	1.55	0.91	1.19	0.63	2.38	0.96	0.84	1.26	1.42	1.32	1.65	1	1.15	1.27	1.14	2	1.57	0.81	1.24	0.11	2.21	0.78	0.81	0.73	0.53
184	1.53	1.47	0.57	0.86	0.78	1.62	0.95	1.25	0.61	2.34	0.96	0.83	1.23	1.38	1.29	1.62	0.98	1.13	1.25	1.1	1.95	1.55	0.78	1.22	0.11	2.22	0.78	0.8	0.73	0.53
185	1.5	1.48	0.56	0.87	0.77	1.6	0.93	1.23	0.63	2.37	0.98	0.85	1.25	1.41	1.33	1.66	1.01	1.16	1.3	1.14	1.98	1.59	0.81	1.26	0.1	2.22	0.78	0.79	0.71	0.53
186	1.46	1.46	0.54	0.84	0.74	1.54	0.89	1.18	0.59	2.26	0.92	0.8	1.17	1.31	1.25	1.56	0.95	1.08	1.22	1.07	1.86	1.5	0.72	1.19	0.1	2.23	0.77	0.79	0.71	0.53
187	1.4	1.42	0.51	0.81	0.7	1.48	0.83	1.1	0.62	2.34	0.97	0.84	1.25	1.36	1.29	1.62	0.99	1.12	1.28	1.1	1.94	1.55	0.75	1.25	0.1	2.22	0.76	0.79	0.71	0.52
188	1.37	1.41	0.49	0.79	0.69	1.47	0.81	1.07	0.6	2.3	0.94	0.81	1.2	1.33	1.25	1.55	0.97	1.08	1.25	1.07	1.88	1.52	0.71	1.21	0.09	2.2	0.76	0.78	0.7	0.52
189	1.34	1.42	0.48	0.79	0.68	1.45	0.8	1.06	0.58	2.23	0.91	0.78	1.17	1.29	1.23	1.5	0.93	1.05	1.22	1.04	1.83	1.48	0.69	1.18	0.09	2.21	0.75	0.78	0.69	0.52
190	1.32	1.41	0.47	0.78	0.68	1.42	0.79	1.05	0.53	2.07	0.84	0.72	1.09	1.2	1.15	1.39	0.86	0.98	1.15	0.97	1.69	1.4	0.61	1.11	0.09	2.2	0.74	0.78	0.7	0.52
191	1.36	1.5	0.48	0.81	0.7	1.46	0.82	1.08	0.59	2.23	0.95	0.82	1.21	1.33	1.26	1.53	0.98	1.1	1.27	1.07	1.82	1.52	0.7	1.23	0.09	2.18	0.74	0.76	0.69	0.52
192	1.29	1.46	0.45	0.76	0.67	1.37	0.76	1.02	0.55	2.07	0.87	0.74	1.13	1.24	1.16	1.41	0.9	1.01	1.18	0.97	1.68	1.39	0.62	1.12	0.09	2.15	0.74	0.76	0.68	0.51
193	1.25	1.47	0.43	0.74	0.65	1.32	0.75	0.98	0.57	2.1	0.9	0.78	1.18	1.28	1.21	1.46	0.94	1.05	1.24	1.02	1.71	1.4	0.65	1.15	0.08	2.09	0.74	0.76	0.67	0.51
194	1.23	1.46	0.42	0.72	0.65	1.29	0.75	0.96	0.52	1.93	0.83	0.71	1.08	1.19	1.11	1.33	0.86	0.97	1.15	0.94	1.55	1.26	0.58	1.05	0.08	2.04	0.74	0.76	0.67	0.51
195	1.24	1.49	0.42	0.72	0.66	1.29	0.76	0.95	0.58	2.01	0.92	0.79	1.19	1.32	1.22	1.45	0.95	1.07	1.27	1.03	1.64	1.34	0.65	1.17	0.08	2.03	0.73	0.74	0.65	0.51
196	1.26	1.55	0.44	0.75	0.68	1.32	0.79	0.97	0.55	1.86	0.87	0.75	1.15	1.27	1.17	1.39	0.91	1.04	1.21	0.99	1.55	1.27	0.61	1.12	0.07	2.03	0.72	0.74	0.65	0.51
197	1.26	1.56	0.44	0.74	0.69	1.31	0.78	0.96	0.52	1.72	0.83	0.69	1.08	1.21	1.11	1.3	0.87	0.99	1.15	0.93	1.45	1.18	0.56	1.08	0.07	2.05	0.72	0.74	0.65	0.51
198	1.23	1.55	0.42	0.74	0.69	1.3	0.77	0.94	0.52	1.68	0.83	0.68	1.09	1.21	1.1	1.32	0.86	1	1.16	0.91	1.42	1.17	0.55	1.09	0.08	2.05	0.71	0.73	0.65	0.51
199	1.23	1.57	0.42	0.73	0.69	1.3	0.76	0.93	0.53	1.63	0.84	0.68	1.09	1.22	1.1	1.32	0.87	1	1.15	0.9	1.38	1.15	0.54	1.11	0.07	2.06	0.71	0.73	0.63	0.51
200	1.23	1.62	0.42	0.73	0.69	1.31	0.76	0.95	0.52	1.57	0.83	0.67	1.08	1.19	1.09	1.3	0.86	1.01	1.15	0.88	1.33	1.13	0.53	1.1	0.07	2.07	0.71	0.74	0.64	0.51
201	1.13	1.5	0.36	0.65	0.62	1.18	0.67	0.86	0.49	1.47	0.81	0.65	1.05	1.16	1.06	1.26	0.83	1	1.12	0.85	1.26	1.08	0.51	1.06	0.07	2.06	0.71	0.73	0.64	0.51
202	1.14	1.52	0.37	0.63	0.63	1.18	0.66	0.86	0.48	1.38	0.8	0.63	1.04	1.14	1.05	1.24	0.82	0.97	1.11	0.83	1.22	1.05	0.48	1.04	0.07	2.03	0.7	0.73	0.63	0.51
203	1.1	1.49	0.35	0.6	0.62	1.13	0.63	0.84	0.48	1.34	0.79	0.62	1.03	1.14	1.04	1.25	0.82	0.98	1.1	0.82	1.19	1.03	0.48	1.04	0.07	2.03	0.69	0.73	0.63	0.5
204	1.09	1.51	0.35	0.59	0.62	1.09	0.62	0.84	0.52	1.4	0.85	0.68	1.1	1.22	1.11	1.33	0.88	1.06	1.19	0.88	1.25	1.09	0.52	1.1	0.06	2	0.7	0.73	0.64	0.5
205	1.15	1.58	0.38	0.64	0.67	1.13	0.66	0.89	0.51	1.35	0.85	0.67	1.09	1.21	1.11	1.32	0.87	1.05	1.18	0.87	1.22	1.08	0.51	1.08	0.06	1.97	0.69	0.72	0.63	0.51
206	1.15	1.57	0.38	0.63	0.68	1.11	0.64	0.89	0.51	1.35	0.85	0.66	1.1	1.22	1.11	1.31	0.86	1.07	1.19	0.87	1.21	1.06	0.49	1.08	0.06	1.95	0.68	0.72	0.62	0.5
207	1.14	1.55	0.37	0.62	0.68	1.07	0.62	0.89	0.51	1.32	0.85	0.68	1.1	1.22	1.1	1.3	0.86	1.08	1.18	0.86	1.19	1.05	0.49	1.07	0.06	1.95	0.69	0.73	0.62	0.5
208	1.1	1.51	0.35	0.59	0.65	1.01	0.59	0.87	0.51	1.3	0.83	0.67	1.09	1.22	1.11	1.3	0.86	1.1	1.18	0.85	1.16	1.03	0.48	1.07	0.06	1.95	0.69	0.72	0.61	0.5
209	1.1	1.5	0.35	0.58	0.66	1	0.58	0.86	0.51	1.27	0.84	0.66	1.09	1.22	1.11	1.3	0.87	1.11	1.18	0.85	1.14	1.01	0.48	1.05	0.06	1.93	0.68	0.72	0.6	0.5
210	1.02	1.37	0.32	0.53	0.61	0.92	0.53	0.79	0.51	1.22	0.83	0.65	1.09	1.21	1.11	1.29	0.86	1.11	1.17	0.83	1.11	1	0.47	1.05	0.06	1.92	0.68	0.73	0.62	0.5
211	1.02	1.35	0.31	0.53	0.61	0.91	0.52	0.76	0.5	1.2	0.83	0.66	1.09	1.19	1.12	1.27	0.87	1.1	1.16	0.81	1.08	1	0.47	1.06	0.06	1.9	0.68	0.72	0.61	0.5
212	1.02	1.36	0.32	0.52	0.62	0.9	0.52	0.76	0.48	1.15	0.82	0.66	1.06	1.18	1.1	1.26	0.85	1.07	1.14	0.79	1.03	0.98	0.44	1.04	0.05	1.87	0.68	0.72	0.6	0.51
213	1	1.37	0.31	0.5	0.6	0.88	0.51	0.75	0.48	1.11	0.81	0.64	1.06	1.15	1.08	1.24	0.84	1.07	1.12	0.78	1.01	0.96	0.44	1.03	0.06	1.84	0.68	0.73	0.61	0.5
214	0.98	1.36	0.3	0.48	0.6	0.86	0.51	0.74	0.48	1.06	0.81	0.64	1.04	1.15	1.06	1.23	0.83	1.04	1.12	0.77	0.99	0.94	0.42	1.01	0.06	1.8	0.68	0.72	0.61	0.51
215	0.98	1.36	0.3	0.47	0.61	0.86	0.5	0.72	0.45	1.01	0.78	0.62	1.02	1.11	1.04	1.2	0.81	1.03	1.09	0.74	0.96	0.93	0.42	1	0.06	1.78	0.67	0.72	0.6	0.51
216	0.97	1.35	0.3	0.46	0.6	0.85	0.49	0.7	0.45	0.96	0.76	0.59	1	1.08	1.01	1.17	0.79	1	1.07	0.72	0.93	0.9	0.38	0.96	0.06	1.76	0.69	0.73	0.59	0.51
217	0.96	1.35	0.29	0.44	0.6	0.84	0.49	0.69	0.46	0.97	0.79	0.62	1.01	1.09	1.02	1.17	0.79	1.01	1.08	0.73	0.93	0.89	0.39	0.96	0.06	1.74	0.68	0.73	0.6	0.51
218	1.06	1.47	0.34	0.5	0.67	0.91	0.56	0.76	0.47	0.98	0.81	0.64	1.05	1.12	1.06	1.21	0.83	1.04	1.11	0.76	0.95	0.92	0.41	0.98	0.05	1.74	0.68	0.73	0.59	0.51
219	1.03	1.44	0.32	0.47	0.66	0.88	0.53	0.72	0.48	0.95	0.79	0.63	1.04	1.12	1.05	1.2	0.82	1.02	1.09	0.74	0.93	0.89	0.4	0.98	0.06	1.74	0.68	0.72	0.58	0.52
220	0.94	1.35	0.28	0.41	0.6	0.82	0.48	0.65	0.48	0.94	0.8	0.63	1.04	1.11	1.04	1.2	0.82	1.01	1.1	0.74	0.91	0.89	0.4	0.98	0.06	1.76	0.68	0.72	0.58	0.52
221	0.93	1.34	0.27	0.4	0.59	0.8	0.47	0.64	0.48	0.94	0.8	0.64	1.05	1.13	1.04	1.19	0.83	1.03	1.11	0.75	0.92	0.9	0.4	0.99	0.06	1.76	0.69	0.72	0.58	0.52
222	0.92	1.34	0.27	0.4	0.58	0.78	0.47	0.63	0.47	0.92	0.79	0.64	1.03	1.1	1.02	1.17	0.81	1.01	1.08	0.73	0.88	0.87	0.38	0.96	0.06	1.76	0.69	0.72	0.58	0.53
223	0.91	1.33	0.26	0.38	0.58	0.76	0.45	0.62	0.49	0.91	0.8	0.68	1.05	1.12	1.05	1.2	0.84	1.02	1.1	0.75	0.9	0.88	0.39	0.99	0.06	1.74	0.68	0.72	0.57	0.53
224	0.9	1.32	0.26	0.37	0.58	0.74	0.45	0.62	0.48	0.88	0.8	0.68	1.04	1.12	1.03	1.18	0.82	1.02	1.08	0.73	0.88	0.86	0.39	0.97	0.06	1.71	0.68	0.72	0.58	0.53
225	0.9	1.31	0.26	0.36	0.57	0.72	0.45	0.59	0.48	0.86	0.79	0.68	1.04	1.12	1.04	1.19	0.82	1.02	1.09	0.74	0.87	0.87	0.38	0.98	0.06	1.67	0.68	0.72	0.57	0.53
226	0.89	1.3	0.26	0.35	0.57	0.71	0.44	0.61	0.48	0.86	0.8	0.67	1.04	1.12	1.04	1.19	0.82	1.01	1.09	0.72	0.87	0.86	0.38	0.99	0.06	1.64	0.68	0.71	0.56	0.53
227	0.89	1.29	0.25	0.34	0.57	0.69	0.43	0.61	0.49	0.84	0.8	0.67	1.04	1.12	1.02	1.19	0.82	1	1.08	0.72	0.85	0.85	0.38	0.99	0.06	1.61	0.68	0.72	0.56	0.53
228	0.9	1.28	0.25	0.33	0.56	0.69	0.43	0.6	0.48	0.82	0.8	0.66	1.03	1.12	1.02	1.19	0.82	1	1.08	0.72	0.85	0.85	0.38	0.99	0.06	1.59	0.68	0.71	0.56	0.54
229	0.9	1.26	0.25	0.33	0.56	0.67	0.43	0.6	0.47	0.81	0.79	0.66	1.03	1.12	1.02	1.17	0.8	0.99	1.07	0.7	0.83	0.84	0.37	0.99	0.05	1.56	0.67	0.71	0.55	0.53
230	0.9	1.25	0.25	0.32	0.56	0.66	0.43	0.6	0.47	0.79	0.78	0.67	1.01	1.12	1.01	1.17	0.8	0.98	1.05	0.7	0.82	0.84	0.36	0.99	0.06	1.55	0.66	0.71	0.55	0.52
231	0.89	1.24	0.25	0.32	0.55	0.65	0.43	0.62	0.47	0.78	0.79	0.69	1.02	1.14	1.01	1.18	0.8	1	1.06	0.7	0.82	0.84	0.36	1	0.06	1.54	0.67	0.71	0.55	0.53
232	0.89	1.23	0.24	0.32	0.55	0.65	0.42	0.61	0.47	0.77	0.79	0.68	1.02	1.13	1.02	1.18	0.81	0.99	1.06	0.7	0.81	0.84	0.36	1.01	0.06	1.5	0.66	0.71	0.55	0.53
233	0.9	1.22	0.25	0.32	0.56	0.65	0.42	0.61	0.46	0.76	0.79	0.68	1.01	1.12	1.03	1.19	0.79	0.98	1.05	0.68	0.81	0.84	0.35	1	0.06	1.48	0.67	0.71	0.55	0.54
234	0.89	1.23	0.24	0.32	0.55	0.64	0.41	0.61	0.48	0.76	0.79	0.68	1.02	1.14	1.03	1.18	0.8	0.97	1.06	0.68	0.79	0.83	0.36	1	0.06	1.47	0.66	0.71	0.55	0.54
235	0.88	1.22	0.24	0.32	0.55	0.64	0.4	0.59	0.47	0.75	0.79	0.69	1.02	1.15	1.04	1.18	0.8	0.97	1.05	0.69	0.8	0.83	0.36	1	0.06	1.47	0.68	0.71	0.56	0.54
236	0.88	1.22	0.23	0.31	0.55	0.64	0.39	0.58	0.48	0.73	0.79	0.68	1.02	1.16	1.01	1.18	0.8	0.97	1.05	0.69	0.8	0.82	0.36	0.98	0.06	1.44	0.66	0.71	0.55	0.54
237	0.88	1.22	0.23	0.31	0.55	0.64	0.39	0.58	0.48	0.73	0.79	0.7	1.02	1.17	1.02	1.19	0.8	0.99	1.05	0.69	0.79	0.82	0.37	0.99	0.06	1.42	0.66	0.71	0.55	0.54
238	0.89	1.2	0.23	0.32	0.56	0.62	0.39	0.58	0.47	0.71	0.78	0.67	1.01	1.13	1	1.16	0.78	1	1.03	0.68	0.77	0.8	0.35	0.97	0.05	1.39	0.66	0.7	0.54	0.53
239	0.89	1.15	0.23	0.3	0.55	0.61	0.38	0.57	0.48	0.7	0.8	0.68	1.01	1.14	1	1.16	0.78	0.99	1.03	0.67	0.77	0.8	0.36	0.96	0.06	1.36	0.67	0.7	0.54	0.54
240	0.88	1.15	0.23	0.3	0.55	0.6	0.38	0.56	0.48	0.7	0.79	0.69	1.02	1.14	1.02	1.14	0.78	0.99	1.04	0.68	0.77	0.79	0.36	0.96	0.05	1.33	0.66	0.7	0.54	0.54
241	0.88	1.14	0.22	0.3	0.55	0.59	0.37	0.55	0.48	0.69	0.78	0.69	1.01	1.14	1.02	1.13	0.77	0.97	1.06	0.68	0.77	0.79	0.35	0.96	0.06	1.31	0.67	0.71	0.54	0.54
242	0.89	1.13	0.22	0.3	0.55	0.6	0.37	0.55	0.45	0.64	0.73	0.65	0.96	1.07	0.97	1.08	0.72	0.92	1	0.63	0.72	0.73	0.31	0.91	0.06	1.29	0.66	0.7	0.53	0.53
243	0.88	1.13	0.22	0.3	0.55	0.59	0.36	0.54	0.43	0.62	0.7	0.62	0.92	1.05	0.95	1.02	0.69	0.87	0.95	0.61	0.69	0.7	0.29	0.87	0.06	1.27	0.66	0.71	0.54	0.54
244	0.88	1.12	0.22	0.3	0.56	0.59	0.36	0.54	0.5	0.68	0.77	0.72	1	1.14	1.04	1.12	0.77	0.95	1.05	0.67	0.76	0.76	0.34	0.96	0.06	1.24	0.65	0.7	0.53	0.53
245	0.88	1.12	0.22	0.29	0.56	0.58	0.36	0.54	0.5	0.67	0.76	0.72	0.99	1.16	1.03	1.11	0.77	0.96	1.04	0.67	0.76	0.76	0.34	0.97	0.05	1.22	0.66	0.7	0.54	0.54
246	0.88	1.09	0.22	0.29	0.56	0.58	0.36	0.53	0.5	0.66	0.76	0.72	0.99	1.15	1.01	1.1	0.76	0.94	1.03	0.67	0.75	0.75	0.33	0.97	0.05	1.2	0.66	0.7	0.54	0.53
247	0.88	1.07	0.21	0.29	0.55	0.59	0.36	0.53	0.51	0.65	0.75	0.71	0.98	1.14	1.02	1.09	0.77	0.94	1.02	0.66	0.74	0.75	0.34	0.96	0.05	1.17	0.66	0.71	0.53	0.53
248	0.87	1.05	0.21	0.28	0.56	0.58	0.36	0.52	0.46	0.58	0.69	0.64	0.91	1.05	0.92	0.99	0.68	0.86	0.93	0.6	0.67	0.66	0.28	0.88	0.05	1.14	0.66	0.72	0.53	0.53
249	0.87	1.04	0.21	0.28	0.56	0.59	0.35	0.51	0.47	0.58	0.69	0.63	0.92	1.08	0.92	0.99	0.69	0.86	0.92	0.59	0.67	0.65	0.28	0.88	0.05	1.1	0.66	0.71	0.54	0.53
250	0.86	1.02	0.21	0.28	0.56	0.59	0.34	0.52	0.46	0.57	0.68	0.64	0.91	1.07	0.92	0.98	0.69	0.88	0.92	0.58	0.67	0.65	0.28	0.88	0.05	1.09	0.66	0.71	0.54	0.53
251	0.87	1.02	0.21	0.28	0.55	0.59	0.35	0.52	0.46	0.56	0.68	0.65	0.91	1.08	0.9	0.98	0.68	0.86	0.91	0.58	0.66	0.63	0.27	0.88	0.05	1.06	0.65	0.7	0.53	0.53
252	0.86	0.99	0.21	0.28	0.55	0.59	0.35	0.51	0.47	0.56	0.68	0.66	0.93	1.08	0.91	0.99	0.69	0.88	0.92	0.58	0.66	0.64	0.28	0.88	0.04	1.05	0.65	0.69	0.53	0.53
253	0.86	0.95	0.2	0.28	0.54	0.6	0.35	0.5	0.46	0.55	0.68	0.66	0.92	1.08	0.91	0.99	0.7	0.86	0.93	0.57	0.67	0.63	0.28	0.89	0.05	1.05	0.66	0.7	0.53	0.53
254	0.86	0.94	0.2	0.28	0.54	0.6	0.35	0.49	0.48	0.55	0.69	0.66	0.92	1.09	0.92	0.99	0.7	0.87	0.93	0.58	0.68	0.64	0.28	0.91	0.05	1.07	0.66	0.7	0.54	0.52
255	0.86	0.91	0.2	0.27	0.54	0.58	0.34	0.49	0.5	0.56	0.69	0.66	0.92	1.09	0.93	0.98	0.7	0.87	0.93	0.59	0.68	0.63	0.28	0.91	0.05	1.05	0.65	0.7	0.53	0.52
256	0.86	0.88	0.19	0.27	0.53	0.57	0.34	0.48	0.5	0.55	0.69	0.68	0.94	1.1	0.94	0.99	0.73	0.89	0.94	0.59	0.68	0.63	0.29	0.91	0.05	1.04	0.65	0.71	0.54	0.53
257	0.86	0.86	0.19	0.27	0.53	0.56	0.33	0.48	0.5	0.54	0.67	0.66	0.91	1.07	0.91	0.97	0.71	0.86	0.92	0.57	0.66	0.61	0.28	0.9	0.04	1.04	0.65	0.7	0.54	0.51
258	0.85	0.85	0.19	0.27	0.53	0.56	0.33	0.47	0.51	0.54	0.66	0.66	0.91	1.07	0.91	0.96	0.7	0.86	0.91	0.57	0.65	0.6	0.27	0.9	0.04	1.04	0.65	0.7	0.55	0.52
259	0.85	0.84	0.19	0.27	0.53	0.56	0.33	0.47	0.54	0.57	0.72	0.71	0.96	1.13	0.96	1.02	0.75	0.9	0.96	0.61	0.7	0.65	0.31	0.96	0.04	1.03	0.65	0.69	0.54	0.52
260	0.86	0.83	0.19	0.27	0.53	0.54	0.33	0.47	0.52	0.53	0.67	0.66	0.93	1.07	0.91	0.96	0.7	0.85	0.91	0.57	0.66	0.61	0.27	0.9	0.04	1.02	0.65	0.69	0.55	0.52
261	0.88	0.84	0.2	0.28	0.56	0.55	0.34	0.49	0.58	0.6	0.75	0.75	1.01	1.18	1	1.05	0.77	0.93	1	0.63	0.73	0.67	0.32	0.97	0.04	1.01	0.65	0.69	0.55	0.52
262	0.95	0.89	0.25	0.32	0.62	0.61	0.4	0.54	0.54	0.54	0.68	0.69	0.93	1.11	0.94	0.97	0.71	0.88	0.94	0.58	0.67	0.62	0.29	0.91	0.05	0.99	0.65	0.7	0.54	0.52
263	0.95	0.88	0.25	0.32	0.62	0.6	0.39	0.54	0.59	0.58	0.72	0.75	0.99	1.18	1	1.01	0.77	0.95	1	0.62	0.71	0.66	0.31	0.96	0.04	0.98	0.65	0.69	0.54	0.52
264	0.95	0.87	0.24	0.32	0.63	0.6	0.39	0.53	0.6	0.58	0.72	0.75	1.01	1.18	1	1.02	0.77	0.96	1.02	0.62	0.72	0.66	0.31	0.98	0.04	0.97	0.65	0.7	0.54	0.52
265	0.95	0.87	0.24	0.32	0.63	0.59	0.39	0.54	0.59	0.54	0.68	0.72	0.95	1.13	0.95	0.97	0.73	0.92	0.97	0.59	0.68	0.63	0.28	0.94	0.04	0.95	0.64	0.7	0.53	0.51
266	0.95	0.87	0.24	0.32	0.62	0.58	0.39	0.54	0.63	0.57	0.7	0.76	1	1.16	0.98	0.99	0.77	0.94	1	0.62	0.7	0.65	0.31	0.98	0.04	0.96	0.65	0.71	0.54	0.52
267	0.95	0.86	0.25	0.32	0.62	0.57	0.37	0.53	0.64	0.58	0.72	0.76	1.02	1.17	1	1.02	0.78	0.97	1.02	0.62	0.72	0.66	0.32	0.99	0.03	0.93	0.64	0.7	0.54	0.51
268	0.95	0.85	0.25	0.33	0.62	0.56	0.38	0.53	0.66	0.6	0.73	0.79	1.05	1.19	1.01	1.04	0.79	0.99	1.04	0.64	0.73	0.67	0.32	1.01	0.04	0.93	0.64	0.69	0.52	0.51
269	0.95	0.83	0.24	0.33	0.62	0.55	0.37	0.53	0.61	0.54	0.66	0.72	0.97	1.09	0.93	0.95	0.73	0.92	0.96	0.6	0.67	0.6	0.29	0.93	0.03	0.95	0.65	0.7	0.53	0.51
270	0.95	0.82	0.25	0.33	0.62	0.54	0.37	0.52	0.66	0.58	0.72	0.78	1.04	1.16	0.99	1.02	0.79	1	1.03	0.64	0.72	0.66	0.33	1.02	0.03	0.95	0.65	0.7	0.54	0.5
271	0.95	0.81	0.24	0.33	0.63	0.54	0.37	0.52	0.64	0.55	0.68	0.77	0.98	1.12	0.97	0.98	0.75	0.97	0.98	0.6	0.69	0.62	0.3	0.99	0.03	0.95	0.63	0.7	0.52	0.5
272	0.95	0.79	0.25	0.32	0.63	0.54	0.36	0.52	0.62	0.52	0.65	0.76	0.95	1.08	0.93	0.94	0.74	0.94	0.95	0.57	0.66	0.59	0.28	0.95	0.03	0.92	0.65	0.7	0.53	0.5
273	0.95	0.79	0.25	0.32	0.62	0.53	0.36	0.52	0.64	0.53	0.67	0.78	0.97	1.09	0.95	0.96	0.75	0.96	0.97	0.58	0.67	0.6	0.3	0.97	0.03	0.91	0.65	0.7	0.53	0.5
274	0.95	0.79	0.25	0.31	0.63	0.52	0.35	0.51	0.65	0.53	0.67	0.8	0.97	1.09	0.96	0.96	0.75	0.97	0.97	0.58	0.67	0.6	0.3	0.97	0.03	0.9	0.65	0.7	0.54	0.51
275	0.95	0.78	0.25	0.31	0.63	0.52	0.36	0.51	0.67	0.55	0.69	0.82	0.98	1.11	1	0.99	0.78	1	0.99	0.6	0.68	0.61	0.31	0.99	0.03	0.9	0.66	0.69	0.54	0.51
276	0.95	0.77	0.25	0.32	0.64	0.52	0.36	0.52	0.73	0.58	0.74	0.87	1.04	1.16	1.05	1.03	0.82	1.07	1.03	0.64	0.72	0.65	0.35	1.04	0.03	0.89	0.65	0.69	0.54	0.5
277	0.94	0.76	0.26	0.32	0.65	0.51	0.36	0.52	0.66	0.5	0.65	0.78	0.95	1.06	0.95	0.95	0.73	0.98	0.93	0.57	0.65	0.58	0.29	0.93	0.03	0.86	0.64	0.69	0.54	0.5
278	0.94	0.76	0.25	0.33	0.65	0.51	0.36	0.52	0.71	0.54	0.68	0.83	0.99	1.11	0.99	1.01	0.76	1.02	0.98	0.59	0.68	0.61	0.31	0.97	0.02	0.86	0.63	0.68	0.54	0.49
279	0.93	0.74	0.25	0.33	0.65	0.51	0.36	0.51	0.72	0.55	0.69	0.84	1.01	1.12	1.01	1.01	0.77	1.03	0.99	0.61	0.7	0.62	0.31	0.99	0.02	0.85	0.64	0.67	0.54	0.48
280	0.93	0.75	0.25	0.33	0.65	0.5	0.35	0.51	0.76	0.57	0.73	0.89	1.05	1.18	1.06	1.06	0.8	1.08	1.02	0.65	0.73	0.65	0.34	1.02	0.02	0.84	0.64	0.68	0.55	0.48
281	0.93	0.74	0.25	0.33	0.65	0.5	0.35	0.51	0.71	0.51	0.66	0.81	0.96	1.08	0.98	0.96	0.74	0.97	0.95	0.58	0.66	0.58	0.29	0.94	0.02	0.83	0.63	0.68	0.54	0.48
282	0.93	0.73	0.25	0.33	0.65	0.49	0.36	0.51	0.81	0.56	0.71	0.88	1.04	1.17	1.06	1.04	0.81	1.05	1.02	0.64	0.71	0.65	0.33	1.01	0.02	0.82	0.63	0.67	0.53	0.48
283	0.93	0.72	0.25	0.34	0.65	0.49	0.36	0.51	0.8	0.54	0.7	0.86	1.03	1.17	1.04	1.02	0.8	1.05	1.01	0.62	0.71	0.65	0.32	1	0.02	0.8	0.63	0.66	0.53	0.48
284	0.93	0.72	0.26	0.35	0.66	0.48	0.36	0.51	0.76	0.51	0.66	0.82	0.98	1.12	1	0.97	0.73	0.98	0.96	0.58	0.65	0.62	0.29	0.94	0.02	0.79	0.64	0.68	0.54	0.49
285	0.93	0.7	0.26	0.35	0.66	0.47	0.37	0.51	0.83	0.55	0.72	0.88	1.04	1.18	1.06	1.02	0.79	1.02	1.02	0.62	0.71	0.66	0.32	1.01	0.02	0.76	0.64	0.67	0.54	0.48
286	0.93	0.7	0.25	0.35	0.66	0.47	0.38	0.53	0.78	0.5	0.67	0.83	0.98	1.11	1.01	0.96	0.74	0.98	0.96	0.57	0.65	0.6	0.29	0.95	0.02	0.74	0.63	0.68	0.54	0.49
287	0.92	0.7	0.25	0.34	0.66	0.46	0.37	0.53	0.84	0.54	0.71	0.88	1.03	1.17	1.06	1	0.78	1.03	1	0.61	0.69	0.63	0.31	1	0.02	0.73	0.64	0.68	0.55	0.49
288	0.92	0.69	0.25	0.34	0.66	0.45	0.36	0.53	0.81	0.51	0.67	0.83	0.97	1.11	1.01	0.95	0.75	0.98	0.96	0.58	0.65	0.6	0.28	0.95	0.02	0.72	0.64	0.68	0.55	0.49
289	0.92	0.68	0.25	0.34	0.67	0.45	0.36	0.54	0.85	0.52	0.7	0.86	1.02	1.14	1.05	1	0.77	0.99	0.99	0.6	0.68	0.62	0.3	0.99	0.02	0.71	0.65	0.68	0.55	0.48
290	0.92	0.68	0.25	0.34	0.67	0.44	0.36	0.54	0.84	0.5	0.68	0.84	1.01	1.11	1.03	0.98	0.75	0.97	0.97	0.58	0.66	0.61	0.29	0.94	0.02	0.68	0.64	0.69	0.55	0.48
291	0.92	0.67	0.26	0.34	0.68	0.44	0.36	0.54	0.87	0.51	0.69	0.85	1.02	1.12	1.04	0.99	0.76	1	0.97	0.57	0.67	0.62	0.29	0.95	0.02	0.68	0.65	0.69	0.55	0.48
292	0.92	0.66	0.26	0.35	0.69	0.43	0.37	0.54	0.88	0.5	0.68	0.85	1.01	1.13	1.04	0.98	0.76	1	0.96	0.57	0.65	0.62	0.28	0.94	0.02	0.67	0.65	0.69	0.56	0.49
293	0.92	0.65	0.27	0.35	0.68	0.42	0.37	0.55	0.92	0.51	0.72	0.88	1.05	1.15	1.07	1.03	0.79	1.03	1	0.59	0.68	0.63	0.3	0.96	0.02	0.65	0.66	0.69	0.55	0.48
294	0.91	0.65	0.27	0.35	0.68	0.42	0.37	0.55	0.91	0.49	0.69	0.84	1.03	1.11	1.06	0.99	0.78	1	0.97	0.57	0.65	0.61	0.28	0.95	0.02	0.63	0.66	0.69	0.55	0.49
295	0.92	0.65	0.27	0.35	0.68	0.41	0.37	0.54	0.93	0.51	0.71	0.85	1.05	1.13	1.11	1	0.8	1.01	0.99	0.59	0.66	0.63	0.3	0.96	0.02	0.63	0.66	0.69	0.55	0.49
296	0.92	0.64	0.27	0.34	0.68	0.41	0.37	0.54	0.93	0.49	0.71	0.85	1.03	1.12	1.1	0.98	0.78	1.02	0.97	0.57	0.65	0.61	0.29	0.94	0.02	0.62	0.67	0.7	0.56	0.49
297	0.92	0.65	0.27	0.35	0.69	0.4	0.37	0.55	0.97	0.53	0.74	0.9	1.07	1.17	1.15	1.02	0.83	1.05	1.02	0.61	0.69	0.64	0.31	0.98	0.03	0.62	0.68	0.7	0.57	0.5
298	0.92	0.64	0.27	0.35	0.68	0.39	0.37	0.55	0.97	0.52	0.72	0.89	1.05	1.15	1.13	1	0.84	1.04	1	0.59	0.67	0.63	0.3	0.98	0.03	0.61	0.68	0.69	0.58	0.5
299	0.92	0.64	0.28	0.35	0.68	0.39	0.37	0.54	0.99	0.52	0.72	0.88	1.04	1.15	1.13	1.01	0.84	1.04	0.99	0.6	0.68	0.63	0.3	0.98	0.03	0.6	0.68	0.71	0.57	0.5
300	0.92	0.64	0.28	0.36	0.68	0.39	0.37	0.55	0.98	0.52	0.72	0.87	1.05	1.12	1.11	0.98	0.83	1.02	0.98	0.58	0.67	0.62	0.29	0.96	0.03	0.6	0.68	0.71	0.57	0.49
301	0.92	0.64	0.29	0.37	0.69	0.38	0.37	0.56	1	0.52	0.73	0.88	1.05	1.14	1.12	1.01	0.87	1.03	1	0.59	0.68	0.64	0.3	0.99	0.03	0.59	0.68	0.72	0.58	0.49
302	0.92	0.65	0.29	0.37	0.7	0.37	0.37	0.57	1.01	0.53	0.74	0.9	1.05	1.16	1.13	1.03	0.89	1.03	1.01	0.6	0.69	0.64	0.3	1	0.03	0.59	0.68	0.72	0.57	0.49
303	0.91	0.65	0.29	0.37	0.69	0.37	0.36	0.58	1	0.52	0.76	0.9	1.05	1.15	1.14	1.03	0.89	1.03	1	0.59	0.68	0.63	0.3	0.99	0.03	0.58	0.69	0.71	0.57	0.49
304	0.92	0.65	0.29	0.37	0.69	0.38	0.36	0.59	1.03	0.53	0.77	0.92	1.05	1.17	1.13	1.04	0.9	1.02	1	0.59	0.69	0.62	0.32	1	0.04	0.58	0.68	0.72	0.58	0.5
305	0.92	0.65	0.29	0.36	0.69	0.38	0.35	0.59	1.05	0.54	0.77	0.92	1.07	1.16	1.16	1.06	0.91	1.02	1	0.6	0.71	0.62	0.32	0.99	0.02	0.53	0.64	0.67	0.54	0.46
306	0.91	0.65	0.29	0.36	0.7	0.39	0.36	0.59	1.04	0.52	0.78	0.92	1.05	1.15	1.16	1.06	0.91	1	0.99	0.59	0.7	0.61	0.32	0.99	0.01	0.52	0.62	0.65	0.53	0.44
307	0.92	0.65	0.28	0.37	0.7	0.39	0.36	0.6	1.05	0.53	0.76	0.92	1.04	1.16	1.16	1.06	0.92	1	0.98	0.59	0.7	0.62	0.32	0.99	0.01	0.5	0.62	0.66	0.52	0.45
308	0.91	0.65	0.28	0.37	0.69	0.38	0.37	0.6	1.07	0.53	0.78	0.94	1.08	1.18	1.19	1.08	0.92	1.04	1	0.6	0.71	0.64	0.34	1.02	0.01	0.49	0.62	0.65	0.51	0.44
309	0.92	0.64	0.28	0.37	0.69	0.39	0.37	0.61	1.07	0.53	0.77	0.95	1.08	1.16	1.21	1.07	0.93	1.04	1.01	0.6	0.71	0.63	0.33	1.02	0.01	0.49	0.62	0.66	0.52	0.46
310	0.92	0.63	0.29	0.38	0.69	0.39	0.36	0.61	1.05	0.51	0.75	0.93	1.06	1.13	1.18	1.06	0.91	1.02	0.98	0.59	0.7	0.62	0.31	1.02	0.01	0.49	0.62	0.65	0.52	0.46
311	0.92	0.63	0.29	0.38	0.69	0.38	0.37	0.63	1.06	0.51	0.77	0.94	1.08	1.14	1.18	1.06	0.91	1.03	0.99	0.59	0.69	0.63	0.33	1.02	0.01	0.47	0.62	0.66	0.51	0.45
312	0.91	0.63	0.29	0.39	0.69	0.38	0.37	0.63	1.06	0.51	0.76	0.94	1.1	1.13	1.19	1.06	0.9	1.02	0.98	0.58	0.69	0.64	0.33	1.03	0.02	0.48	0.63	0.66	0.52	0.45
313	0.91	0.63	0.29	0.38	0.69	0.37	0.37	0.63	1.06	0.53	0.76	0.95	1.1	1.13	1.18	1.07	0.91	1.01	0.97	0.59	0.69	0.64	0.33	1.02	0.01	0.47	0.62	0.66	0.51	0.45
314	0.91	0.64	0.29	0.39	0.69	0.36	0.38	0.64	1.06	0.52	0.75	0.94	1.1	1.12	1.17	1.06	0.91	1.01	0.97	0.6	0.69	0.64	0.33	1.02	0.02	0.47	0.63	0.67	0.51	0.45
315	0.91	0.64	0.29	0.39	0.69	0.36	0.38	0.64	1.06	0.54	0.76	0.95	1.09	1.12	1.18	1.08	0.93	1.01	0.98	0.6	0.69	0.65	0.33	1.04	0.02	0.47	0.63	0.66	0.52	0.45
316	0.91	0.65	0.3	0.39	0.69	0.36	0.37	0.64	1.06	0.54	0.76	0.96	1.1	1.13	1.19	1.1	0.92	1	0.97	0.59	0.69	0.65	0.32	1.04	0.02	0.47	0.63	0.66	0.52	0.45
317	0.91	0.65	0.3	0.39	0.69	0.35	0.37	0.66	1.04	0.54	0.75	0.95	1.1	1.12	1.19	1.1	0.91	1	0.96	0.58	0.69	0.65	0.32	1.02	0.02	0.48	0.63	0.67	0.54	0.45
318	0.92	0.65	0.3	0.39	0.7	0.36	0.36	0.66	1.07	0.57	0.78	0.97	1.14	1.15	1.22	1.13	0.94	1.03	0.99	0.6	0.72	0.67	0.33	1.05	0.02	0.47	0.62	0.66	0.53	0.46
319	0.91	0.65	0.3	0.39	0.7	0.36	0.37	0.66	1.05	0.59	0.76	0.96	1.12	1.13	1.18	1.12	0.91	1.01	0.96	0.58	0.72	0.65	0.32	1.02	0.02	0.45	0.62	0.67	0.53	0.47
320	0.91	0.65	0.3	0.39	0.7	0.36	0.36	0.66	1.05	0.59	0.77	0.97	1.13	1.13	1.19	1.13	0.91	1.01	0.96	0.59	0.73	0.64	0.32	1.03	0.03	0.45	0.64	0.67	0.55	0.48

## Sheet: ED Fig4d-2.1
time (s)	osca2.1-1	osca2.1-2	osca2.1-3	osca2.1-4	osca2.1-5	osca2.1-6	osca2.1-7	osca2.1-8	osca2.1-9	osca2.1-10	osca2.1-11	osca2.1-12	osca2.1-13	osca2.1-14	osca2.1-15	osca2.1-16	osca2.1-17	osca2.1-18	osca2.1-19	osca2.1-20	osca2.1-21	osca2.1-22	osca2.1-23	osca2.1-24	osca2.1-25	osca2.1-26	osca2.1-27	osca2.1-28	osca2.1-29	osca2.1-30
1	1.02	1	1.02	1.03	1.08	1.03	1.02	1.02	1.03	0.99	1.08	0.99	1.05	1	1.02	0.99	1.01	1.06	1	0.98	1.01	1	0.98	1	0.99	1.02	1.04	1	1	1.01
2	1.01	0.98	0.99	0.99	1.04	1.01	0.99	1	1.01	0.96	0.98	0.98	1	0.98	1	0.97	0.99	1.02	0.99	0.96	0.98	0.98	0.97	0.99	0.98	1	1.01	0.96	0.99	1
3	1	1.01	0.99	0.97	0.97	1	0.98	1	1	0.98	0.98	0.97	0.96	0.97	0.99	0.97	0.99	1	0.98	0.97	0.99	0.98	0.98	1	1	0.99	1.02	0.98	1	0.99
4	1	0.99	0.98	1.04	1.01	0.99	1	1	1.01	0.99	1.09	0.99	0.99	0.99	0.99	0.97	0.99	1	1	0.98	0.99	0.99	0.98	0.99	0.99	1	1.01	1.01	1	0.99
5	1.02	1	1.01	1	1	1	0.99	1	1.01	1	1.05	1	1	0.98	0.99	1.01	1	1.01	1.01	1	1.01	0.99	1	1	0.98	1.01	0.99	1	1	1
6	1.01	1.01	1	1.01	0.98	1	1	0.99	1	1	1	1.01	0.97	0.99	1	1.01	1.02	1	1	1.02	1	1.01	1	1	1	0.99	1.03	1	1	1
7	1	1	1	1.03	1	1	1	1.01	0.99	1.01	0.99	1.02	1	1.01	1.01	1.03	1	0.99	1.01	1.02	1.01	1.02	1.01	1	1.01	1.01	1	1.02	1	1
8	0.95	1	1	0.98	0.96	0.99	1.02	1.01	0.98	1.01	0.93	1	0.99	1.02	0.99	1.03	0.99	0.98	1.01	1.02	1.01	1.01	1.02	1	1.01	0.99	0.97	1	1	0.98
9	1	1	0.99	0.98	0.98	0.98	1	0.99	0.99	1.02	0.94	1.03	1.02	1.04	1	1.02	1	0.98	1	1.02	1.01	1.02	1.03	1	1.02	1	0.96	1.01	1	1.01
10	1.01	1.01	1	0.98	0.99	0.99	1.01	0.99	0.99	1.03	0.95	1.02	1.02	1.04	1.01	1	1.01	0.97	1.01	1.03	1	1.01	1.03	1.01	1.02	0.98	0.98	1.01	1	1.02
11	0.98	1.02	0.99	1.03	0.97	0.99	1.03	0.99	0.98	1.03	0.93	1.03	1.05	1.02	1.01	1.03	1.01	0.99	1	1.04	1.01	1.02	1.02	1	1.02	0.99	0.97	1	1	1.02
12	1.01	1	0.97	0.97	0.96	0.99	1.05	0.97	0.96	1.03	0.88	1.03	1	1.01	1	1.03	1	0.97	1	1.04	0.99	0.99	1.03	1	1.03	0.97	0.99	0.97	1	1.01
13	0.96	1.02	0.98	0.99	0.95	0.98	1.07	0.98	0.96	1.04	0.89	1.03	1.02	1.03	1	1.04	1.01	0.97	1.02	1.04	1	1.01	1.05	1	1.02	0.96	0.96	0.99	1.01	1.04
14	1	1.01	0.97	0.95	0.93	0.97	1.06	0.97	0.96	1.01	0.87	1.02	1.01	1.02	1	1.05	1	0.96	1	1.05	0.99	0.99	1.04	0.99	1.03	0.94	0.93	0.96	0.99	1.02
15	0.98	0.99	0.96	0.95	0.89	0.98	1.05	0.97	0.95	1.01	0.9	1.02	0.96	1	1.01	1.08	1	0.94	1	1.05	1	0.99	1.04	1	1.02	0.94	0.93	0.95	0.99	1.02
16	0.93	1.01	0.95	0.98	0.91	0.98	1.07	0.96	0.94	0.99	0.87	1.02	1	1	1.02	1.1	1.01	0.95	1.01	1.05	0.99	0.99	1.04	0.99	1.04	0.95	0.95	0.98	1	1.03
17	1.01	1.02	0.96	0.96	0.87	0.97	1.08	0.96	0.95	1	0.92	1.02	1	1	1.02	1.12	1.01	0.96	1	1.05	0.99	1	1.05	1	1.03	0.96	0.96	1	1	1.05
18	0.96	1	0.93	0.95	0.84	0.96	1.06	0.96	0.93	0.99	0.85	1.01	0.95	0.98	1.01	1.1	1	0.93	0.98	1.06	0.98	0.98	1.03	0.99	1.02	0.93	0.93	0.96	1	1.02
19	0.95	1	0.92	0.94	0.85	0.95	1.05	0.96	0.92	0.99	0.88	1.01	0.96	0.98	1.02	1.1	1.01	0.94	1	1.05	1	0.99	1.03	1.01	1.03	0.94	0.94	0.97	1	1.04
20	0.97	1	0.9	0.93	0.81	0.94	1.04	0.94	0.92	0.99	0.8	1	0.94	0.97	1.01	1.07	1.01	0.92	0.99	1.06	0.97	0.98	1.01	0.99	1.04	0.93	0.92	0.95	0.99	1.03
21	1.08	0.92	1.17	1.18	1.13	1.08	1.04	1.07	1.12	1.16	1.19	1.16	1.17	1.04	1.07	1.06	1.09	1.07	1.1	1.58	1.88	1.51	1.41	0.68	0.91	1.13	1.99	1.8	1.64	1.15
22	1.08	0.92	1.15	1.17	1.13	1.08	1.03	1.07	1.12	1.17	1.18	1.16	1.17	1.04	1.07	1.05	1.1	1.05	1.1	1.59	1.85	1.49	1.39	0.66	0.92	1.13	1.97	1.79	1.63	1.15
23	0.94	0.75	0.8	0.93	0.79	0.99	0.76	0.9	0.99	0.94	0.81	0.94	1.23	0.72	0.94	1.14	1	0.85	0.99	0.98	1.02	0.91	0.98	0.77	0.67	0.81	0.95	0.78	1.05	0.99
24	0.91	0.8	0.88	0.97	0.81	0.98	0.85	0.89	0.96	0.98	0.84	0.99	1.24	0.81	0.98	1.13	1.03	0.86	1.03	1.02	1.01	0.85	0.91	0.87	0.74	0.81	0.9	0.8	0.98	0.92
25	0.85	0.84	0.83	0.89	0.8	0.94	0.92	0.9	0.9	0.97	0.79	0.98	1.16	0.85	0.97	1.11	1	0.85	0.99	1	0.99	0.8	0.87	0.89	0.8	0.79	0.82	0.81	0.93	0.89
26	0.91	0.91	0.91	0.95	0.8	0.95	0.98	0.92	0.93	0.97	0.83	0.98	1	0.91	1.08	1.11	1.01	0.91	1	1.06	0.98	0.99	1.04	0.98	0.92	0.93	1	0.95	1.02	1.05
27	0.94	0.98	0.91	0.93	0.81	0.95	1.02	0.95	0.92	0.99	0.86	0.99	0.96	0.95	1.03	1.09	1	0.92	1	1.06	0.99	0.97	1.04	0.99	0.99	0.94	0.95	0.99	1.02	1.03
28	1.03	1.02	0.93	0.94	0.85	0.95	1.08	0.96	0.91	0.99	0.86	1.02	0.94	1	0.99	1.08	1.01	0.94	0.98	1.06	0.99	0.99	1.02	0.99	1.08	0.94	0.9	0.96	0.98	1.02
29	0.97	1.09	0.93	0.94	0.87	0.96	1.12	0.98	0.95	1	0.84	1.04	0.91	1.04	0.96	1.07	1.01	0.95	0.99	1.04	0.98	0.99	1	1.02	1.12	0.93	0.87	0.95	0.97	1.02
30	1.06	1.19	0.96	0.96	0.91	0.98	1.16	1	0.93	1.01	0.87	1.07	0.94	1.1	0.93	1.06	1.03	0.98	1	1.02	1.01	1.01	1.01	1.05	1.16	0.94	0.89	0.98	0.97	1.04
31	1.08	1.28	0.96	0.95	0.9	1.01	1.24	1	0.91	1.04	0.86	1.1	0.91	1.18	0.92	1.06	1.02	1	0.99	1.02	1.01	1	1.01	1.06	1.2	0.93	0.83	0.96	0.96	1.05
32	1.11	1.32	0.98	0.93	0.93	1.01	1.29	1.01	0.92	1.06	0.88	1.12	0.92	1.24	0.93	1.05	1.03	1.03	0.99	1.02	1.03	1.01	1.02	1.09	1.24	0.96	0.84	1.02	0.95	1.05
33	1.07	1.35	1.01	0.99	0.97	1.02	1.35	1.03	0.93	1.08	0.9	1.15	0.94	1.31	0.92	1.05	1.05	1.04	0.99	1.03	1.05	1.01	1.02	1.12	1.28	0.96	0.81	1.05	0.96	1.07
34	1.13	1.41	1.03	0.97	0.99	1.03	1.44	1.03	0.93	1.08	0.93	1.18	0.99	1.36	0.92	1.05	1.05	1.06	0.98	1.02	1.06	1.01	1.03	1.17	1.33	0.95	0.8	1.04	0.96	1.08
35	1.17	1.49	1.05	0.96	1.01	1.03	1.5	1.04	0.93	1.1	0.93	1.19	1	1.43	0.93	1.06	1.06	1.07	0.98	1.01	1.06	1	1.03	1.2	1.36	0.98	0.76	1.04	0.96	1.1
36	1.21	1.56	1.05	0.99	1	1.02	1.54	1.04	0.94	1.1	0.85	1.2	0.99	1.5	0.95	1.04	1.07	1.07	1	1.01	1.07	1.02	1.04	1.22	1.4	0.98	0.74	1.03	0.96	1.1
37	1.21	1.64	1.07	0.99	1.04	1.03	1.59	1.05	0.95	1.1	0.89	1.23	1.04	1.6	0.95	1.04	1.09	1.09	1.01	1	1.08	1.02	1.08	1.27	1.46	1	0.73	1.07	0.96	1.12
38	1.25	1.67	1.08	1.05	1.07	1.03	1.63	1.05	0.97	1.12	0.94	1.25	1.07	1.66	0.96	1.05	1.09	1.1	1.02	1.01	1.1	1.02	1.1	1.3	1.49	1.01	0.73	1.08	0.98	1.15
39	1.24	1.7	1.09	0.96	1.09	1.04	1.65	1.05	1	1.14	0.93	1.25	1.11	1.77	0.97	1.04	1.1	1.11	1.03	1	1.1	1.03	1.12	1.35	1.51	1.02	0.71	1.1	0.97	1.15
40	1.23	1.73	1.08	1.01	1.08	1.04	1.62	1.05	1.01	1.16	0.91	1.27	1.11	1.86	0.96	1.03	1.1	1.12	1.05	1.01	1.1	1.05	1.14	1.4	1.51	1.03	0.67	1.11	0.98	1.16
41	1.25	1.75	1.1	1.03	1.11	1.06	1.62	1.06	1.03	1.19	0.93	1.29	1.14	1.95	0.99	1.02	1.12	1.12	1.08	0.99	1.12	1.04	1.14	1.45	1.55	1.06	0.66	1.14	0.98	1.18
42	1.25	1.78	1.1	1.02	1.13	1.06	1.62	1.04	1.05	1.24	0.92	1.31	1.1	2.02	1	1	1.11	1.14	1.08	0.99	1.1	1.04	1.16	1.55	1.57	1.06	0.66	1.1	1	1.18
43	1.28	1.8	1.1	1.02	1.15	1.08	1.62	1.06	1.06	1.27	0.9	1.33	1.11	2.13	1.02	1.01	1.1	1.15	1.1	0.98	1.11	1.07	1.15	1.65	1.59	1.08	0.66	1.1	1.02	1.16
44	1.26	1.84	1.14	1.04	1.17	1.08	1.65	1.07	1.08	1.32	0.94	1.35	1.13	2.23	1.05	1	1.12	1.17	1.13	0.99	1.12	1.09	1.17	1.76	1.64	1.12	0.66	1.1	1.03	1.17
45	1.24	1.88	1.16	1.03	1.18	1.1	1.62	1.08	1.1	1.38	0.96	1.37	1.13	2.34	1.04	1	1.11	1.19	1.15	0.98	1.13	1.1	1.19	1.86	1.69	1.15	0.67	1.1	1.06	1.17
46	1.27	1.91	1.15	1.1	1.18	1.11	1.61	1.1	1.12	1.45	0.96	1.35	1.15	2.42	1.04	1	1.12	1.18	1.17	0.99	1.14	1.1	1.2	1.97	1.75	1.18	0.65	1.12	1.06	1.18
47	1.42	2.03	1.26	1.13	1.22	1.19	1.68	1.14	1.17	1.59	0.96	1.4	1.14	2.59	1.18	1.04	1.16	1.25	1.25	1.05	1.22	1.29	1.44	2.19	1.87	1.36	0.79	1.26	1.21	1.34
48	1.42	2.07	1.28	1.17	1.26	1.22	1.69	1.16	1.22	1.69	0.97	1.41	1.17	2.69	1.21	1.06	1.17	1.26	1.28	1.05	1.22	1.32	1.49	2.31	1.94	1.41	0.78	1.28	1.25	1.37
49	1.45	2.11	1.32	1.23	1.29	1.26	1.73	1.18	1.25	1.76	0.99	1.43	1.22	2.79	1.25	1.06	1.18	1.28	1.32	1.05	1.23	1.32	1.55	2.42	1.99	1.46	0.78	1.31	1.29	1.38
50	1.44	2.12	1.32	1.26	1.27	1.26	1.72	1.2	1.25	1.79	0.99	1.42	1.24	2.94	1.29	1.07	1.18	1.28	1.35	1.03	1.26	1.32	1.58	2.52	2	1.51	0.79	1.3	1.3	1.39
51	1.43	2.11	1.34	1.31	1.31	1.29	1.74	1.21	1.27	1.86	0.96	1.42	1.23	3.04	1.35	1.06	1.18	1.28	1.39	1.01	1.24	1.34	1.64	2.63	1.99	1.53	0.76	1.3	1.33	1.38
52	1.45	2.16	1.37	1.31	1.31	1.33	1.77	1.24	1.3	1.96	1.02	1.46	1.29	3.21	1.44	1.07	1.2	1.3	1.44	1.02	1.26	1.37	1.69	2.73	1.99	1.61	0.78	1.31	1.38	1.39
53	1.53	2.19	1.39	1.38	1.34	1.37	1.8	1.28	1.32	2.1	1.02	1.47	1.29	3.37	1.51	1.1	1.22	1.31	1.5	1.02	1.27	1.42	1.74	2.84	2.01	1.7	0.75	1.3	1.41	1.41
54	1.61	2.22	1.43	1.41	1.38	1.41	1.81	1.33	1.35	2.26	1.08	1.49	1.36	3.52	1.61	1.11	1.24	1.33	1.6	1.04	1.29	1.46	1.82	2.93	2.05	1.83	0.79	1.36	1.48	1.45
55	1.68	2.23	1.44	1.49	1.4	1.49	1.84	1.41	1.41	2.42	1.05	1.51	1.34	3.66	1.71	1.13	1.27	1.35	1.67	1.04	1.31	1.49	1.91	3.02	2.09	1.94	0.8	1.41	1.52	1.48
56	1.7	2.3	1.48	1.57	1.44	1.56	1.89	1.48	1.46	2.58	1.17	1.55	1.41	3.81	1.8	1.17	1.29	1.39	1.77	1.05	1.34	1.52	2.02	3.15	2.12	2.06	0.84	1.46	1.6	1.54
57	1.67	2.34	1.52	1.68	1.43	1.62	1.9	1.55	1.5	2.71	1.2	1.59	1.45	3.94	1.9	1.18	1.33	1.42	1.86	1.06	1.36	1.51	2.16	3.27	2.13	2.17	0.85	1.53	1.68	1.57
58	1.73	2.4	1.57	1.78	1.49	1.69	1.95	1.64	1.55	2.87	1.25	1.62	1.5	4.05	2.03	1.18	1.37	1.46	1.95	1.06	1.37	1.54	2.3	3.43	2.18	2.34	0.9	1.64	1.78	1.61
59	1.65	2.44	1.57	1.84	1.47	1.77	1.93	1.69	1.6	3.01	1.26	1.63	1.51	4.14	2.16	1.17	1.41	1.47	2.01	1.07	1.38	1.58	2.45	3.56	2.17	2.48	0.85	1.71	1.84	1.62
60	1.68	2.47	1.61	1.89	1.49	1.87	1.96	1.76	1.63	3.18	1.3	1.66	1.54	4.24	2.31	1.18	1.42	1.49	2.1	1.07	1.4	1.63	2.6	3.68	2.21	2.67	0.87	1.78	1.9	1.65
61	1.77	2.47	1.68	2.04	1.51	1.96	1.99	1.86	1.71	3.31	1.43	1.69	1.58	4.3	2.44	1.2	1.45	1.52	2.18	1.07	1.41	1.7	2.78	3.75	2.24	2.87	0.89	1.85	2	1.71
62	1.83	2.5	1.75	2.19	1.58	2.09	2.05	1.97	1.76	3.47	1.52	1.72	1.62	4.39	2.6	1.21	1.49	1.57	2.29	1.09	1.45	1.8	2.98	3.85	2.25	3.06	0.94	1.95	2.1	1.79
63	1.99	2.51	1.81	2.29	1.62	2.26	2.07	2.09	1.84	3.66	1.62	1.73	1.67	4.45	2.75	1.21	1.54	1.62	2.42	1.1	1.47	1.89	3.15	3.96	2.25	3.3	0.99	2.11	2.22	1.9
64	2.13	2.52	1.89	2.45	1.72	2.48	2.12	2.2	1.94	3.85	1.77	1.78	1.75	4.49	2.9	1.25	1.58	1.68	2.58	1.13	1.53	2.01	3.34	4.06	2.27	3.6	1.09	2.26	2.35	1.97
65	2.36	2.53	2.01	2.63	1.82	2.71	2.12	2.32	2.05	4.03	1.92	1.83	1.84	4.53	3.01	1.27	1.61	1.73	2.74	1.15	1.56	2.14	3.53	4.15	2.29	3.88	1.16	2.36	2.49	2.05
66	2.62	2.55	2.16	2.85	1.93	2.94	2.14	2.45	2.19	4.23	2.08	1.89	1.89	4.6	3.13	1.3	1.65	1.83	2.85	1.17	1.64	2.34	3.75	4.25	2.36	4.15	1.26	2.52	2.63	2.13
67	2.81	2.55	2.31	3.06	2.04	3.18	2.18	2.58	2.32	4.38	2.22	1.93	1.98	4.65	3.21	1.35	1.71	1.9	2.99	1.19	1.7	2.53	3.93	4.37	2.41	4.42	1.3	2.57	2.77	2.22
68	2.99	2.59	2.47	3.18	2.14	3.5	2.25	2.76	2.43	4.57	2.43	2	2.05	4.67	3.33	1.37	1.76	2	3.16	1.22	1.78	2.78	4.14	4.5	2.43	4.7	1.37	2.72	2.95	2.32
69	3.07	2.61	2.54	3.26	2.26	3.83	2.29	2.92	2.55	4.73	2.51	2.04	2.08	4.72	3.43	1.41	1.8	2.09	3.32	1.24	1.83	3	4.31	4.54	2.46	5.01	1.42	2.8	3.12	2.39
70	3.11	2.63	2.68	3.32	2.28	4.15	2.29	3.06	2.63	4.85	2.46	2.07	2.08	4.73	3.52	1.44	1.85	2.19	3.47	1.25	1.88	3.25	4.46	4.6	2.49	5.32	1.4	2.79	3.24	2.4
71	3.43	2.67	2.84	3.4	2.34	4.52	2.3	3.21	2.69	5	2.54	2.11	2.14	4.82	3.6	1.45	1.94	2.32	3.62	1.26	1.93	3.51	4.63	4.7	2.52	5.6	1.45	2.86	3.41	2.48
72	3.68	2.68	3	3.54	2.46	4.98	2.36	3.37	2.78	5.1	2.61	2.18	2.23	4.95	3.72	1.49	2.04	2.49	3.79	1.3	2.01	3.77	4.82	4.82	2.55	5.85	1.58	2.98	3.57	2.59
73	4.06	2.71	3.23	3.74	2.62	5.46	2.43	3.55	2.88	5.28	2.81	2.24	2.37	5.01	3.82	1.54	2.14	2.65	3.98	1.33	2.1	4.04	5.03	4.92	2.63	6.14	1.72	3.19	3.82	2.72
74	4.56	2.75	3.51	3.9	2.78	5.9	2.52	3.75	3.05	5.47	2.97	2.33	2.54	5.08	3.91	1.61	2.27	2.84	4.2	1.38	2.23	4.31	5.25	5.03	2.66	6.48	1.81	3.31	4.05	2.82
75	4.95	2.76	3.78	4.05	2.93	6.4	2.61	3.93	3.2	5.58	3.03	2.4	2.63	5.13	3.99	1.67	2.37	3.04	4.43	1.43	2.37	4.62	5.41	5.11	2.68	6.77	1.86	3.39	4.31	2.94
76	5.32	2.76	4.06	4.15	3.08	6.89	2.68	4.12	3.37	5.69	3.15	2.47	2.74	5.21	4.04	1.71	2.46	3.24	4.61	1.47	2.53	4.95	5.56	5.18	2.72	7.05	1.97	3.53	4.53	3.05
77	5.77	2.77	4.35	4.23	3.22	7.32	2.74	4.3	3.55	5.77	3.29	2.54	2.84	5.26	4.1	1.76	2.56	3.44	4.78	1.54	2.69	5.25	5.66	5.26	2.74	7.34	2.08	3.63	4.76	3.18
78	6.17	2.76	4.63	4.27	3.32	7.72	2.78	4.48	3.72	5.81	3.35	2.62	2.88	5.26	4.12	1.8	2.65	3.65	4.91	1.59	2.84	5.56	5.77	5.37	2.77	7.55	2.16	3.74	4.98	3.27
79	6.53	2.79	4.91	4.35	3.45	8.08	2.85	4.63	3.85	5.83	3.38	2.69	2.96	5.22	4.16	1.84	2.77	3.88	5.07	1.63	2.99	5.85	5.84	5.43	2.79	7.73	2.23	3.8	5.17	3.38
80	6.92	2.82	5.16	4.39	3.56	8.42	2.87	4.77	4.04	5.85	3.47	2.74	3.02	5.18	4.16	1.89	2.86	4.11	5.22	1.67	3.15	6.14	5.88	5.44	2.84	7.88	2.29	3.87	5.35	3.53
81	7.26	2.89	5.4	4.42	3.69	8.69	2.94	4.92	4.22	5.87	3.55	2.8	3.04	5.18	4.16	1.94	2.99	4.34	5.34	1.73	3.28	6.39	5.91	5.42	2.88	7.96	2.35	3.98	5.57	3.63
82	7.51	2.91	5.63	4.38	3.76	8.91	3	5.04	4.38	5.91	3.53	2.88	3.11	5.19	4.13	2	3.09	4.57	5.42	1.75	3.41	6.66	5.89	5.41	2.9	8.1	2.41	4.07	5.73	3.72
83	7.72	3.01	5.89	4.43	3.86	9.13	3.05	5.2	4.57	5.93	3.61	2.98	3.11	5.19	4.1	2.07	3.25	4.82	5.54	1.79	3.58	6.94	5.87	5.45	2.92	8.23	2.49	4.17	5.92	3.79
84	7.84	3.06	6.12	4.39	3.95	9.28	3.1	5.33	4.75	5.96	3.61	3.07	3.15	5.21	4.04	2.15	3.36	5.05	5.67	1.82	3.77	7.22	5.83	5.51	2.93	8.3	2.61	4.28	6.07	3.88
85	8.06	3.15	6.36	4.4	4	9.36	3.12	5.42	4.91	5.97	3.58	3.18	3.19	5.19	3.99	2.21	3.46	5.26	5.75	1.87	3.94	7.47	5.77	5.58	2.94	8.32	2.72	4.39	6.24	3.97
86	8.22	3.25	6.57	4.34	4.05	9.43	3.16	5.52	5.03	5.92	3.57	3.27	3.2	5.19	3.94	2.26	3.57	5.49	5.84	1.94	4.14	7.68	5.71	5.59	2.99	8.3	2.88	4.5	6.41	4.11
87	8.37	3.36	6.74	4.28	4.18	9.47	3.18	5.61	5.16	5.89	3.58	3.36	3.24	5.18	3.86	2.31	3.69	5.66	5.91	2.02	4.36	7.87	5.65	5.61	3.02	8.29	3.03	4.58	6.54	4.24
88	8.42	3.44	6.91	4.23	4.25	9.44	3.17	5.71	5.25	5.82	3.6	3.47	3.28	5.16	3.78	2.39	3.83	5.86	5.97	2.07	4.56	8.05	5.59	5.63	3.02	8.3	3.13	4.63	6.63	4.38
89	8.58	3.55	7.11	4.23	4.35	9.43	3.14	5.77	5.37	5.8	3.55	3.61	3.32	5.19	3.69	2.47	3.95	6.09	6.04	2.15	4.77	8.2	5.53	5.63	3.04	8.24	3.3	4.72	6.71	4.53
90	8.61	3.65	7.2	4.09	4.39	9.35	3.13	5.81	5.45	5.74	3.52	3.71	3.34	5.12	3.62	2.53	4.06	6.31	6.08	2.23	4.92	8.3	5.41	5.64	3.08	8.17	3.43	4.71	6.77	4.65
91	8.53	3.76	7.3	4.01	4.43	9.23	3.12	5.89	5.52	5.72	3.51	3.83	3.41	5.02	3.54	2.6	4.17	6.52	6.12	2.3	5.13	8.4	5.33	5.64	3.11	8.09	3.59	4.8	6.84	4.77
92	8.53	3.9	7.38	3.94	4.48	9.09	3.09	5.89	5.58	5.68	3.45	3.95	3.44	4.95	3.47	2.7	4.26	6.73	6.13	2.38	5.32	8.49	5.23	5.66	3.13	7.99	3.69	4.86	6.88	4.91
93	8.47	4.02	7.47	3.79	4.55	8.95	3.08	5.92	5.62	5.63	3.44	4.07	3.49	4.84	3.41	2.82	4.38	6.95	6.13	2.45	5.48	8.52	5.13	5.63	3.15	7.91	3.8	4.87	6.93	5.02
94	8.43	4.15	7.53	3.74	4.59	8.78	3.04	5.93	5.64	5.56	3.31	4.19	3.55	4.74	3.33	2.91	4.5	7.16	6.12	2.54	5.68	8.53	5.07	5.64	3.2	7.8	3.89	4.89	6.99	5.09
95	8.33	4.29	7.55	3.64	4.7	8.63	3.04	5.93	5.67	5.48	3.32	4.3	3.6	4.65	3.28	3.02	4.59	7.35	6.1	2.64	5.85	8.5	5	5.62	3.25	7.69	4.03	4.86	6.97	5.18
96	8.29	4.45	7.53	3.64	4.77	8.45	3.06	5.94	5.68	5.38	3.31	4.41	3.62	4.61	3.23	3.13	4.69	7.49	6.06	2.77	5.98	8.43	4.93	5.59	3.29	7.54	4.16	4.83	6.96	5.28
97	8.16	4.6	7.5	3.52	4.81	8.25	3.06	5.92	5.66	5.23	3.24	4.5	3.65	4.55	3.16	3.2	4.77	7.57	6.01	2.87	6.09	8.37	4.83	5.53	3.32	7.36	4.24	4.82	6.87	5.34
98	8.07	4.71	7.49	3.45	4.9	8.07	3.06	5.93	5.64	5.13	3.19	4.61	3.65	4.51	3.09	3.31	4.89	7.68	5.98	2.98	6.25	8.3	4.75	5.47	3.34	7.19	4.38	4.78	6.83	5.44
99	7.97	4.83	7.47	3.36	4.91	7.89	3.05	5.97	5.56	5	3.08	4.67	3.64	4.44	3.04	3.42	4.98	7.83	5.93	3.12	6.37	8.19	4.62	5.36	3.39	7.02	4.44	4.75	6.75	5.52
100	7.77	4.98	7.48	3.28	4.94	7.68	3.03	5.98	5.5	4.9	3.02	4.78	3.65	4.38	2.99	3.52	5.04	7.92	5.89	3.2	6.5	8.11	4.5	5.26	3.43	6.87	4.5	4.73	6.69	5.58
101	7.63	5.12	7.42	3.23	4.93	7.46	3.02	5.95	5.45	4.79	3.07	4.86	3.66	4.32	2.93	3.6	5.11	8.01	5.82	3.27	6.58	8.01	4.34	5.17	3.51	6.69	4.55	4.72	6.62	5.63
102	7.52	5.24	7.35	3.13	4.92	7.25	3	5.9	5.41	4.69	2.96	4.92	3.66	4.27	2.86	3.7	5.19	8.05	5.73	3.36	6.68	7.84	4.19	5.09	3.56	6.52	4.59	4.74	6.56	5.72
103	7.33	5.35	7.24	3.08	4.95	7.03	2.98	5.86	5.37	4.57	2.9	5.02	3.68	4.21	2.8	3.78	5.25	8.11	5.64	3.43	6.7	7.67	4.05	4.98	3.58	6.32	4.59	4.7	6.46	5.78
104	7.19	5.49	7.13	3.03	4.98	6.8	2.93	5.78	5.33	4.45	2.85	5.08	3.67	4.19	2.75	3.87	5.32	8.16	5.57	3.54	6.75	7.48	3.93	4.93	3.63	6.13	4.64	4.74	6.38	5.84
105	6.91	5.6	7.02	2.95	4.99	6.6	2.88	5.73	5.27	4.39	2.83	5.14	3.66	4.12	2.7	3.97	5.36	8.17	5.53	3.65	6.82	7.3	3.8	4.87	3.68	5.92	4.62	4.74	6.31	5.89
106	6.64	5.72	6.92	2.83	4.97	6.35	2.82	5.65	5.15	4.28	2.68	5.19	3.64	4.05	2.62	4.02	5.42	8.19	5.45	3.77	6.81	7.12	3.68	4.85	3.7	5.67	4.55	4.67	6.22	5.85
107	6.32	5.78	6.84	2.61	4.89	6.12	2.73	5.59	5.04	4.19	2.57	5.24	3.6	3.92	2.53	4.08	5.42	8.18	5.35	3.9	6.77	6.93	3.54	4.77	3.72	5.43	4.47	4.57	6.09	5.79
108	6.13	5.83	6.77	2.55	4.9	5.92	2.67	5.49	4.92	4.09	2.52	5.27	3.61	3.84	2.44	4.12	5.47	8.21	5.25	4.06	6.77	6.72	3.39	4.71	3.74	5.21	4.4	4.49	5.99	5.76
109	5.89	5.9	6.71	2.48	4.87	5.74	2.62	5.41	4.78	4.02	2.52	5.29	3.58	3.76	2.37	4.2	5.5	8.19	5.18	4.21	6.74	6.47	3.23	4.64	3.78	5.02	4.42	4.47	5.87	5.77
110	5.72	5.97	6.61	2.39	4.84	5.56	2.59	5.34	4.62	3.96	2.52	5.29	3.53	3.73	2.31	4.29	5.52	8.19	5.12	4.36	6.77	6.25	3.07	4.58	3.85	4.91	4.38	4.45	5.74	5.76
111	5.65	6.01	6.49	2.47	4.79	5.42	2.57	5.27	4.48	3.92	2.51	5.32	3.53	3.73	2.29	4.35	5.54	8.12	5.04	4.5	6.79	6.05	2.97	4.53	3.94	4.74	4.4	4.46	5.62	5.77
112	5.38	6.08	6.37	2.36	4.73	5.23	2.5	5.19	4.37	3.87	2.45	5.29	3.47	3.65	2.23	4.4	5.53	8.01	4.93	4.58	6.73	5.82	2.86	4.41	3.96	4.59	4.37	4.42	5.44	5.7
113	5.08	6.12	6.16	2.28	4.66	5.05	2.44	5.07	4.21	3.82	2.39	5.3	3.4	3.58	2.15	4.42	5.52	7.9	4.82	4.68	6.68	5.63	2.76	4.32	3.99	4.47	4.31	4.37	5.26	5.62
114	4.89	6.26	6	2.21	4.61	4.89	2.36	4.98	4.07	3.72	2.26	5.28	3.38	3.46	2.1	4.45	5.49	7.79	4.73	4.71	6.65	5.46	2.66	4.24	4.03	4.35	4.23	4.31	5.06	5.53
115	4.61	6.37	5.81	2.16	4.54	4.68	2.27	4.85	3.94	3.64	2.21	5.23	3.33	3.36	2.04	4.47	5.46	7.63	4.59	4.74	6.57	5.3	2.59	4.16	4.04	4.2	4.23	4.23	4.86	5.44
116	4.53	6.5	5.64	2.08	4.47	4.53	2.21	4.77	3.82	3.55	2.24	5.2	3.31	3.25	1.97	4.49	5.41	7.43	4.49	4.79	6.47	5.15	2.51	4.08	4.04	4.06	4.2	4.18	4.7	5.35
117	4.34	6.59	5.42	1.98	4.4	4.39	2.11	4.67	3.69	3.45	2.1	5.19	3.21	3.18	1.89	4.48	5.33	7.27	4.34	4.84	6.35	4.99	2.42	3.98	4.05	3.9	4.13	4.09	4.53	5.21
118	4.27	6.67	5.23	1.94	4.33	4.26	2.06	4.57	3.61	3.39	2.08	5.17	3.15	3.1	1.85	4.48	5.26	7.06	4.21	4.89	6.26	4.83	2.33	3.86	4.07	3.76	4.06	4.02	4.4	5.09
119	4.08	6.76	5.04	1.81	4.22	4.13	1.99	4.46	3.52	3.34	2.03	5.16	3.07	3.06	1.79	4.5	5.24	6.9	4.08	4.94	6.16	4.65	2.23	3.75	4.06	3.61	3.97	3.95	4.26	4.97
120	4.07	6.84	4.87	1.74	4.12	4.02	1.95	4.34	3.43	3.29	2.02	5.12	3.04	3.01	1.74	4.48	5.16	6.71	3.95	4.97	6.05	4.53	2.16	3.63	4.06	3.48	3.86	3.92	4.11	4.87
121	3.92	6.89	4.7	1.65	4.03	3.9	1.9	4.22	3.34	3.24	1.96	5.08	2.96	2.94	1.66	4.43	5.07	6.53	3.85	4.94	5.94	4.38	2.08	3.52	4.02	3.37	3.68	3.84	3.97	4.73
122	3.86	6.96	4.54	1.63	4	3.77	1.88	4.13	3.25	3.2	1.97	5.01	2.89	2.89	1.6	4.4	5	6.39	3.77	4.92	5.86	4.2	2	3.4	3.98	3.23	3.57	3.81	3.82	4.61
123	3.83	7.03	4.43	1.59	3.88	3.66	1.83	4.01	3.16	3.12	1.94	4.92	2.82	2.83	1.53	4.36	4.91	6.18	3.67	4.89	5.79	4.04	1.93	3.3	3.97	3.1	3.49	3.74	3.66	4.48
124	3.72	7.07	4.28	1.53	3.82	3.55	1.8	3.91	3.08	3.08	1.83	4.86	2.76	2.82	1.49	4.32	4.83	6.02	3.58	4.85	5.71	3.95	1.87	3.22	3.96	3.01	3.36	3.67	3.55	4.31
125	3.62	7.08	4.12	1.49	3.71	3.46	1.74	3.79	3	3.06	1.84	4.82	2.72	2.8	1.42	4.28	4.75	5.82	3.49	4.83	5.62	3.85	1.83	3.14	3.97	2.93	3.26	3.59	3.41	4.19
126	3.52	7.14	3.96	1.41	3.61	3.4	1.69	3.7	2.92	3.01	1.8	4.74	2.63	2.76	1.38	4.23	4.63	5.64	3.4	4.75	5.52	3.75	1.77	3.07	3.99	2.89	3.14	3.5	3.28	4.01
127	3.44	7.16	3.81	1.43	3.54	3.34	1.7	3.59	2.85	2.96	1.8	4.69	2.62	2.73	1.36	4.17	4.51	5.49	3.32	4.69	5.41	3.69	1.73	3.03	3.98	2.84	3.08	3.46	3.17	3.88
128	3.37	7.15	3.68	1.38	3.49	3.3	1.65	3.51	2.78	2.9	1.79	4.61	2.58	2.7	1.32	4.12	4.38	5.34	3.24	4.64	5.3	3.6	1.67	2.97	3.99	2.77	2.99	3.44	3.07	3.77
129	3.32	7.13	3.54	1.36	3.4	3.21	1.59	3.41	2.7	2.82	1.77	4.53	2.47	2.65	1.26	4.07	4.28	5.2	3.16	4.58	5.2	3.51	1.6	2.9	4	2.71	2.9	3.39	2.99	3.62
130	3.2	7.07	3.39	1.29	3.28	3.15	1.53	3.32	2.6	2.73	1.69	4.43	2.38	2.61	1.2	3.95	4.14	5.06	3.07	4.51	5.08	3.44	1.55	2.83	3.99	2.63	2.75	3.36	2.87	3.47
131	3.03	7.04	3.26	1.28	3.27	3.11	1.46	3.26	2.51	2.69	1.69	4.36	2.33	2.55	1.13	3.84	4.03	4.95	3.01	4.42	4.95	3.36	1.49	2.74	3.97	2.55	2.63	3.28	2.78	3.34
132	2.97	6.98	3.14	1.23	3.17	3.07	1.38	3.18	2.42	2.62	1.6	4.27	2.29	2.51	1.09	3.74	3.94	4.84	2.95	4.37	4.82	3.27	1.44	2.66	3.95	2.49	2.52	3.17	2.69	3.23
133	2.9	6.89	3.02	1.22	3.17	3.01	1.35	3.13	2.37	2.6	1.56	4.23	2.22	2.48	1.03	3.64	3.86	4.72	2.84	4.3	4.71	3.19	1.38	2.58	3.95	2.43	2.41	3.12	2.61	3.13
134	2.87	6.84	2.92	1.18	3.15	2.95	1.33	3.09	2.34	2.56	1.51	4.15	2.18	2.44	0.97	3.55	3.79	4.65	2.75	4.23	4.59	3.14	1.34	2.53	3.95	2.39	2.3	3.08	2.55	3.02
135	2.71	6.78	2.83	1.12	3.1	2.91	1.29	3.02	2.28	2.54	1.45	4.06	2.11	2.4	0.92	3.42	3.7	4.56	2.65	4.18	4.48	3.06	1.3	2.48	3.94	2.33	2.2	2.99	2.47	2.9
136	2.64	6.72	2.71	1.11	3.05	2.85	1.25	2.96	2.24	2.48	1.35	4.01	2.05	2.34	0.85	3.31	3.59	4.48	2.57	4.13	4.34	2.99	1.26	2.41	3.9	2.27	2.1	2.89	2.39	2.82
137	2.64	6.63	2.62	1.09	3.01	2.82	1.21	2.88	2.21	2.44	1.38	3.96	1.96	2.31	0.83	3.23	3.49	4.37	2.51	4.06	4.26	2.94	1.22	2.36	3.89	2.23	2.05	2.8	2.31	2.73
138	2.61	6.52	2.51	1.07	2.94	2.8	1.16	2.8	2.15	2.4	1.33	3.9	1.91	2.27	0.79	3.13	3.4	4.29	2.48	3.97	4.17	2.87	1.2	2.29	3.9	2.18	2	2.75	2.25	2.65
139	2.59	6.36	2.42	1.08	2.85	2.75	1.11	2.73	2.08	2.37	1.32	3.85	1.9	2.23	0.76	3.04	3.28	4.22	2.42	3.91	4.05	2.84	1.17	2.23	3.89	2.11	1.93	2.66	2.18	2.58
140	2.54	6.19	2.31	1.04	2.73	2.71	1.09	2.66	2.03	2.35	1.29	3.76	1.84	2.14	0.7	2.94	3.16	4.14	2.37	3.85	3.96	2.77	1.13	2.15	3.87	2.07	1.87	2.58	2.11	2.51
141	2.46	6.08	2.26	1.04	2.68	2.69	1.05	2.61	1.99	2.35	1.22	3.73	1.82	2.12	0.67	2.85	3.06	4.06	2.3	3.8	3.89	2.71	1.1	2.13	3.84	2.04	1.82	2.54	2.07	2.45
142	2.42	5.94	2.17	1	2.61	2.69	1.03	2.54	1.95	2.3	1.15	3.68	1.78	2.06	0.63	2.75	2.95	4	2.24	3.74	3.84	2.67	1.06	2.09	3.8	2	1.78	2.48	2.01	2.4
143	2.36	5.78	2.11	0.98	2.54	2.63	0.98	2.48	1.88	2.28	1.12	3.64	1.71	2.01	0.59	2.68	2.84	3.92	2.17	3.68	3.76	2.59	1.03	2.05	3.77	1.95	1.7	2.41	1.96	2.32
144	2.27	5.63	2.05	0.99	2.49	2.59	0.95	2.43	1.83	2.24	1.1	3.56	1.66	1.94	0.54	2.55	2.74	3.84	2.1	3.6	3.66	2.54	0.99	2	3.77	1.89	1.65	2.33	1.9	2.27
145	2.19	5.49	1.96	0.92	2.45	2.53	0.93	2.36	1.81	2.18	1.05	3.48	1.62	1.89	0.52	2.46	2.64	3.75	2.03	3.53	3.56	2.47	0.98	1.97	3.77	1.83	1.59	2.27	1.85	2.19
146	2.1	5.36	1.88	0.95	2.39	2.49	0.91	2.3	1.75	2.13	1.06	3.42	1.57	1.82	0.5	2.35	2.55	3.68	1.97	3.46	3.48	2.42	0.98	1.95	3.74	1.77	1.54	2.23	1.81	2.16
147	2.05	5.28	1.8	0.98	2.36	2.43	0.89	2.26	1.71	2.1	1.04	3.34	1.54	1.76	0.47	2.28	2.45	3.63	1.91	3.37	3.36	2.37	0.96	1.92	3.72	1.72	1.51	2.2	1.77	2.09
148	2.05	5.2	1.73	0.93	2.32	2.36	0.84	2.2	1.64	2.07	1.01	3.26	1.51	1.73	0.44	2.2	2.37	3.56	1.85	3.29	3.28	2.31	0.92	1.86	3.65	1.67	1.4	2.14	1.73	2.03
149	2.03	5.1	1.67	0.94	2.25	2.33	0.83	2.15	1.56	2.05	0.94	3.18	1.47	1.69	0.42	2.12	2.29	3.5	1.8	3.21	3.21	2.26	0.9	1.84	3.63	1.63	1.38	2.14	1.7	1.97
150	1.99	4.96	1.6	0.94	2.22	2.28	0.81	2.11	1.51	2.02	0.95	3.09	1.47	1.66	0.4	2.06	2.22	3.45	1.74	3.14	3.13	2.21	0.88	1.79	3.57	1.6	1.36	2.1	1.64	1.92
151	1.94	4.79	1.55	0.96	2.2	2.26	0.81	2.07	1.47	1.97	0.9	3.02	1.41	1.62	0.39	2	2.16	3.39	1.69	3.06	3.06	2.17	0.85	1.74	3.49	1.57	1.3	2.04	1.6	1.86
152	1.89	4.64	1.49	0.91	2.14	2.22	0.76	2.02	1.42	1.93	0.88	2.95	1.4	1.59	0.38	1.92	2.09	3.33	1.63	2.97	2.97	2.13	0.82	1.66	3.42	1.54	1.25	2.04	1.58	1.82
153	1.89	4.53	1.46	0.92	2.1	2.2	0.76	1.96	1.38	1.91	0.9	2.87	1.37	1.55	0.36	1.87	2.03	3.27	1.59	2.91	2.9	2.09	0.8	1.62	3.37	1.5	1.24	2	1.54	1.77
154	1.77	4.36	1.39	0.89	2.01	2.15	0.7	1.92	1.3	1.87	0.85	2.81	1.32	1.51	0.35	1.8	1.97	3.21	1.55	2.83	2.81	2.03	0.76	1.57	3.27	1.43	1.16	1.97	1.51	1.71
155	1.77	4.26	1.36	0.85	2.01	2.13	0.67	1.86	1.28	1.84	0.79	2.75	1.32	1.48	0.33	1.74	1.9	3.14	1.49	2.73	2.72	1.97	0.74	1.51	3.2	1.39	1.11	1.9	1.46	1.66
156	1.75	4.16	1.33	0.87	1.97	2.09	0.67	1.84	1.25	1.81	0.77	2.7	1.29	1.45	0.32	1.68	1.84	3.08	1.46	2.65	2.67	1.93	0.73	1.47	3.13	1.37	1.06	1.87	1.44	1.62
157	1.67	4.06	1.3	0.89	1.96	2.08	0.65	1.8	1.22	1.78	0.76	2.68	1.25	1.41	0.31	1.63	1.76	3.02	1.42	2.59	2.61	1.89	0.71	1.42	3.07	1.33	1.01	1.77	1.41	1.55
158	1.6	3.95	1.27	0.85	1.94	2.05	0.65	1.76	1.21	1.75	0.75	2.62	1.25	1.4	0.3	1.59	1.71	2.97	1.39	2.53	2.56	1.87	0.69	1.39	3.02	1.28	0.98	1.74	1.39	1.51
159	1.61	3.87	1.23	0.9	1.9	2.02	0.61	1.72	1.2	1.72	0.7	2.58	1.21	1.36	0.3	1.53	1.66	2.93	1.36	2.48	2.5	1.83	0.68	1.36	2.95	1.23	0.95	1.72	1.37	1.48
160	1.61	3.78	1.22	0.91	1.87	1.98	0.61	1.69	1.16	1.67	0.71	2.53	1.2	1.37	0.29	1.51	1.64	2.86	1.34	2.42	2.44	1.78	0.68	1.34	2.9	1.21	0.95	1.71	1.36	1.47
161	1.65	3.7	1.2	0.93	1.84	1.98	0.6	1.64	1.13	1.63	0.76	2.5	1.23	1.33	0.28	1.46	1.61	2.82	1.31	2.36	2.39	1.74	0.66	1.34	2.83	1.18	0.94	1.7	1.35	1.45
162	1.55	3.59	1.16	0.9	1.79	1.93	0.56	1.57	1.08	1.6	0.69	2.43	1.14	1.3	0.26	1.41	1.57	2.75	1.27	2.29	2.28	1.69	0.63	1.29	2.7	1.16	0.88	1.62	1.32	1.39
163	1.37	3.3	1.04	0.78	1.61	1.77	0.48	1.43	0.96	1.45	0.58	2.25	1.04	1.15	0.2	1.29	1.42	2.55	1.14	2.1	2.11	1.55	0.55	1.18	2.49	1.05	0.78	1.43	1.18	1.26
164	1.39	3.24	1.02	0.79	1.57	1.75	0.47	1.38	0.94	1.44	0.58	2.22	1.04	1.13	0.19	1.26	1.4	2.52	1.11	2.04	2.08	1.5	0.54	1.19	2.42	1.02	0.74	1.43	1.17	1.24
165	1.41	3.13	1	0.78	1.53	1.73	0.46	1.33	0.92	1.39	0.57	2.17	1	1.11	0.17	1.22	1.35	2.43	1.06	1.98	2.02	1.45	0.54	1.16	2.35	0.98	0.71	1.36	1.14	1.22
166	1.34	3.09	0.98	0.79	1.52	1.71	0.45	1.3	0.9	1.36	0.55	2.14	0.97	1.09	0.18	1.2	1.34	2.39	1.04	1.94	1.99	1.44	0.52	1.14	2.3	0.97	0.69	1.34	1.13	1.2
167	1.46	3.08	1.1	0.88	1.5	1.8	0.48	1.28	0.96	1.4	0.64	2.19	0.92	1.14	0.26	1.26	1.36	2.53	1.08	2.07	2.13	1.8	0.76	1.24	2.39	1.17	0.9	1.48	1.29	1.41
168	1.41	2.96	1.06	0.83	1.42	1.75	0.42	1.19	0.91	1.34	0.56	2.12	0.85	1.08	0.23	1.2	1.3	2.45	1.02	1.97	2.06	1.78	0.76	1.22	2.3	1.16	0.85	1.44	1.26	1.38
169	1.4	2.89	1.07	0.87	1.4	1.7	0.43	1.14	0.9	1.32	0.59	2.07	0.85	1.06	0.22	1.18	1.27	2.37	0.99	1.91	2	1.78	0.76	1.2	2.22	1.15	0.85	1.42	1.24	1.37
170	1.39	2.83	1.06	0.83	1.37	1.67	0.41	1.11	0.87	1.31	0.58	2.05	0.83	1.04	0.2	1.15	1.24	2.33	0.96	1.88	1.94	1.73	0.74	1.19	2.17	1.12	0.82	1.38	1.23	1.35
171	1.39	2.77	1.04	0.82	1.34	1.61	0.41	1.08	0.84	1.29	0.58	1.99	0.79	1.01	0.19	1.11	1.2	2.27	0.94	1.82	1.86	1.68	0.73	1.16	2.09	1.09	0.79	1.33	1.2	1.3
172	1.35	2.73	1.01	0.81	1.31	1.59	0.39	1.05	0.82	1.27	0.53	1.97	0.78	0.99	0.17	1.08	1.17	2.22	0.91	1.77	1.81	1.65	0.71	1.16	2.05	1.06	0.76	1.26	1.19	1.29
173	1.37	2.71	1.01	0.86	1.31	1.59	0.41	1.05	0.83	1.29	0.57	1.97	0.75	1.02	0.17	1.08	1.18	2.24	0.92	1.74	1.79	1.64	0.72	1.17	2.04	1.08	0.79	1.3	1.21	1.32
174	1.43	2.72	1.03	0.86	1.35	1.62	0.41	1.06	0.83	1.28	0.55	1.98	0.81	1.03	0.19	1.12	1.2	2.24	0.93	1.72	1.8	1.66	0.73	1.17	2.03	1.11	0.82	1.31	1.21	1.32
175	1.43	2.7	1.01	0.86	1.32	1.61	0.42	1.04	0.8	1.27	0.56	1.95	0.79	1.02	0.16	1.09	1.18	2.21	0.91	1.68	1.77	1.65	0.74	1.15	1.99	1.07	0.82	1.3	1.21	1.32
176	1.33	2.59	0.96	0.77	1.25	1.54	0.38	0.98	0.72	1.2	0.5	1.85	0.72	0.94	0.14	1.02	1.12	2.09	0.87	1.58	1.66	1.56	0.69	1.1	1.86	0.99	0.75	1.18	1.14	1.24
177	1.38	2.57	1.01	0.82	1.27	1.56	0.41	1	0.73	1.21	0.58	1.85	0.75	0.98	0.15	1.04	1.12	2.08	0.87	1.57	1.64	1.56	0.7	1.1	1.84	1.03	0.78	1.25	1.15	1.25
178	1.35	2.5	0.97	0.82	1.24	1.53	0.4	0.95	0.69	1.18	0.51	1.8	0.74	0.95	0.15	1	1.1	2.02	0.84	1.49	1.59	1.53	0.68	1.07	1.77	0.98	0.75	1.18	1.11	1.22
179	1.35	2.45	0.95	0.77	1.23	1.5	0.38	0.93	0.68	1.17	0.51	1.78	0.7	0.92	0.14	0.98	1.08	1.98	0.83	1.46	1.55	1.51	0.66	1.05	1.72	0.97	0.73	1.2	1.09	1.21
180	1.32	2.38	0.96	0.75	1.19	1.47	0.38	0.9	0.65	1.15	0.5	1.72	0.69	0.9	0.12	0.96	1.06	1.93	0.8	1.41	1.5	1.48	0.65	1.03	1.67	0.95	0.71	1.17	1.06	1.18
181	1.37	2.35	0.97	0.78	1.18	1.45	0.38	0.89	0.63	1.11	0.52	1.69	0.67	0.9	0.1	0.95	1.05	1.89	0.8	1.38	1.46	1.47	0.65	1.03	1.65	0.94	0.7	1.14	1.05	1.17
182	1.36	2.32	0.98	0.75	1.18	1.45	0.37	0.88	0.62	1.09	0.52	1.66	0.68	0.89	0.1	0.94	1.04	1.85	0.79	1.35	1.45	1.46	0.64	1.01	1.61	0.94	0.7	1.14	1.05	1.16
183	1.33	2.24	0.96	0.74	1.14	1.4	0.37	0.83	0.6	1.04	0.5	1.61	0.64	0.85	0.09	0.91	0.99	1.78	0.75	1.3	1.4	1.42	0.62	1	1.55	0.92	0.68	1.11	1.02	1.14
184	1.29	2.2	0.95	0.76	1.13	1.37	0.36	0.81	0.58	1	0.51	1.57	0.62	0.86	0.08	0.9	0.98	1.74	0.76	1.26	1.38	1.39	0.61	1	1.51	0.91	0.67	1.05	0.99	1.13
185	1.34	2.18	0.94	0.74	1.12	1.37	0.35	0.79	0.55	0.97	0.48	1.55	0.61	0.84	0.06	0.89	0.98	1.72	0.74	1.22	1.34	1.37	0.6	0.97	1.49	0.89	0.69	1.04	0.99	1.12
186	1.32	2.15	0.93	0.74	1.1	1.35	0.33	0.77	0.52	0.95	0.46	1.51	0.62	0.81	0.06	0.87	0.97	1.68	0.74	1.2	1.31	1.35	0.6	0.98	1.47	0.89	0.67	1.01	0.97	1.11
187	1.28	2.14	0.91	0.69	1.08	1.32	0.34	0.73	0.5	0.93	0.45	1.47	0.59	0.83	0.05	0.84	0.95	1.63	0.72	1.16	1.25	1.34	0.6	0.96	1.43	0.86	0.64	0.98	0.95	1.1
188	1.24	2.1	0.9	0.69	1.07	1.3	0.32	0.72	0.48	0.89	0.46	1.47	0.58	0.82	0.04	0.83	0.94	1.6	0.7	1.13	1.22	1.31	0.59	0.95	1.39	0.85	0.64	0.96	0.93	1.08
189	1.22	2.07	0.87	0.68	1.06	1.28	0.32	0.7	0.47	0.86	0.41	1.41	0.56	0.8	0.03	0.79	0.92	1.56	0.69	1.09	1.18	1.28	0.58	0.97	1.35	0.84	0.62	0.95	0.91	1.07
190	1.22	2.06	0.86	0.69	1.03	1.27	0.31	0.69	0.46	0.83	0.44	1.37	0.54	0.79	0.03	0.79	0.91	1.53	0.68	1.05	1.15	1.27	0.57	0.94	1.32	0.82	0.62	0.97	0.9	1.05
191	1.24	2.03	0.86	0.7	1.02	1.25	0.3	0.68	0.44	0.8	0.43	1.36	0.54	0.78	0.02	0.77	0.89	1.49	0.67	1.03	1.12	1.25	0.56	0.93	1.3	0.81	0.61	0.93	0.89	1.03
192	1.2	2	0.84	0.66	1.01	1.23	0.29	0.66	0.42	0.78	0.4	1.32	0.51	0.78	0.01	0.76	0.88	1.45	0.68	1	1.07	1.24	0.56	0.93	1.27	0.8	0.62	0.93	0.87	1.04
193	1.19	1.99	0.85	0.68	1	1.21	0.3	0.64	0.41	0.77	0.44	1.31	0.53	0.76	0.01	0.76	0.88	1.42	0.65	0.97	1.04	1.22	0.56	0.92	1.25	0.81	0.59	0.92	0.87	1.02
194	1.23	1.95	0.85	0.68	1.01	1.22	0.3	0.63	0.4	0.74	0.42	1.28	0.52	0.75	0.02	0.75	0.87	1.4	0.65	0.94	1.01	1.21	0.56	0.91	1.24	0.79	0.58	0.94	0.85	1.02
195	1.23	1.93	0.85	0.68	0.98	1.19	0.29	0.61	0.4	0.73	0.4	1.27	0.5	0.76	0.01	0.73	0.86	1.37	0.64	0.92	0.98	1.2	0.56	0.9	1.2	0.79	0.6	0.9	0.85	1.02
196	1.19	1.92	0.86	0.69	0.99	1.2	0.29	0.6	0.4	0.74	0.42	1.26	0.5	0.75	0.01	0.74	0.85	1.35	0.64	0.89	0.96	1.18	0.55	0.89	1.17	0.79	0.59	0.91	0.85	1.01
197	1.19	1.91	0.85	0.71	0.97	1.18	0.28	0.58	0.39	0.72	0.43	1.22	0.5	0.74	0	0.72	0.84	1.32	0.62	0.86	0.93	1.17	0.55	0.86	1.15	0.78	0.58	0.9	0.84	1.01
198	1.18	1.87	0.83	0.65	0.98	1.18	0.27	0.58	0.39	0.7	0.39	1.2	0.48	0.73	-0.01	0.7	0.83	1.29	0.62	0.84	0.92	1.17	0.54	0.85	1.13	0.78	0.54	0.86	0.83	0.98
199	1.22	1.85	0.83	0.67	0.98	1.16	0.28	0.57	0.38	0.7	0.41	1.18	0.49	0.74	0	0.71	0.83	1.26	0.62	0.83	0.9	1.16	0.54	0.84	1.12	0.78	0.57	0.88	0.83	0.99
200	1.16	1.82	0.81	0.67	0.97	1.15	0.26	0.54	0.37	0.69	0.39	1.17	0.46	0.73	-0.01	0.7	0.81	1.24	0.61	0.8	0.87	1.14	0.53	0.83	1.1	0.78	0.55	0.88	0.83	0.98
201	1.21	1.82	0.83	0.7	0.98	1.16	0.29	0.55	0.36	0.69	0.44	1.16	0.47	0.74	-0.01	0.68	0.81	1.23	0.61	0.79	0.87	1.13	0.54	0.82	1.1	0.78	0.57	0.88	0.83	0.99
202	1.2	1.81	0.82	0.69	0.97	1.13	0.28	0.53	0.36	0.68	0.44	1.14	0.47	0.71	-0.01	0.69	0.81	1.21	0.61	0.78	0.84	1.13	0.53	0.81	1.09	0.78	0.56	0.87	0.81	0.97
203	1.18	1.76	0.8	0.69	0.96	1.12	0.28	0.54	0.36	0.68	0.4	1.13	0.46	0.71	-0.01	0.69	0.8	1.19	0.61	0.77	0.83	1.11	0.53	0.81	1.06	0.76	0.55	0.83	0.8	0.96
204	1.18	1.77	0.81	0.7	0.96	1.12	0.28	0.52	0.35	0.66	0.4	1.12	0.47	0.73	-0.01	0.7	0.81	1.18	0.61	0.74	0.83	1.1	0.53	0.8	1.06	0.77	0.55	0.86	0.81	0.96
205	1.16	1.73	0.8	0.65	0.94	1.11	0.26	0.51	0.34	0.66	0.4	1.1	0.47	0.71	-0.02	0.67	0.8	1.16	0.6	0.73	0.8	1.09	0.52	0.78	1.05	0.76	0.55	0.81	0.79	0.94
206	1.21	1.74	0.8	0.64	0.95	1.11	0.27	0.51	0.35	0.65	0.4	1.1	0.45	0.7	-0.01	0.67	0.79	1.16	0.59	0.71	0.8	1.09	0.52	0.78	1.04	0.76	0.55	0.83	0.8	0.94
207	1.15	1.72	0.78	0.62	0.93	1.11	0.26	0.5	0.34	0.63	0.39	1.09	0.44	0.71	-0.02	0.67	0.78	1.13	0.59	0.71	0.79	1.08	0.53	0.77	1.04	0.76	0.54	0.83	0.78	0.93
208	1.2	1.69	0.78	0.6	0.93	1.1	0.26	0.49	0.33	0.61	0.37	1.07	0.45	0.68	-0.01	0.65	0.78	1.13	0.58	0.69	0.78	1.07	0.53	0.75	1.03	0.74	0.51	0.79	0.77	0.92
209	1.17	1.68	0.8	0.62	0.92	1.1	0.26	0.48	0.34	0.6	0.4	1.06	0.45	0.7	-0.01	0.65	0.76	1.1	0.58	0.68	0.77	1.07	0.54	0.75	1.02	0.75	0.53	0.79	0.78	0.92
210	1.16	1.69	0.79	0.63	0.93	1.09	0.25	0.49	0.34	0.6	0.39	1.05	0.45	0.69	-0.01	0.64	0.76	1.09	0.58	0.67	0.76	1.06	0.52	0.75	1.02	0.74	0.54	0.79	0.77	0.92
211	1.18	1.68	0.78	0.62	0.91	1.08	0.27	0.49	0.33	0.6	0.42	1.04	0.44	0.71	-0.02	0.64	0.76	1.08	0.58	0.66	0.76	1.06	0.53	0.74	1	0.73	0.52	0.78	0.77	0.92
212	1.12	1.67	0.79	0.59	0.9	1.07	0.24	0.47	0.32	0.6	0.4	1.03	0.43	0.71	-0.02	0.63	0.75	1.08	0.57	0.65	0.75	1.05	0.54	0.72	1	0.74	0.53	0.77	0.76	0.91
213	1.12	1.66	0.8	0.59	0.91	1.07	0.24	0.46	0.32	0.59	0.43	1.03	0.43	0.71	-0.01	0.64	0.76	1.05	0.57	0.64	0.75	1.04	0.53	0.71	0.99	0.72	0.53	0.78	0.76	0.9
214	1.14	1.66	0.81	0.64	0.92	1.08	0.25	0.47	0.32	0.56	0.42	1.03	0.46	0.72	-0.01	0.62	0.75	1.06	0.57	0.63	0.75	1.05	0.54	0.72	0.99	0.72	0.54	0.78	0.75	0.9
215	1.13	1.66	0.8	0.56	0.91	1.08	0.25	0.47	0.31	0.56	0.43	1.02	0.41	0.75	-0.01	0.62	0.75	1.04	0.56	0.61	0.74	1.04	0.53	0.71	0.98	0.72	0.5	0.75	0.75	0.88
216	1.14	1.62	0.78	0.53	0.88	1.07	0.23	0.46	0.3	0.54	0.37	1.01	0.42	0.73	-0.02	0.63	0.75	1.02	0.56	0.61	0.74	1.03	0.52	0.7	0.97	0.7	0.49	0.73	0.74	0.89
217	1.11	1.62	0.78	0.61	0.88	1.07	0.24	0.45	0.3	0.54	0.41	1	0.42	0.74	-0.01	0.62	0.74	1.01	0.55	0.61	0.73	1.03	0.53	0.7	0.97	0.71	0.49	0.75	0.74	0.88
218	1.15	1.62	0.78	0.56	0.88	1.06	0.23	0.46	0.29	0.54	0.38	1	0.41	0.74	-0.01	0.62	0.73	1.02	0.56	0.59	0.73	1.02	0.53	0.7	0.98	0.71	0.48	0.74	0.74	0.88
219	1.12	1.6	0.78	0.55	0.88	1.05	0.25	0.46	0.29	0.53	0.37	1	0.42	0.73	-0.02	0.6	0.73	1.01	0.56	0.59	0.71	1.03	0.52	0.69	0.96	0.7	0.48	0.72	0.73	0.87
220	1.06	1.58	0.75	0.54	0.85	1.04	0.25	0.45	0.29	0.53	0.35	0.98	0.41	0.74	-0.02	0.59	0.72	1.01	0.55	0.57	0.7	1.02	0.52	0.7	0.96	0.7	0.47	0.72	0.72	0.85
221	1.13	1.57	0.76	0.54	0.84	1.02	0.25	0.44	0.28	0.52	0.41	0.97	0.4	0.77	-0.01	0.6	0.74	1.01	0.55	0.56	0.7	1.02	0.52	0.69	0.95	0.71	0.46	0.71	0.72	0.86
222	1.14	1.58	0.76	0.55	0.85	1.03	0.26	0.45	0.28	0.52	0.45	0.97	0.43	0.79	0	0.6	0.72	1.02	0.55	0.57	0.7	1.03	0.52	0.69	0.95	0.73	0.48	0.72	0.73	0.87
223	1.11	1.56	0.76	0.59	0.86	1.01	0.26	0.44	0.27	0.52	0.41	0.95	0.42	0.78	0	0.59	0.71	1.01	0.55	0.56	0.69	1.02	0.53	0.69	0.94	0.73	0.46	0.71	0.73	0.85
224	1.07	1.55	0.76	0.52	0.85	1	0.26	0.43	0.27	0.51	0.39	0.94	0.41	0.78	0.01	0.58	0.72	1	0.54	0.55	0.67	1	0.53	0.68	0.95	0.73	0.46	0.71	0.71	0.84
225	1.13	1.55	0.76	0.54	0.87	1.02	0.26	0.43	0.27	0.52	0.46	0.95	0.42	0.78	0.02	0.59	0.71	1.03	0.54	0.55	0.69	1.02	0.52	0.67	0.95	0.74	0.51	0.74	0.72	0.86
226	1.14	1.54	0.76	0.54	0.86	1.01	0.27	0.43	0.27	0.52	0.46	0.96	0.43	0.79	0.02	0.6	0.72	1.02	0.53	0.54	0.68	1.01	0.52	0.67	0.96	0.73	0.5	0.74	0.73	0.84
227	1.09	1.52	0.73	0.53	0.85	1	0.25	0.41	0.26	0.51	0.41	0.94	0.41	0.77	0.02	0.59	0.71	1	0.54	0.54	0.67	1.01	0.51	0.66	0.92	0.72	0.45	0.7	0.71	0.82
228	1.06	1.5	0.74	0.5	0.81	0.98	0.25	0.42	0.26	0.5	0.43	0.93	0.42	0.76	0.02	0.58	0.71	1.03	0.54	0.54	0.66	1	0.51	0.66	0.93	0.72	0.47	0.71	0.71	0.83
229	1.08	1.51	0.73	0.51	0.86	1	0.26	0.42	0.25	0.51	0.43	0.93	0.42	0.76	0.03	0.58	0.71	1.04	0.54	0.54	0.65	1.01	0.51	0.66	0.92	0.73	0.47	0.71	0.7	0.84
230	1.07	1.48	0.72	0.52	0.82	0.99	0.25	0.42	0.24	0.5	0.41	0.92	0.44	0.76	0.04	0.58	0.69	1.03	0.54	0.53	0.65	1.01	0.5	0.66	0.91	0.73	0.43	0.71	0.7	0.83
231	1.1	1.48	0.73	0.54	0.84	0.99	0.24	0.42	0.25	0.51	0.44	0.92	0.44	0.76	0.05	0.58	0.69	1.08	0.55	0.53	0.66	1	0.5	0.66	0.92	0.73	0.46	0.73	0.69	0.83
232	1.09	1.49	0.71	0.58	0.85	0.98	0.27	0.43	0.26	0.52	0.44	0.92	0.45	0.76	0.04	0.57	0.7	1.13	0.55	0.53	0.66	1	0.5	0.65	0.93	0.74	0.49	0.73	0.71	0.83
233	1.12	1.49	0.71	0.55	0.83	0.98	0.25	0.43	0.25	0.5	0.42	0.92	0.45	0.79	0.05	0.58	0.7	1.18	0.56	0.53	0.67	1.01	0.5	0.66	0.92	0.76	0.46	0.72	0.7	0.83
234	1.11	1.48	0.72	0.54	0.83	0.97	0.23	0.44	0.25	0.51	0.39	0.91	0.46	0.78	0.04	0.57	0.69	1.19	0.55	0.53	0.66	1	0.5	0.65	0.92	0.78	0.46	0.73	0.7	0.82
235	1.14	1.46	0.72	0.51	0.82	0.96	0.25	0.43	0.25	0.51	0.43	0.91	0.47	0.78	0.04	0.58	0.7	1.2	0.55	0.53	0.66	1	0.5	0.65	0.91	0.8	0.48	0.71	0.69	0.83
236	1.1	1.45	0.72	0.54	0.82	0.97	0.26	0.46	0.26	0.52	0.45	0.93	0.49	0.78	0.04	0.57	0.7	1.22	0.56	0.53	0.68	1	0.49	0.64	0.91	0.8	0.47	0.73	0.7	0.82
237	1.12	1.46	0.72	0.54	0.83	0.96	0.25	0.47	0.27	0.52	0.48	0.92	0.49	0.8	0.04	0.57	0.7	1.24	0.57	0.52	0.66	1	0.5	0.64	0.9	0.82	0.47	0.73	0.69	0.83
238	1.13	1.46	0.71	0.53	0.83	0.95	0.26	0.49	0.26	0.51	0.45	0.92	0.47	0.81	0.04	0.57	0.7	1.26	0.55	0.53	0.65	0.99	0.49	0.64	0.91	0.82	0.46	0.72	0.69	0.83
239	1.11	1.45	0.71	0.53	0.82	0.96	0.25	0.51	0.26	0.51	0.46	0.91	0.49	0.82	0.04	0.57	0.7	1.24	0.55	0.52	0.64	0.99	0.5	0.62	0.87	0.82	0.45	0.71	0.69	0.83
240	1.13	1.44	0.71	0.52	0.83	0.96	0.27	0.55	0.27	0.52	0.43	0.91	0.47	0.84	0.06	0.57	0.69	1.25	0.57	0.53	0.65	1	0.5	0.62	0.9	0.84	0.46	0.72	0.68	0.84
241	1.11	1.43	0.71	0.51	0.82	0.95	0.26	0.55	0.26	0.52	0.47	0.91	0.46	0.86	0.06	0.56	0.7	1.24	0.58	0.52	0.65	0.99	0.5	0.62	0.89	0.84	0.45	0.73	0.68	0.83
242	1.13	1.44	0.71	0.54	0.82	0.95	0.25	0.56	0.27	0.5	0.47	0.91	0.49	0.86	0.06	0.57	0.69	1.24	0.57	0.52	0.63	0.99	0.5	0.62	0.89	0.86	0.44	0.72	0.68	0.84
243	1.11	1.42	0.7	0.54	0.82	0.95	0.25	0.55	0.26	0.49	0.44	0.89	0.47	0.9	0.05	0.56	0.69	1.25	0.58	0.51	0.63	0.98	0.49	0.6	0.87	0.87	0.44	0.73	0.67	0.84
244	1.1	1.42	0.7	0.53	0.78	0.95	0.26	0.56	0.27	0.5	0.49	0.89	0.44	0.92	0.05	0.56	0.69	1.25	0.58	0.51	0.64	0.99	0.5	0.6	0.87	0.94	0.44	0.73	0.66	0.84
245	1.12	1.42	0.69	0.51	0.82	0.94	0.27	0.59	0.27	0.5	0.46	0.88	0.48	0.94	0.05	0.57	0.7	1.27	0.59	0.51	0.64	0.99	0.51	0.6	0.88	0.95	0.46	0.69	0.67	0.84
246	1.08	1.42	0.7	0.54	0.81	0.94	0.26	0.6	0.28	0.51	0.47	0.88	0.47	0.97	0.06	0.56	0.69	1.28	0.59	0.51	0.66	0.99	0.51	0.59	0.87	0.96	0.46	0.72	0.67	0.84
247	1.1	1.41	0.69	0.49	0.81	0.94	0.27	0.6	0.25	0.5	0.45	0.88	0.47	0.99	0.05	0.55	0.67	1.27	0.6	0.51	0.66	0.98	0.5	0.58	0.86	0.95	0.45	0.73	0.66	0.84
248	1.13	1.4	0.68	0.52	0.81	0.94	0.27	0.61	0.26	0.51	0.48	0.88	0.48	0.99	0.05	0.56	0.68	1.29	0.61	0.52	0.68	0.98	0.51	0.59	0.86	0.95	0.45	0.72	0.66	0.85
249	1.12	1.41	0.68	0.53	0.8	0.94	0.28	0.63	0.26	0.51	0.5	0.9	0.49	1.03	0.06	0.56	0.68	1.28	0.62	0.53	0.68	0.98	0.52	0.59	0.86	0.97	0.47	0.72	0.67	0.85
250	1.11	1.4	0.67	0.53	0.8	0.94	0.28	0.63	0.26	0.5	0.49	0.88	0.48	1.02	0.05	0.55	0.67	1.29	0.62	0.52	0.69	0.98	0.51	0.58	0.87	0.96	0.45	0.71	0.67	0.85
251	1.14	1.4	0.68	0.5	0.82	0.94	0.29	0.64	0.27	0.51	0.49	0.88	0.48	1.03	0.06	0.55	0.67	1.3	0.62	0.55	0.71	1	0.51	0.6	0.86	0.97	0.47	0.74	0.66	0.85
252	1.11	1.39	0.68	0.5	0.8	0.92	0.29	0.64	0.26	0.51	0.51	0.88	0.48	1.02	0.07	0.56	0.67	1.31	0.61	0.55	0.72	1	0.52	0.58	0.85	0.97	0.47	0.69	0.67	0.85
253	1.1	1.38	0.67	0.47	0.79	0.93	0.3	0.65	0.26	0.52	0.44	0.89	0.49	1.04	0.07	0.55	0.67	1.31	0.61	0.56	0.72	0.99	0.51	0.57	0.86	0.96	0.46	0.72	0.66	0.85
254	1.1	1.39	0.68	0.55	0.8	0.92	0.29	0.64	0.26	0.52	0.45	0.88	0.46	1.03	0.08	0.55	0.66	1.32	0.61	0.57	0.72	0.99	0.49	0.57	0.84	0.98	0.47	0.71	0.66	0.86
255	1.08	1.39	0.67	0.52	0.79	0.92	0.29	0.66	0.27	0.51	0.5	0.89	0.46	1.05	0.08	0.55	0.67	1.32	0.6	0.56	0.72	0.98	0.5	0.58	0.85	0.99	0.46	0.72	0.66	0.87
256	1.11	1.38	0.67	0.5	0.79	0.92	0.29	0.67	0.27	0.51	0.45	0.9	0.45	1.07	0.08	0.55	0.66	1.32	0.61	0.57	0.72	0.97	0.51	0.57	0.83	1.02	0.45	0.72	0.66	0.87
257	1.12	1.39	0.68	0.53	0.79	0.93	0.28	0.68	0.28	0.52	0.46	0.91	0.47	1.06	0.09	0.56	0.68	1.33	0.61	0.58	0.73	0.98	0.51	0.58	0.84	1.01	0.47	0.72	0.67	0.88
258	1.1	1.38	0.68	0.5	0.8	0.93	0.28	0.69	0.27	0.52	0.5	0.92	0.49	1.07	0.09	0.56	0.69	1.32	0.62	0.58	0.74	0.97	0.52	0.56	0.83	1.01	0.44	0.74	0.67	0.88
259	1.14	1.38	0.67	0.53	0.8	0.94	0.3	0.69	0.27	0.54	0.51	0.92	0.47	1.06	0.09	0.56	0.69	1.32	0.61	0.59	0.75	0.97	0.52	0.57	0.82	1.02	0.46	0.76	0.67	0.89
260	1.11	1.39	0.66	0.52	0.8	0.94	0.29	0.7	0.27	0.54	0.52	0.94	0.48	1.08	0.09	0.56	0.7	1.33	0.62	0.6	0.79	0.96	0.51	0.57	0.83	1.02	0.45	0.72	0.67	0.89
261	1.11	1.38	0.67	0.51	0.79	0.93	0.28	0.71	0.26	0.53	0.52	0.95	0.47	1.07	0.09	0.57	0.71	1.32	0.62	0.62	0.8	0.95	0.52	0.55	0.8	1.02	0.43	0.74	0.66	0.89
262	1.15	1.38	0.68	0.52	0.8	0.93	0.29	0.72	0.27	0.53	0.54	0.97	0.51	1.08	0.1	0.57	0.73	1.32	0.63	0.63	0.79	0.97	0.53	0.56	0.82	1.02	0.45	0.75	0.67	0.91
263	1.11	1.37	0.68	0.55	0.79	0.92	0.27	0.72	0.26	0.52	0.53	0.96	0.47	1.08	0.11	0.57	0.72	1.31	0.62	0.63	0.8	0.97	0.51	0.54	0.81	1	0.46	0.75	0.67	0.9
264	1.1	1.36	0.67	0.49	0.78	0.91	0.27	0.71	0.26	0.52	0.52	0.97	0.48	1.07	0.12	0.57	0.73	1.31	0.62	0.62	0.82	0.96	0.53	0.55	0.81	1.02	0.44	0.76	0.67	0.89
265	1.12	1.36	0.68	0.49	0.78	0.92	0.26	0.73	0.28	0.52	0.51	0.99	0.47	1.08	0.13	0.57	0.73	1.31	0.62	0.63	0.83	0.96	0.54	0.55	0.8	1.02	0.46	0.75	0.66	0.89
266	1.1	1.38	0.66	0.5	0.78	0.91	0.26	0.73	0.28	0.52	0.49	1	0.47	1.1	0.13	0.54	0.74	1.31	0.62	0.62	0.82	0.97	0.53	0.54	0.8	1.02	0.42	0.75	0.66	0.88
267	1.09	1.35	0.67	0.56	0.8	0.92	0.27	0.72	0.29	0.52	0.53	1	0.48	1.12	0.13	0.56	0.75	1.32	0.64	0.63	0.84	0.97	0.55	0.54	0.81	1.03	0.43	0.76	0.67	0.89
268	1.09	1.35	0.68	0.54	0.77	0.9	0.25	0.72	0.29	0.53	0.51	0.99	0.5	1.12	0.14	0.55	0.75	1.34	0.63	0.63	0.84	0.96	0.55	0.53	0.8	1.01	0.41	0.73	0.66	0.91
269	1.1	1.35	0.68	0.51	0.78	0.93	0.26	0.73	0.3	0.53	0.47	1	0.48	1.12	0.15	0.56	0.75	1.34	0.64	0.64	0.83	0.96	0.55	0.54	0.79	1	0.43	0.74	0.67	0.93
270	1.07	1.35	0.69	0.49	0.79	0.91	0.25	0.74	0.28	0.54	0.48	1.02	0.5	1.13	0.16	0.56	0.74	1.34	0.65	0.64	0.85	0.96	0.56	0.54	0.79	1.02	0.44	0.75	0.67	0.94
271	1.06	1.36	0.7	0.51	0.78	0.91	0.25	0.75	0.3	0.56	0.51	1.03	0.51	1.12	0.15	0.58	0.74	1.35	0.65	0.64	0.86	0.96	0.55	0.54	0.79	1.01	0.44	0.74	0.67	0.95
272	1.06	1.35	0.7	0.51	0.77	0.91	0.25	0.74	0.29	0.54	0.49	1.01	0.48	1.12	0.17	0.58	0.75	1.35	0.65	0.66	0.86	0.95	0.55	0.53	0.78	1.01	0.43	0.75	0.65	0.96
273	1.06	1.35	0.69	0.51	0.77	0.9	0.24	0.76	0.28	0.54	0.47	1.03	0.48	1.14	0.16	0.59	0.76	1.36	0.64	0.65	0.86	0.94	0.56	0.53	0.78	0.99	0.42	0.76	0.66	0.95
274	1.13	1.36	0.7	0.53	0.8	0.91	0.26	0.77	0.29	0.55	0.46	1.03	0.49	1.14	0.17	0.59	0.77	1.38	0.64	0.66	0.86	0.95	0.55	0.54	0.8	1	0.45	0.8	0.67	0.97
275	1.07	1.34	0.68	0.5	0.76	0.9	0.25	0.78	0.3	0.54	0.49	1.05	0.49	1.13	0.17	0.59	0.78	1.39	0.65	0.67	0.87	0.94	0.56	0.54	0.79	1	0.42	0.79	0.67	0.96
276	1.13	1.36	0.7	0.53	0.79	0.9	0.25	0.78	0.3	0.55	0.44	1.05	0.51	1.16	0.17	0.6	0.8	1.4	0.65	0.68	0.87	0.93	0.55	0.52	0.8	1.01	0.44	0.79	0.67	0.96
277	1.08	1.33	0.69	0.53	0.8	0.92	0.26	0.78	0.31	0.55	0.48	1.07	0.49	1.15	0.17	0.59	0.79	1.41	0.65	0.68	0.87	0.92	0.55	0.52	0.78	1	0.43	0.79	0.66	0.97
278	1.12	1.34	0.7	0.55	0.81	0.91	0.26	0.79	0.32	0.55	0.51	1.07	0.53	1.17	0.17	0.59	0.81	1.41	0.66	0.69	0.89	0.92	0.55	0.53	0.79	1.02	0.41	0.81	0.68	0.97
279	1.05	1.33	0.7	0.52	0.78	0.9	0.26	0.79	0.33	0.56	0.51	1.06	0.51	1.13	0.17	0.59	0.8	1.4	0.65	0.68	0.88	0.92	0.55	0.53	0.78	1.01	0.41	0.79	0.68	0.96
280	1.09	1.33	0.7	0.51	0.79	0.92	0.27	0.8	0.33	0.57	0.5	1.07	0.49	1.15	0.18	0.61	0.81	1.4	0.66	0.68	0.88	0.91	0.54	0.53	0.77	1.01	0.4	0.79	0.68	0.95
281	1.04	1.3	0.69	0.5	0.78	0.91	0.27	0.81	0.33	0.56	0.45	1.07	0.48	1.16	0.18	0.59	0.8	1.38	0.66	0.67	0.89	0.91	0.55	0.52	0.78	1.01	0.38	0.79	0.67	0.94
282	1.07	1.32	0.72	0.52	0.82	0.92	0.29	0.84	0.34	0.56	0.53	1.08	0.52	1.18	0.19	0.6	0.82	1.39	0.67	0.68	0.9	0.91	0.56	0.52	0.77	1.01	0.4	0.78	0.67	0.96
283	1.06	1.31	0.72	0.54	0.82	0.93	0.28	0.85	0.35	0.56	0.54	1.1	0.52	1.19	0.2	0.61	0.83	1.38	0.68	0.68	0.91	0.91	0.56	0.52	0.79	1.02	0.42	0.82	0.67	0.96
284	1.12	1.3	0.74	0.54	0.81	0.92	0.28	0.85	0.36	0.55	0.5	1.09	0.51	1.2	0.19	0.61	0.83	1.37	0.67	0.68	0.93	0.9	0.55	0.52	0.79	1.02	0.41	0.8	0.68	0.96
285	1.05	1.3	0.73	0.5	0.82	0.94	0.28	0.85	0.37	0.54	0.48	1.09	0.52	1.19	0.17	0.61	0.83	1.38	0.68	0.68	0.93	0.9	0.55	0.52	0.79	1	0.39	0.81	0.67	0.95
286	1.11	1.32	0.73	0.53	0.83	0.92	0.27	0.85	0.38	0.55	0.48	1.11	0.52	1.21	0.19	0.62	0.85	1.4	0.69	0.68	0.94	0.91	0.56	0.52	0.79	0.99	0.38	0.82	0.67	0.96
287	1.06	1.3	0.74	0.52	0.82	0.95	0.27	0.86	0.37	0.54	0.48	1.12	0.51	1.21	0.17	0.63	0.85	1.4	0.69	0.7	0.92	0.9	0.55	0.51	0.78	0.99	0.41	0.83	0.69	0.96
288	1.11	1.31	0.75	0.54	0.84	0.94	0.29	0.86	0.38	0.55	0.53	1.14	0.56	1.21	0.19	0.63	0.85	1.42	0.7	0.7	0.94	0.92	0.56	0.51	0.79	0.99	0.42	0.85	0.69	0.96
289	1.03	1.29	0.75	0.56	0.83	0.94	0.3	0.85	0.38	0.55	0.49	1.13	0.54	1.2	0.17	0.63	0.85	1.41	0.7	0.71	0.93	0.92	0.55	0.51	0.79	0.98	0.43	0.84	0.68	0.95
290	1.08	1.29	0.75	0.53	0.82	0.94	0.31	0.86	0.39	0.55	0.49	1.13	0.53	1.21	0.17	0.62	0.86	1.41	0.69	0.72	0.94	0.91	0.55	0.52	0.8	1	0.4	0.86	0.66	0.95
291	1.03	1.28	0.75	0.52	0.81	0.96	0.29	0.86	0.4	0.56	0.47	1.13	0.52	1.22	0.17	0.62	0.86	1.42	0.7	0.72	0.93	0.9	0.55	0.52	0.8	0.98	0.39	0.85	0.65	0.95
292	1.08	1.29	0.77	0.54	0.81	0.96	0.32	0.87	0.41	0.56	0.52	1.13	0.53	1.24	0.17	0.63	0.86	1.42	0.69	0.72	0.92	0.91	0.55	0.53	0.8	1.02	0.42	0.88	0.67	0.95
293	1.1	1.28	0.77	0.56	0.82	0.95	0.32	0.87	0.41	0.55	0.49	1.13	0.53	1.24	0.17	0.63	0.87	1.42	0.69	0.72	0.93	0.89	0.55	0.52	0.8	1.02	0.44	0.88	0.68	0.95
294	1.11	1.29	0.77	0.58	0.82	0.94	0.33	0.87	0.42	0.57	0.52	1.13	0.52	1.23	0.16	0.63	0.88	1.41	0.69	0.72	0.91	0.9	0.55	0.52	0.8	1.02	0.44	0.89	0.68	0.95
295	1.12	1.28	0.77	0.58	0.84	0.95	0.33	0.87	0.41	0.59	0.5	1.14	0.55	1.23	0.16	0.63	0.9	1.4	0.69	0.73	0.92	0.89	0.55	0.52	0.79	1.02	0.43	0.88	0.68	0.95
296	1.07	1.27	0.78	0.56	0.82	0.94	0.33	0.87	0.41	0.59	0.49	1.14	0.57	1.22	0.17	0.63	0.91	1.41	0.69	0.71	0.93	0.9	0.54	0.52	0.8	1	0.42	0.86	0.68	0.94
297	1.1	1.27	0.79	0.55	0.85	0.94	0.34	0.87	0.42	0.59	0.52	1.14	0.56	1.21	0.17	0.64	0.91	1.41	0.7	0.72	0.92	0.9	0.54	0.53	0.8	1.02	0.44	0.92	0.67	0.96
298	1.05	1.26	0.77	0.55	0.82	0.93	0.3	0.86	0.42	0.6	0.44	1.13	0.53	1.19	0.16	0.64	0.93	1.4	0.69	0.69	0.92	0.9	0.53	0.51	0.79	1	0.4	0.89	0.66	0.94
299	1.11	1.26	0.79	0.53	0.82	0.94	0.33	0.87	0.42	0.6	0.5	1.14	0.56	1.18	0.17	0.65	0.93	1.39	0.71	0.71	0.92	0.89	0.53	0.52	0.79	1	0.4	0.93	0.66	0.95
300	1.12	1.26	0.79	0.56	0.82	0.94	0.31	0.88	0.43	0.6	0.49	1.14	0.55	1.19	0.18	0.64	0.93	1.4	0.72	0.7	0.95	0.91	0.53	0.53	0.79	1	0.42	0.94	0.67	0.95
301	1.06	1.24	0.8	0.54	0.8	0.94	0.31	0.87	0.42	0.6	0.44	1.14	0.56	1.18	0.16	0.62	0.92	1.39	0.72	0.69	0.93	0.9	0.54	0.52	0.78	0.97	0.39	0.94	0.67	0.94
302	1.1	1.25	0.78	0.58	0.8	0.95	0.31	0.87	0.45	0.61	0.5	1.11	0.56	1.17	0.18	0.63	0.93	1.4	0.72	0.7	0.95	0.9	0.54	0.53	0.79	0.97	0.41	0.96	0.67	0.94
303	1.1	1.24	0.78	0.53	0.81	0.93	0.33	0.87	0.44	0.62	0.49	1.11	0.56	1.17	0.18	0.64	0.93	1.39	0.72	0.69	0.93	0.9	0.54	0.54	0.78	0.97	0.41	0.95	0.66	0.93
304	1.09	1.25	0.78	0.54	0.8	0.94	0.32	0.86	0.44	0.62	0.47	1.11	0.58	1.16	0.17	0.64	0.93	1.4	0.72	0.69	0.95	0.9	0.54	0.53	0.77	0.96	0.42	0.96	0.66	0.93
305	1.15	1.24	0.77	0.54	0.81	0.94	0.34	0.86	0.45	0.62	0.47	1.09	0.57	1.15	0.17	0.64	0.92	1.38	0.72	0.71	0.93	0.89	0.54	0.53	0.79	0.96	0.42	0.95	0.66	0.93
306	1.11	1.24	0.78	0.56	0.81	0.94	0.34	0.87	0.45	0.62	0.44	1.1	0.58	1.13	0.16	0.64	0.91	1.38	0.71	0.71	0.92	0.9	0.54	0.55	0.79	0.96	0.43	0.93	0.66	0.94
307	1.09	1.23	0.78	0.58	0.82	0.94	0.36	0.88	0.46	0.63	0.45	1.1	0.58	1.13	0.17	0.65	0.91	1.39	0.72	0.72	0.92	0.9	0.54	0.55	0.81	0.97	0.41	0.97	0.66	0.93
308	1.11	1.23	0.76	0.55	0.83	0.94	0.34	0.86	0.45	0.63	0.45	1.09	0.56	1.1	0.16	0.64	0.92	1.38	0.71	0.72	0.9	0.9	0.54	0.55	0.79	0.96	0.4	0.94	0.65	0.91
309	1.1	1.23	0.77	0.58	0.82	0.95	0.33	0.87	0.46	0.65	0.48	1.09	0.59	1.09	0.16	0.65	0.91	1.38	0.71	0.72	0.9	0.91	0.54	0.56	0.82	0.95	0.41	0.93	0.67	0.94
310	1.1	1.23	0.78	0.56	0.84	0.95	0.34	0.86	0.47	0.64	0.49	1.1	0.59	1.09	0.16	0.65	0.9	1.37	0.72	0.72	0.91	0.92	0.53	0.56	0.8	0.94	0.41	0.96	0.68	0.95
311	1.07	1.23	0.78	0.6	0.85	0.96	0.34	0.85	0.47	0.65	0.48	1.09	0.58	1.09	0.15	0.66	0.91	1.35	0.73	0.73	0.89	0.9	0.54	0.56	0.82	0.94	0.41	0.98	0.69	0.94
312	1.08	1.23	0.78	0.54	0.83	0.95	0.34	0.84	0.48	0.63	0.44	1.08	0.56	1.08	0.16	0.63	0.91	1.34	0.74	0.71	0.9	0.91	0.53	0.56	0.83	0.94	0.41	0.97	0.68	0.94
313	1.02	1.22	0.8	0.52	0.83	0.95	0.33	0.82	0.48	0.64	0.43	1.08	0.58	1.06	0.16	0.63	0.9	1.33	0.74	0.7	0.89	0.92	0.53	0.57	0.82	0.93	0.41	0.98	0.69	0.95
314	1.04	1.22	0.81	0.56	0.83	0.95	0.35	0.82	0.48	0.64	0.48	1.08	0.6	1.07	0.15	0.63	0.9	1.36	0.75	0.71	0.89	0.93	0.52	0.56	0.84	0.96	0.42	1	0.69	0.96
315	1.03	1.22	0.79	0.55	0.86	0.95	0.34	0.81	0.46	0.64	0.47	1.08	0.61	1.06	0.14	0.63	0.91	1.35	0.75	0.71	0.88	0.92	0.52	0.57	0.82	0.97	0.41	0.98	0.69	0.95
316	1.08	1.22	0.8	0.55	0.85	0.96	0.36	0.8	0.46	0.65	0.5	1.07	0.59	1.05	0.15	0.62	0.91	1.38	0.77	0.71	0.88	0.92	0.53	0.57	0.82	0.96	0.41	1	0.7	0.95
317	1.07	1.2	0.8	0.58	0.85	0.95	0.34	0.79	0.46	0.64	0.45	1.08	0.59	1.04	0.13	0.63	0.89	1.38	0.76	0.7	0.88	0.91	0.53	0.57	0.83	0.98	0.41	0.98	0.7	0.94
318	1.04	1.2	0.81	0.51	0.86	0.96	0.34	0.79	0.46	0.64	0.44	1.08	0.6	1.02	0.13	0.61	0.9	1.4	0.75	0.69	0.88	0.91	0.53	0.56	0.82	0.95	0.4	1	0.69	0.95
319	1.04	1.22	0.82	0.56	0.88	0.96	0.36	0.79	0.47	0.64	0.49	1.09	0.62	1.04	0.13	0.62	0.89	1.4	0.74	0.71	0.89	0.91	0.53	0.56	0.83	0.95	0.4	1.01	0.69	0.96
320	0.99	1.2	0.8	0.54	0.89	0.96	0.35	0.78	0.46	0.64	0.49	1.09	0.6	1.03	0.12	0.61	0.89	1.41	0.74	0.7	0.87	0.91	0.54	0.56	0.83	0.93	0.41	1.01	0.7	0.95

## Sheet: ED Fig4d-2.2
time (s)	osca2.2-1	osca2.2-2	osca2.2-3	osca2.2-4	osca2.2-5	osca2.2-6	osca2.2-7	osca2.2-8	osca2.2-9	osca2.2-10	osca2.2-11	osca2.2-12	osca2.2-13	osca2.2-14	osca2.2-15	osca2.2-16	osca2.2-17	osca2.2-18	osca2.2-19	osca2.2-20	osca2.2-21	osca2.2-22	osca2.2-23	osca2.2-24
1	0.98	0.99	1	1.03	1.02	1	0.97	1	1	1.07	1	1	0.98	0.99	1	0.98	1.02	1.01	1.01	1.01	1.01	0.99	1.02	1.01
2	0.99	1.01	1.01	1.04	1.01	0.99	0.98	1	0.98	1.07	0.98	0.99	0.98	0.99	0.99	0.98	1.01	1	1.01	0.99	1	0.99	1	1
3	0.99	0.99	0.99	1	1.01	0.99	0.99	1	0.98	0.93	0.97	0.99	0.98	0.99	0.99	0.98	1	0.99	1	0.99	1.01	1	0.99	1
4	0.99	1.01	1.01	1.01	1.01	1	1	1	1.01	0.93	1.01	1.01	1.01	1	1	1	1.01	1.01	1.01	1	1.01	1	1	1
5	1.02	1	1.01	1	1	1	1	1	1.02	0.9	1.04	1.02	1.04	1.02	1.02	1.03	1.03	1.04	1.01	1.02	0.99	0.99	0.98	1
6	1	1	1	1	0.99	1	1	0.99	1.03	0.96	1.05	1.03	1.04	1.03	1.03	1.04	1.03	1.03	1.03	1.03	1	1	0.99	1.01
7	1	0.98	0.99	0.97	1	1.01	1.02	1	1.01	0.98	1.01	1.01	1.01	1.01	1	1.01	1	1.01	0.99	1.01	0.99	1	0.99	1.01
8	1.04	1.03	1.04	1.03	0.99	1.01	1.01	1.01	0.99	0.95	0.98	0.99	0.98	0.99	0.99	0.99	0.98	0.98	0.99	0.98	1	1.01	1.01	0.99
9	1	0.99	0.98	0.98	0.99	1	1.02	1.01	0.99	0.96	0.97	0.98	0.99	0.98	0.98	1	0.97	0.97	0.97	0.98	1	1.01	1.01	1
10	1.01	0.99	0.98	0.95	0.99	1	1.01	1.01	0.99	0.96	0.99	0.99	1	0.98	0.99	1	0.96	0.97	0.98	0.99	1	1.02	1.01	0.98
11	1	1	0.98	0.95	0.99	1.01	1.02	1.01	0.99	0.97	0.97	0.98	0.99	0.97	0.98	0.99	0.96	0.96	0.98	0.99	1.01	1.02	1.01	0.99
12	1	1.01	1	0.96	0.99	1	1.02	1.01	1	1.02	0.99	0.98	1.01	0.99	0.99	1.01	0.96	0.97	0.98	0.99	1.01	1.02	1.02	0.98
13	1.03	1.01	1.01	0.95	0.98	1	1.02	1.01	0.99	1.04	0.98	0.98	1	0.98	0.99	1	0.96	0.98	0.98	0.99	1.02	1.03	1.02	0.99
14	0.99	0.99	0.99	0.95	0.97	1.01	1.02	1.03	1	1.03	0.99	0.98	1	0.98	0.99	1	0.96	0.97	1	0.98	1.02	1.03	1.01	0.99
15	0.99	0.99	0.98	0.94	0.98	1.02	1.03	1.03	1	1.07	0.99	0.98	1	0.98	0.99	1.01	0.97	0.97	1	0.98	1.02	1.03	1.02	0.98
16	1	0.98	0.98	0.93	0.98	1.01	1.03	1.03	0.99	1.1	0.99	0.98	1.01	0.98	0.98	1	0.95	0.97	1	0.97	1.01	1.03	1	0.99
17	1.01	0.97	0.97	0.93	0.98	1.02	1.04	1.04	0.99	1.09	0.99	0.98	1.02	0.99	0.98	1.02	0.96	0.97	1	0.98	1.02	1.04	1	0.99
18	1.04	1.03	1.01	0.99	0.98	1.03	1.05	1.04	0.99	1.08	0.99	0.98	1.02	0.99	0.97	1.01	0.95	0.97	0.99	0.97	1.02	1.04	1	0.98
19	0.63	0.8	0.7	0.74	0.98	1.06	0.97	0.95	0.99	1.08	0.99	0.98	1.02	0.99	0.98	1	0.95	0.97	1.01	0.97	1.02	1.04	1	0.98
20	0.65	0.8	0.7	0.71	0.98	1.07	0.96	0.94	1	1.1	1	0.98	1.02	0.99	0.98	1	0.94	0.97	1	0.97	1.02	1.05	1.01	0.96
21	0.67	0.71	0.71	0.78	0.98	1.03	1.18	1.07	0.72	1.14	0.96	0.94	1.84	0.62	1.13	1.27	1.15	1.01	1.02	1.15	0.6	0.53	1.33	1.19
22	0.7	0.72	0.71	0.75	1.02	1.05	1.12	1.06	0.7	1.16	0.96	0.94	1.84	0.6	1.14	1.28	1.14	1.01	1.01	1.15	0.6	0.54	1.35	1.17
23	0.72	0.73	0.7	0.73	0.93	0.99	1.1	1.07	0.92	1.19	0.97	0.99	1.01	0.92	0.9	0.98	0.91	1	0.95	0.97	1.15	1.3	1.23	0.83
24	0.81	0.79	0.75	0.78	0.84	0.92	1.05	1.07	0.89	1.2	0.97	0.94	0.98	0.9	0.87	0.99	0.91	0.99	0.97	0.96	1.08	1.21	1.14	0.84
25	0.9	0.89	0.86	0.84	0.95	1	1.05	1.05	0.88	1.22	0.96	0.93	0.98	0.88	0.85	0.97	0.89	0.97	0.96	0.93	1.08	1.18	1.12	0.9
26	1.08	1.06	1.06	1	1.05	1.08	1.03	1.01	0.98	1.23	0.97	0.97	1.01	0.96	0.95	0.97	0.92	0.95	0.95	0.94	1.07	1.13	1.08	1.01
27	1.28	1.25	1.29	1.19	1.08	1.1	1.03	1.01	0.99	1.26	1	0.97	1	0.99	0.98	1	0.95	0.97	1.02	0.96	0.98	1.02	0.98	0.98
28	1.41	1.35	1.42	1.33	1.09	1.11	1	0.99	0.99	1.29	1	0.98	1.02	0.99	0.98	1.01	0.95	0.98	1.02	0.99	0.98	0.98	0.96	0.95
29	1.49	1.41	1.48	1.39	1.1	1.14	0.97	0.97	1.01	1.35	1	1	1.04	1	1	1.04	0.97	0.98	1.02	1	1.05	1.03	1	0.95
30	1.64	1.49	1.57	1.46	1.12	1.19	0.96	0.97	1.05	1.38	1.02	1.04	1.06	1.02	1.02	1.08	1.02	1	1.04	1.04	1.04	1.01	0.98	0.95
31	1.66	1.42	1.5	1.42	1.15	1.25	0.97	0.98	1.11	1.44	1.03	1.07	1.09	1.05	1.05	1.12	1.05	1.03	1.07	1.08	1.01	0.99	0.95	0.95
32	1.75	1.45	1.51	1.45	1.15	1.3	0.95	0.97	1.16	1.47	1.04	1.11	1.12	1.08	1.09	1.16	1.1	1.06	1.1	1.14	1.02	0.99	0.93	0.95
33	1.85	1.47	1.54	1.51	1.17	1.38	0.93	0.97	1.22	1.45	1.07	1.18	1.18	1.13	1.14	1.2	1.18	1.1	1.15	1.2	1.02	0.99	0.93	0.97
34	2.06	1.61	1.66	1.64	1.18	1.45	0.91	0.96	1.26	1.46	1.06	1.21	1.2	1.15	1.18	1.22	1.2	1.11	1.18	1.22	1.01	0.98	0.91	0.99
35	1.98	1.52	1.55	1.55	1.19	1.52	0.91	0.95	1.37	1.48	1.12	1.3	1.28	1.21	1.28	1.3	1.32	1.18	1.25	1.32	1.01	0.98	0.91	1.01
36	2.12	1.58	1.68	1.71	1.21	1.61	0.91	0.96	1.46	1.52	1.16	1.38	1.35	1.24	1.38	1.4	1.44	1.26	1.33	1.43	1.13	1.03	1.04	1.02
37	2.22	1.61	1.71	1.76	1.22	1.73	0.91	0.95	1.54	1.58	1.17	1.43	1.38	1.26	1.48	1.45	1.55	1.31	1.36	1.52	1.17	1.09	1.1	1.04
38	2.32	1.64	1.73	1.79	1.23	1.86	0.9	0.96	1.66	1.65	1.2	1.52	1.47	1.3	1.59	1.55	1.69	1.38	1.42	1.63	1.2	1.12	1.12	1.07
39	2.39	1.65	1.75	1.8	1.24	1.97	0.9	0.95	1.77	1.71	1.24	1.63	1.56	1.33	1.74	1.64	1.88	1.48	1.49	1.8	1.21	1.12	1.12	1.09
40	2.45	1.68	1.78	1.81	1.24	2.08	0.89	0.95	1.96	1.78	1.31	1.79	1.7	1.41	1.98	1.76	2.14	1.61	1.58	2.02	1.11	1.09	0.97	1.12
41	2.53	1.69	1.82	1.84	1.25	2.2	0.89	0.96	2.15	1.9	1.37	1.97	1.85	1.46	2.26	1.94	2.43	1.73	1.66	2.27	1.2	1.04	1.03	1.16
42	2.64	1.7	1.86	1.85	1.26	2.31	0.89	0.97	2.35	2	1.4	2.18	2.02	1.52	2.57	2.12	2.73	1.86	1.76	2.56	1.09	1.02	1.02	1.19
43	2.76	1.76	1.94	1.91	1.29	2.43	0.91	0.97	2.61	2.12	1.45	2.44	2.21	1.58	2.94	2.33	3.03	2.02	1.88	2.88	1.14	1.03	1.04	1.24
44	2.85	1.77	1.96	1.9	1.3	2.57	0.92	0.99	2.89	2.25	1.5	2.72	2.38	1.66	3.35	2.53	3.35	2.2	2.01	3.24	1.19	1.09	1.01	1.29
45	2.98	1.82	2.02	1.94	1.3	2.68	0.94	1.01	3.26	2.41	1.56	3.03	2.59	1.76	3.76	2.76	3.66	2.42	2.17	3.64	1.21	1.1	1.01	1.35
46	3.08	1.83	2.07	1.97	1.32	2.77	0.94	1.03	3.67	2.55	1.66	3.37	2.84	1.88	4.21	3.03	3.95	2.62	2.32	4.09	1.25	1.12	1.02	1.41
47	3.26	1.89	2.16	2.01	1.33	2.86	0.95	1.05	4.04	2.73	1.76	3.74	3.11	2.03	4.62	3.31	4.24	2.82	2.52	4.54	1.28	1.12	1	1.62
48	3.44	1.92	2.24	2.08	1.13	2.71	1.02	1.22	4.41	2.98	1.9	4.11	3.42	2.2	5.03	3.59	4.55	3.03	2.7	5.03	1.32	1.15	1.02	1.73
49	3.64	1.99	2.36	2.14	1.15	2.78	1.02	1.25	4.78	3.26	2.05	4.47	3.77	2.38	5.38	3.87	4.78	3.28	2.89	5.43	1.35	1.17	1.03	1.83
50	3.86	2.06	2.48	2.19	1.15	2.84	1.03	1.26	5.08	3.54	2.22	4.77	4.1	2.58	5.62	4.14	4.99	3.52	3.06	5.79	1.39	1.18	1.04	1.94
51	4.1	2.16	2.64	2.27	1.13	2.91	1.03	1.26	5.37	3.85	2.42	5.01	4.44	2.78	5.79	4.41	5.17	3.77	3.26	6.09	1.45	1.22	1.07	2.05
52	4.37	2.26	2.84	2.34	1.13	3	1.06	1.27	5.57	4.22	2.62	5.17	4.71	3.01	5.84	4.59	5.26	3.98	3.44	6.26	1.51	1.23	1.07	2.16
53	4.69	2.38	3.06	2.44	1.15	3.1	1.1	1.29	5.61	4.54	2.79	5.16	4.88	3.21	5.72	4.7	5.22	4.12	3.55	6.28	1.6	1.26	1.09	2.29
54	4.98	2.5	3.36	2.58	1.17	3.25	1.14	1.31	5.64	4.91	3.03	5.14	5.02	3.44	5.61	4.76	5.16	4.28	3.69	6.27	1.7	1.3	1.12	2.46
55	5.31	2.65	3.71	2.73	1.21	3.41	1.18	1.34	5.74	5.27	3.38	5.17	5.21	3.77	5.58	4.89	5.18	4.49	3.9	6.36	1.79	1.37	1.15	2.62
56	5.64	2.8	4.16	2.87	1.23	3.51	1.23	1.37	5.8	5.59	3.77	5.16	5.37	4.11	5.54	4.97	5.17	4.69	4.1	6.42	1.88	1.43	1.18	2.83
57	6.05	2.99	4.68	3.08	1.27	3.62	1.28	1.43	5.86	5.85	4.19	5.13	5.48	4.46	5.45	5.03	5.14	4.86	4.29	6.43	2.04	1.49	1.22	3.02
58	6.49	3.19	5.24	3.33	1.31	3.71	1.34	1.47	5.87	6.06	4.63	5.07	5.58	4.78	5.36	5.04	5.08	5.05	4.47	6.4	2.22	1.54	1.29	3.25
59	7.02	3.45	5.89	3.62	1.36	3.79	1.42	1.54	5.86	6.24	5.08	5	5.66	5.06	5.27	5.03	5	5.25	4.64	6.36	2.42	1.59	1.41	3.43
60	7.52	3.75	6.61	3.94	1.41	3.91	1.5	1.6	5.81	6.43	5.51	4.88	5.7	5.3	5.16	5.01	4.9	5.44	4.78	6.27	2.55	1.66	1.47	3.61
61	8	4.1	7.36	4.26	1.46	4.01	1.59	1.64	5.73	6.51	5.9	4.76	5.7	5.5	5.03	4.93	4.77	5.55	4.91	6.15	2.7	1.73	1.53	3.77
62	8.37	4.52	8.11	4.55	1.54	4.11	1.69	1.7	5.63	6.57	6.24	4.63	5.65	5.63	4.87	4.82	4.61	5.63	5.03	6	2.82	1.81	1.6	3.94
63	8.81	5.01	8.82	4.95	1.65	4.21	1.77	1.77	5.48	6.6	6.48	4.48	5.57	5.71	4.7	4.71	4.46	5.68	5.14	5.83	2.96	1.89	1.66	4.07
64	9.23	5.56	9.42	5.37	1.94	4.54	1.83	1.73	5.31	6.6	6.7	4.33	5.48	5.78	4.56	4.59	4.3	5.73	5.24	5.68	3.14	1.99	1.74	4.17
65	9.69	6.15	9.92	5.87	2.14	4.66	1.89	1.73	5.12	6.59	6.85	4.18	5.34	5.8	4.38	4.45	4.12	5.72	5.32	5.5	3.33	2.06	1.8	4.27
66	9.95	6.76	10.34	6.3	2.3	4.72	2	1.81	4.92	6.59	6.95	4	5.21	5.81	4.22	4.3	3.96	5.69	5.4	5.34	3.51	2.14	1.88	4.38
67	10.19	7.35	10.65	6.88	2.48	4.75	2.09	1.88	4.74	6.51	7.02	3.84	5.07	5.8	4.08	4.14	3.79	5.65	5.47	5.18	3.67	2.22	1.97	4.43
68	10.42	7.92	10.86	7.52	2.71	4.78	2.2	1.97	4.59	6.43	7.05	3.68	4.91	5.76	3.95	3.96	3.65	5.6	5.47	5.02	3.83	2.31	2.08	4.46
69	10.61	8.44	10.95	8.15	2.94	4.8	2.29	2.05	4.45	6.3	7.06	3.54	4.73	5.72	3.81	3.79	3.52	5.53	5.51	4.87	3.93	2.36	2.2	4.51
70	10.73	8.87	10.98	8.76	3.24	4.8	2.39	2.14	4.29	6.18	6.99	3.34	4.52	5.62	3.66	3.6	3.36	5.43	5.49	4.67	4	2.43	2.32	4.51
71	10.83	9.26	10.93	9.36	3.59	4.81	2.5	2.25	4.15	6.02	6.93	3.19	4.32	5.53	3.55	3.44	3.23	5.31	5.48	4.51	4.07	2.49	2.45	4.46
72	10.9	9.56	10.88	9.9	3.95	4.83	2.61	2.36	4.03	5.84	6.84	3.05	4.15	5.42	3.44	3.31	3.12	5.2	5.45	4.37	4.15	2.56	2.57	4.41
73	10.95	9.82	10.77	10.32	4.32	4.85	2.72	2.47	3.86	5.68	6.68	2.91	3.92	5.25	3.27	3.15	2.97	5.04	5.37	4.19	4.22	2.64	2.7	4.39
74	10.94	10	10.59	10.73	4.69	4.87	2.82	2.58	3.73	5.5	6.57	2.78	3.74	5.09	3.15	3.01	2.87	4.91	5.33	4.05	4.26	2.69	2.8	4.34
75	10.93	10.12	10.38	11.03	5.11	4.87	2.91	2.68	3.61	5.33	6.42	2.69	3.56	4.94	3.04	2.9	2.79	4.78	5.29	3.94	4.33	2.76	2.91	4.27
76	10.87	10.17	10.13	11.21	5.54	4.84	2.98	2.78	3.49	5.16	6.25	2.59	3.4	4.75	2.95	2.79	2.72	4.62	5.23	3.81	4.4	2.85	3.04	4.19
77	10.8	10.16	9.83	11.35	6.01	4.81	3.05	2.85	3.39	5.01	6.06	2.5	3.27	4.57	2.87	2.67	2.65	4.48	5.15	3.69	4.44	2.92	3.17	4.13
78	10.72	10.14	9.54	11.42	6.39	4.8	3.1	2.92	3.32	4.82	5.86	2.4	3.16	4.37	2.82	2.57	2.59	4.36	5.07	3.56	4.46	2.97	3.3	4.05
79	10.63	10.04	9.17	11.48	6.77	4.75	3.15	2.95	3.25	4.67	5.65	2.33	3.05	4.19	2.76	2.48	2.53	4.25	4.96	3.44	4.46	3	3.43	4
80	10.51	9.93	8.77	11.57	7.14	4.71	3.21	2.97	3.19	4.52	5.47	2.27	2.98	3.99	2.74	2.41	2.5	4.17	4.88	3.33	4.44	3.03	3.54	3.91
81	10.32	9.75	8.36	11.54	7.46	4.68	3.24	3.01	3.14	4.37	5.25	2.18	2.92	3.78	2.67	2.32	2.43	4.09	4.77	3.21	4.44	3.05	3.68	3.83
82	10.17	9.52	7.93	11.44	7.73	4.6	3.24	3.02	3.07	4.21	5.03	2.11	2.87	3.6	2.62	2.25	2.37	3.96	4.63	3.13	4.41	3.05	3.77	3.75
83	9.94	9.3	7.55	11.38	7.95	4.51	3.23	3.04	2.99	4.08	4.86	2.04	2.79	3.45	2.56	2.2	2.33	3.87	4.51	3.04	4.38	3.04	3.85	3.68
84	9.7	9.05	7.14	11.26	8.1	4.39	3.23	3.06	2.9	3.91	4.65	1.98	2.72	3.26	2.48	2.13	2.27	3.73	4.37	2.9	4.34	3.04	3.91	3.61
85	9.46	8.78	6.77	11.07	8.27	4.34	3.21	3.08	2.83	3.77	4.45	1.95	2.65	3.11	2.44	2.09	2.22	3.65	4.22	2.83	4.31	3.01	3.96	3.52
86	9.13	8.47	6.44	10.87	8.38	4.28	3.2	3.08	2.77	3.61	4.25	1.91	2.59	2.95	2.4	2.05	2.16	3.55	4.07	2.75	4.29	2.99	3.97	3.41
87	8.92	8.22	6.14	10.62	8.46	4.21	3.17	3.08	2.75	3.47	4.07	1.91	2.56	2.8	2.36	2.02	2.11	3.48	3.93	2.7	4.22	2.97	3.96	3.35
88	8.83	8.07	5.99	10.51	8.51	4.13	3.14	3.09	2.7	3.32	3.92	1.9	2.52	2.67	2.32	1.99	2.05	3.41	3.79	2.66	4.16	2.94	3.99	3.27
89	8.72	7.95	5.87	10.41	8.54	4.04	3.1	3.07	2.65	3.2	3.78	1.87	2.48	2.55	2.28	1.96	2.01	3.33	3.65	2.6	4.08	2.91	4.01	3.21
90	8.46	7.67	5.65	10.17	8.5	3.98	3.04	3.03	2.6	3.08	3.66	1.83	2.45	2.45	2.26	1.94	1.98	3.26	3.49	2.55	3.97	2.87	4.02	3.14
91	8.18	7.34	5.43	9.79	8.43	3.91	3	2.99	2.57	2.97	3.53	1.8	2.44	2.37	2.27	1.93	1.96	3.21	3.35	2.53	3.91	2.83	4.01	3.08
92	7.92	7	5.24	9.45	8.33	3.84	2.96	2.94	2.53	2.87	3.43	1.74	2.42	2.27	2.27	1.9	1.97	3.15	3.24	2.51	3.82	2.77	3.99	3.03
93	7.6	6.72	5.09	9.12	8.22	3.78	2.89	2.9	2.49	2.79	3.34	1.71	2.4	2.21	2.28	1.87	1.96	3.12	3.15	2.47	3.73	2.7	3.97	2.98
94	7.35	6.44	4.94	8.83	8.09	3.71	2.8	2.86	2.44	2.69	3.24	1.67	2.36	2.15	2.28	1.84	1.93	3.08	3.02	2.45	3.66	2.63	3.95	2.93
95	7.13	6.21	4.79	8.51	7.94	3.64	2.72	2.8	2.43	2.59	3.15	1.65	2.32	2.09	2.26	1.82	1.9	3.03	2.91	2.43	3.57	2.57	3.91	2.88
96	6.97	6	4.67	8.25	7.76	3.57	2.65	2.75	2.4	2.51	3.06	1.63	2.27	2.02	2.25	1.81	1.87	2.98	2.81	2.42	3.48	2.52	3.86	2.84
97	6.75	5.79	4.54	8.03	7.56	3.5	2.57	2.7	2.38	2.43	3	1.62	2.23	1.97	2.24	1.82	1.83	2.94	2.7	2.39	3.37	2.47	3.8	2.78
98	6.57	5.64	4.42	7.75	7.37	3.43	2.5	2.65	2.33	2.33	2.93	1.6	2.22	1.92	2.23	1.8	1.8	2.91	2.6	2.35	3.26	2.41	3.72	2.74
99	6.45	5.46	4.32	7.51	7.14	3.39	2.44	2.61	2.29	2.26	2.87	1.59	2.2	1.88	2.21	1.78	1.77	2.87	2.5	2.31	3.16	2.35	3.65	2.69
100	6.22	5.27	4.2	7.23	6.92	3.37	2.36	2.57	2.26	2.19	2.82	1.57	2.18	1.84	2.2	1.77	1.75	2.86	2.43	2.3	3.04	2.28	3.54	2.62
101	5.87	5.01	4.02	6.84	6.69	3.32	2.29	2.52	2.23	2.12	2.76	1.55	2.16	1.81	2.17	1.75	1.72	2.84	2.35	2.26	2.94	2.23	3.43	2.57
102	5.46	4.67	3.76	6.3	6.5	3.27	2.22	2.46	2.2	2.05	2.7	1.55	2.13	1.78	2.15	1.73	1.68	2.8	2.3	2.23	2.8	2.17	3.32	2.52
103	5.3	4.55	3.68	6.12	6.29	3.24	2.14	2.4	2.19	2	2.65	1.55	2.09	1.75	2.11	1.72	1.66	2.77	2.27	2.19	2.7	2.1	3.24	2.47
104	5.22	4.4	3.6	5.87	6.07	3.19	2.06	2.34	2.16	1.94	2.61	1.53	2.06	1.74	2.1	1.71	1.61	2.72	2.24	2.17	2.62	2.03	3.18	2.4
105	5.09	4.28	3.53	5.64	5.88	3.14	1.99	2.29	2.12	1.91	2.57	1.52	2.02	1.72	2.09	1.7	1.59	2.7	2.17	2.15	2.56	1.98	3.1	2.33
106	4.95	4.18	3.46	5.45	5.7	3.11	1.92	2.24	2.09	1.85	2.52	1.52	1.98	1.72	2.09	1.69	1.57	2.67	2.12	2.12	2.48	1.91	3.01	2.28
107	4.82	4.1	3.42	5.27	5.48	3.07	1.87	2.21	2.07	1.8	2.48	1.53	1.94	1.71	2.08	1.68	1.54	2.62	2.08	2.08	2.44	1.84	2.91	2.22
108	4.74	4.03	3.37	5.13	5.27	3.07	1.8	2.16	2.04	1.76	2.42	1.54	1.9	1.7	2.09	1.67	1.52	2.6	2.07	2.04	2.39	1.76	2.81	2.18
109	4.6	3.93	3.31	5.01	5.11	3.06	1.74	2.11	2.03	1.71	2.37	1.54	1.87	1.69	2.08	1.64	1.5	2.58	2.03	2.02	2.32	1.7	2.7	2.16
110	4.52	3.86	3.26	4.9	4.97	3.03	1.69	2.05	2.02	1.69	2.35	1.53	1.87	1.69	2.08	1.6	1.49	2.56	1.99	1.99	2.25	1.65	2.61	2.13
111	4.47	3.77	3.22	4.81	4.84	2.99	1.63	1.99	2.02	1.65	2.34	1.52	1.88	1.68	2.07	1.58	1.48	2.54	1.97	1.96	2.17	1.6	2.53	2.1
112	4.34	3.69	3.18	4.71	4.71	2.97	1.59	1.94	2	1.6	2.32	1.52	1.88	1.65	2.03	1.55	1.47	2.52	1.92	1.95	2.11	1.55	2.43	2.05
113	4.27	3.64	3.14	4.61	4.58	2.94	1.55	1.89	1.98	1.56	2.3	1.51	1.88	1.64	2.01	1.54	1.45	2.52	1.88	1.94	2.07	1.52	2.35	2.02
114	4.19	3.58	3.09	4.47	4.44	2.93	1.49	1.86	1.96	1.53	2.27	1.5	1.87	1.62	1.97	1.51	1.44	2.51	1.83	1.92	2	1.47	2.3	2
115	4.12	3.55	3.06	4.37	4.31	2.92	1.45	1.81	1.95	1.49	2.26	1.47	1.87	1.61	1.92	1.49	1.42	2.49	1.79	1.9	1.95	1.41	2.23	1.95
116	4.28	3.72	3.21	4.55	4.13	2.88	1.39	1.74	1.93	1.47	2.23	1.45	1.85	1.61	1.87	1.45	1.41	2.47	1.75	1.89	1.91	1.38	2.17	1.92
117	4.25	3.7	3.17	4.52	4.02	2.86	1.35	1.7	1.9	1.44	2.21	1.44	1.83	1.6	1.83	1.43	1.41	2.46	1.73	1.87	1.86	1.35	2.08	1.87
118	4.21	3.65	3.12	4.46	3.92	2.84	1.31	1.65	1.89	1.41	2.18	1.42	1.82	1.59	1.8	1.41	1.39	2.44	1.71	1.85	1.81	1.31	2.02	1.85
119	4.14	3.6	3.09	4.43	3.83	2.81	1.27	1.6	1.87	1.55	2.16	1.41	1.81	1.58	1.79	1.38	1.38	2.43	1.68	1.83	1.74	1.28	1.96	1.81
120	4.09	3.56	3.08	4.34	3.77	2.79	1.25	1.55	1.85	1.53	2.13	1.39	1.77	1.57	1.77	1.34	1.35	2.39	1.66	1.79	1.77	1.27	1.93	1.8
121	4.04	3.49	3.02	4.23	3.69	2.78	1.23	1.51	1.83	1.5	2.11	1.39	1.75	1.56	1.74	1.32	1.33	2.37	1.63	1.77	1.68	1.2	1.8	1.75
122	3.92	3.39	2.93	4.07	3.64	2.77	1.19	1.47	1.81	1.48	2.07	1.38	1.75	1.55	1.71	1.3	1.31	2.37	1.59	1.78	1.64	1.15	1.74	1.71
123	3.84	3.3	2.86	3.92	3.58	2.78	1.17	1.44	1.8	1.45	2.04	1.36	1.76	1.55	1.7	1.28	1.29	2.36	1.57	1.75	1.6	1.1	1.69	1.67
124	3.76	3.22	2.79	3.8	3.54	2.79	1.14	1.41	1.78	1.42	1.99	1.35	1.75	1.55	1.71	1.26	1.27	2.36	1.55	1.75	1.55	1.05	1.62	1.63
125	3.86	3.3	2.82	3.84	3.49	2.79	1.12	1.37	1.76	1.39	1.97	1.35	1.77	1.56	1.72	1.25	1.25	2.37	1.53	1.73	1.51	1	1.57	1.57
126	3.87	3.25	2.76	3.77	3.44	2.8	1.09	1.34	1.73	1.37	1.93	1.33	1.75	1.54	1.71	1.24	1.23	2.36	1.5	1.71	1.46	0.95	1.52	1.54
127	3.81	3.17	2.7	3.68	3.39	2.78	1.06	1.3	1.72	1.34	1.9	1.33	1.73	1.54	1.7	1.23	1.2	2.34	1.47	1.71	1.42	0.92	1.46	1.49
128	3.87	3.17	2.71	3.67	3.34	2.76	1.03	1.27	1.68	1.33	1.86	1.33	1.72	1.53	1.71	1.21	1.18	2.36	1.46	1.69	1.37	0.88	1.42	1.46
129	3.77	3.07	2.62	3.56	3.28	2.78	1	1.24	1.63	1.31	1.83	1.32	1.72	1.52	1.71	1.2	1.16	2.37	1.42	1.68	1.34	0.85	1.38	1.42
130	3.72	3.04	2.58	3.48	3.24	2.78	0.97	1.2	1.6	1.3	1.8	1.33	1.71	1.51	1.69	1.16	1.15	2.37	1.42	1.69	1.3	0.82	1.35	1.37
131	3.66	2.95	2.51	3.38	3.19	2.8	0.95	1.16	1.57	1.29	1.78	1.32	1.7	1.51	1.68	1.14	1.14	2.37	1.39	1.66	1.26	0.78	1.32	1.33
132	3.66	2.95	2.51	3.35	3.14	2.81	0.93	1.14	1.55	1.27	1.75	1.32	1.68	1.5	1.66	1.11	1.14	2.35	1.37	1.65	1.22	0.75	1.29	1.3
133	3.58	2.89	2.46	3.25	3.11	2.8	0.91	1.1	1.53	1.25	1.71	1.32	1.69	1.49	1.62	1.1	1.12	2.34	1.36	1.64	1.19	0.73	1.27	1.27
134	3.56	2.88	2.42	3.18	3.07	2.8	0.9	1.08	1.51	1.23	1.68	1.32	1.68	1.48	1.59	1.08	1.1	2.34	1.35	1.64	1.16	0.69	1.23	1.25
135	3.48	2.83	2.38	3.11	3.02	2.79	0.88	1.05	1.47	1.22	1.65	1.32	1.65	1.47	1.56	1.07	1.08	2.32	1.33	1.65	1.15	0.66	1.18	1.22
136	3.42	2.81	2.36	3.04	3.01	2.78	0.85	1.02	1.44	1.21	1.63	1.32	1.63	1.46	1.54	1.05	1.08	2.33	1.32	1.64	1.11	0.64	1.14	1.17
137	3.34	2.76	2.32	2.98	2.98	2.77	0.84	0.99	1.4	1.2	1.6	1.31	1.6	1.44	1.5	1.04	1.06	2.32	1.31	1.63	1.09	0.61	1.1	1.16
138	3.28	2.72	2.28	2.9	2.93	2.8	0.83	0.96	1.39	1.19	1.58	1.31	1.58	1.45	1.47	1.04	1.05	2.33	1.3	1.63	1.05	0.6	1.08	1.13
139	3.24	2.68	2.23	2.83	2.86	2.82	0.82	0.95	1.52	1.18	1.72	1.43	1.72	1.59	1.6	1.14	1.16	2.57	1.41	1.81	1.04	0.57	1.05	1.11
140	3.21	2.66	2.21	2.82	2.82	2.83	0.8	0.92	1.49	1.17	1.69	1.39	1.69	1.59	1.53	1.12	1.14	2.56	1.38	1.81	1.01	0.55	1.02	1.08
141	3.07	2.51	2.11	2.68	2.77	2.82	0.78	0.9	1.48	1.15	1.66	1.35	1.69	1.59	1.49	1.1	1.12	2.55	1.34	1.79	0.99	0.52	0.98	1.07
142	3.13	2.6	2.17	2.76	2.71	2.81	0.76	0.89	1.46	1.13	1.63	1.33	1.68	1.59	1.46	1.08	1.1	2.53	1.31	1.8	0.98	0.5	0.96	1.04
143	3.06	2.56	2.11	2.72	2.66	2.79	0.75	0.87	1.44	1.12	1.6	1.3	1.67	1.6	1.42	1.06	1.09	2.51	1.29	1.79	0.96	0.47	0.91	1.01
144	3.02	2.54	2.1	2.74	2.6	2.73	0.73	0.83	1.43	1.1	1.57	1.28	1.64	1.61	1.39	1.05	1.06	2.49	1.25	1.78	0.94	0.46	0.9	0.98
145	2.94	2.5	2.05	2.69	2.56	2.68	0.71	0.8	1.42	1.09	1.54	1.25	1.63	1.61	1.35	1.03	1.05	2.47	1.25	1.72	0.94	0.45	0.88	0.97
146	2.88	2.44	2	2.64	2.51	2.66	0.69	0.77	1.4	1.07	1.52	1.23	1.61	1.6	1.31	1.02	1.03	2.45	1.25	1.68	0.91	0.43	0.86	0.96
147	2.86	2.48	2.03	2.66	2.46	2.63	0.67	0.75	1.38	1.05	1.5	1.2	1.59	1.6	1.28	1.02	1.02	2.44	1.24	1.68	0.91	0.42	0.83	0.95
148	2.82	2.47	2.01	2.62	2.43	2.63	0.66	0.73	1.36	1.02	1.48	1.18	1.56	1.61	1.24	1.01	1.01	2.44	1.23	1.68	0.89	0.4	0.8	0.94
149	2.74	2.42	1.96	2.54	2.38	2.62	0.65	0.7	1.35	1.03	1.46	1.16	1.54	1.6	1.2	1	1.01	2.42	1.23	1.69	0.88	0.39	0.8	0.94
150	2.68	2.38	1.9	2.49	2.34	2.6	0.64	0.68	1.34	1.02	1.44	1.12	1.52	1.6	1.17	1	1.01	2.42	1.21	1.68	0.86	0.37	0.77	0.93
151	2.66	2.37	1.87	2.48	2.32	2.58	0.63	0.66	1.31	1.01	1.43	1.1	1.5	1.6	1.14	0.99	1	2.42	1.2	1.69	0.86	0.37	0.76	0.91
152	2.63	2.34	1.85	2.46	2.26	2.57	0.61	0.64	1.29	0.99	1.41	1.07	1.48	1.61	1.1	0.99	0.99	2.44	1.19	1.7	0.85	0.36	0.74	0.9
153	2.58	2.33	1.84	2.45	2.2	2.54	0.59	0.62	1.26	0.98	1.38	1.05	1.47	1.61	1.09	0.96	0.98	2.45	1.17	1.68	0.77	0.3	0.67	0.9
154	2.5	2.3	1.81	2.4	2.17	2.53	0.57	0.6	1.24	0.96	1.37	1.03	1.45	1.6	1.07	0.95	0.96	2.42	1.16	1.66	0.77	0.3	0.66	0.88
155	2.45	2.26	1.78	2.35	2.12	2.54	0.56	0.58	1.22	0.96	1.34	1.02	1.43	1.59	1.05	0.94	0.95	2.41	1.14	1.62	0.75	0.28	0.64	0.86
156	2.47	2.29	1.83	2.37	2.07	2.56	0.54	0.56	1.22	0.95	1.32	0.99	1.41	1.58	1.02	0.92	0.94	2.4	1.13	1.6	0.73	0.28	0.63	0.85
157	2.4	2.27	1.79	2.35	2.02	2.56	0.53	0.55	1.19	0.94	1.29	0.96	1.38	1.57	0.99	0.9	0.92	2.4	1.11	1.6	0.72	0.27	0.61	0.83
158	2.31	2.2	1.74	2.26	1.99	2.56	0.52	0.55	1.16	0.92	1.28	0.93	1.33	1.57	0.95	0.88	0.91	2.41	1.09	1.58	0.71	0.26	0.61	0.81
159	2.31	2.2	1.76	2.3	1.96	2.55	0.5	0.53	1.14	0.91	1.25	0.91	1.3	1.56	0.93	0.86	0.9	2.42	1.07	1.55	0.71	0.25	0.6	0.8
160	2.2	2.1	1.66	2.2	1.92	2.53	0.49	0.52	1.11	0.92	1.24	0.89	1.28	1.56	0.91	0.85	0.9	2.42	1.04	1.5	0.69	0.25	0.58	0.8
161	2.15	2.07	1.66	2.2	1.88	2.49	0.48	0.5	1.09	0.9	1.22	0.87	1.26	1.55	0.9	0.84	0.89	2.39	1.02	1.45	0.68	0.24	0.56	0.8
162	2.21	2.13	1.69	2.26	1.86	2.47	0.48	0.49	1.07	0.89	1.2	0.85	1.23	1.54	0.87	0.82	0.87	2.37	1	1.42	0.68	0.23	0.56	0.79
163	2.21	2.11	1.69	2.24	1.83	2.44	0.47	0.47	1.05	0.88	1.18	0.83	1.23	1.53	0.86	0.81	0.85	2.34	1.02	1.41	0.66	0.23	0.54	0.73
164	2.17	2.09	1.67	2.21	1.79	2.4	0.46	0.46	1.03	0.88	1.16	0.82	1.2	1.51	0.84	0.78	0.83	2.31	1	1.4	0.67	0.22	0.54	0.72
165	2.12	2.06	1.65	2.16	1.77	2.35	0.46	0.45	1	0.87	1.14	0.8	1.19	1.51	0.82	0.76	0.83	2.29	0.98	1.36	0.67	0.22	0.53	0.71
166	2.1	2.03	1.63	2.14	1.73	2.33	0.45	0.45	0.98	0.87	1.14	0.78	1.17	1.49	0.8	0.75	0.81	2.27	0.97	1.32	0.66	0.22	0.53	0.71
167	2.07	2.01	1.63	2.12	1.72	2.32	0.44	0.44	0.97	0.86	1.12	0.77	1.14	1.47	0.77	0.74	0.8	2.25	0.96	1.29	0.66	0.22	0.52	0.83
168	2.08	1.99	1.62	2.11	1.68	2.28	0.44	0.43	0.94	0.85	1.1	0.75	1.13	1.46	0.75	0.72	0.79	2.22	0.94	1.26	0.65	0.21	0.51	0.82
169	2.04	1.97	1.6	2.07	1.65	2.26	0.43	0.42	0.92	0.84	1.1	0.74	1.12	1.45	0.75	0.7	0.79	2.22	0.94	1.24	0.64	0.2	0.49	0.82
170	2.01	1.96	1.6	2.05	1.62	2.25	0.42	0.41	0.89	0.82	1.08	0.73	1.09	1.45	0.72	0.69	0.77	2.19	0.92	1.22	0.64	0.2	0.49	0.82
171	1.99	1.94	1.58	2.05	1.59	2.25	0.42	0.4	0.88	0.83	1.07	0.72	1.09	1.43	0.71	0.67	0.77	2.19	0.9	1.19	0.63	0.21	0.49	0.81
172	1.97	1.91	1.56	2	1.57	2.24	0.41	0.38	0.86	0.82	1.06	0.71	1.08	1.43	0.69	0.66	0.75	2.18	0.88	1.14	0.62	0.2	0.48	0.81
173	1.97	1.89	1.55	1.99	1.54	2.24	0.4	0.37	0.85	0.82	1.04	0.7	1.05	1.42	0.68	0.65	0.74	2.17	0.86	1.1	0.63	0.2	0.48	0.83
174	1.95	1.86	1.54	1.96	1.5	2.23	0.39	0.36	0.83	0.81	1.02	0.69	1.03	1.38	0.67	0.64	0.73	2.13	0.83	1.06	0.63	0.2	0.47	0.84
175	1.95	1.85	1.52	1.96	1.48	2.22	0.39	0.36	0.82	0.81	1.02	0.69	1.02	1.36	0.65	0.64	0.72	2.14	0.81	1.03	0.63	0.2	0.48	0.84
176	1.93	1.8	1.5	1.94	1.43	2.19	0.38	0.35	0.8	0.81	1.01	0.68	0.99	1.34	0.64	0.63	0.72	2.15	0.8	1	0.62	0.2	0.47	0.81
177	1.92	1.77	1.48	1.91	1.4	2.2	0.38	0.34	0.78	0.8	1	0.67	0.97	1.31	0.63	0.61	0.71	2.14	0.78	0.98	0.63	0.19	0.47	0.82
178	1.91	1.75	1.47	1.9	1.37	2.18	0.37	0.33	0.77	0.79	0.99	0.66	0.95	1.29	0.62	0.6	0.7	2.12	0.76	0.96	0.62	0.19	0.47	0.8
179	1.89	1.72	1.46	1.89	1.35	2.18	0.37	0.33	0.74	0.78	0.97	0.67	0.94	1.28	0.61	0.59	0.7	2.12	0.76	0.96	0.62	0.19	0.47	0.79
180	1.87	1.7	1.46	1.88	1.33	2.2	0.36	0.32	0.73	0.78	0.97	0.65	0.92	1.27	0.59	0.58	0.7	2.11	0.74	0.93	0.63	0.19	0.47	0.78
181	1.85	1.66	1.44	1.88	1.29	2.16	0.36	0.31	0.71	0.78	0.95	0.65	0.91	1.25	0.59	0.56	0.69	2.09	0.73	0.92	0.62	0.19	0.47	0.78
182	1.82	1.66	1.43	1.85	1.27	2.12	0.35	0.3	0.7	0.78	0.95	0.64	0.9	1.23	0.58	0.55	0.68	2.07	0.72	0.88	0.62	0.19	0.46	0.78
183	1.8	1.65	1.42	1.84	1.27	2.1	0.36	0.3	0.69	0.78	0.94	0.64	0.89	1.22	0.57	0.54	0.68	2.06	0.71	0.86	0.62	0.19	0.46	0.77
184	1.8	1.64	1.41	1.83	1.25	2.07	0.35	0.29	0.67	0.78	0.93	0.63	0.87	1.2	0.56	0.53	0.68	2.06	0.7	0.85	0.61	0.18	0.46	0.76
185	1.77	1.62	1.41	1.83	1.21	2.05	0.35	0.29	0.67	0.78	0.93	0.62	0.86	1.18	0.56	0.52	0.69	2.04	0.69	0.83	0.62	0.19	0.47	0.78
186	1.75	1.6	1.39	1.81	1.2	2.05	0.35	0.3	0.66	0.76	0.92	0.62	0.86	1.17	0.55	0.51	0.68	2.03	0.68	0.84	0.62	0.19	0.47	0.76
187	1.75	1.58	1.39	1.8	1.19	2.04	0.34	0.29	0.64	0.77	0.92	0.61	0.85	1.15	0.54	0.51	0.68	2.03	0.69	0.83	0.64	0.19	0.48	0.75
188	1.71	1.57	1.36	1.76	1.18	2.01	0.34	0.29	0.63	0.77	0.91	0.6	0.83	1.14	0.54	0.5	0.68	2.02	0.69	0.84	0.64	0.19	0.48	0.75
189	1.69	1.56	1.36	1.76	1.16	1.98	0.33	0.28	0.62	0.77	0.91	0.59	0.81	1.13	0.53	0.49	0.67	1.98	0.68	0.82	0.65	0.21	0.48	0.73
190	1.68	1.55	1.35	1.73	1.14	1.95	0.32	0.28	0.61	0.77	0.91	0.59	0.79	1.12	0.52	0.49	0.66	1.96	0.67	0.81	0.65	0.21	0.49	0.74
191	1.68	1.55	1.35	1.73	1.13	1.97	0.32	0.27	0.6	0.75	0.91	0.59	0.78	1.1	0.52	0.47	0.66	1.93	0.66	0.8	0.66	0.21	0.5	0.73
192	1.66	1.55	1.33	1.71	1.1	1.97	0.31	0.27	0.59	0.76	0.9	0.58	0.77	1.08	0.51	0.47	0.66	1.91	0.65	0.79	0.65	0.22	0.5	0.73
193	1.66	1.53	1.34	1.69	1.09	1.97	0.31	0.27	0.58	0.77	0.9	0.58	0.76	1.07	0.51	0.47	0.65	1.93	0.65	0.78	0.65	0.2	0.49	0.72
194	1.72	1.55	1.39	1.8	1.08	1.96	0.31	0.25	0.58	0.76	0.9	0.58	0.75	1.06	0.5	0.47	0.65	1.91	0.64	0.78	0.65	0.21	0.5	0.72
195	1.71	1.54	1.38	1.81	1.06	1.95	0.3	0.26	0.58	0.75	0.89	0.57	0.75	1.05	0.5	0.47	0.65	1.89	0.63	0.79	0.61	0.19	0.46	0.71
196	1.7	1.52	1.38	1.79	1.05	1.93	0.3	0.25	0.57	0.76	0.88	0.57	0.73	1.05	0.49	0.47	0.65	1.85	0.63	0.77	0.62	0.19	0.48	0.71
197	1.68	1.5	1.38	1.78	1.04	1.89	0.3	0.25	0.56	0.74	0.89	0.57	0.72	1.04	0.48	0.46	0.66	1.83	0.62	0.75	0.64	0.2	0.49	0.71
198	1.69	1.5	1.37	1.78	1.04	1.87	0.3	0.25	0.56	0.75	0.88	0.56	0.72	1.03	0.48	0.46	0.64	1.82	0.61	0.73	0.65	0.21	0.49	0.7
199	1.68	1.48	1.37	1.77	1.04	1.82	0.29	0.24	0.55	0.75	0.88	0.56	0.71	1.02	0.48	0.45	0.64	1.8	0.62	0.71	0.62	0.19	0.48	0.7
200	1.53	1.36	1.25	1.63	1.03	1.79	0.29	0.24	0.55	0.75	0.88	0.57	0.71	1.01	0.48	0.46	0.65	1.81	0.62	0.71	0.58	0.17	0.44	0.7
201	1.47	1.32	1.22	1.57	1.03	1.8	0.29	0.24	0.54	0.76	0.88	0.56	0.71	1.01	0.48	0.45	0.64	1.82	0.61	0.7	0.58	0.17	0.44	0.69
202	1.46	1.32	1.21	1.56	1.02	1.79	0.29	0.24	0.53	0.76	0.87	0.55	0.7	1	0.47	0.44	0.64	1.82	0.59	0.68	0.59	0.17	0.44	0.69
203	1.47	1.3	1.22	1.55	1.01	1.76	0.28	0.24	0.52	0.76	0.87	0.55	0.69	0.99	0.47	0.44	0.64	1.82	0.6	0.68	0.61	0.19	0.46	0.69
204	1.45	1.29	1.21	1.54	1	1.74	0.27	0.23	0.52	0.76	0.86	0.55	0.68	0.98	0.46	0.43	0.63	1.8	0.59	0.67	0.63	0.2	0.48	0.69
205	1.45	1.29	1.2	1.54	1	1.75	0.27	0.23	0.51	0.76	0.87	0.54	0.67	0.97	0.47	0.43	0.63	1.78	0.59	0.68	0.58	0.17	0.43	0.69
206	1.45	1.29	1.2	1.53	1	1.74	0.27	0.23	0.51	0.76	0.86	0.55	0.66	0.96	0.46	0.42	0.63	1.77	0.59	0.66	0.58	0.17	0.44	0.68
207	1.43	1.29	1.19	1.52	1	1.74	0.28	0.23	0.51	0.75	0.86	0.55	0.66	0.96	0.46	0.42	0.63	1.75	0.58	0.67	0.6	0.19	0.46	0.68
208	1.43	1.28	1.18	1.53	0.99	1.7	0.27	0.22	0.51	0.76	0.85	0.54	0.66	0.96	0.46	0.42	0.63	1.75	0.58	0.65	0.61	0.2	0.47	0.69
209	1.42	1.28	1.19	1.52	0.99	1.7	0.27	0.23	0.5	0.76	0.85	0.55	0.65	0.95	0.46	0.42	0.62	1.76	0.57	0.64	0.62	0.2	0.49	0.69
210	1.43	1.28	1.19	1.51	0.97	1.69	0.26	0.22	0.5	0.75	0.86	0.55	0.65	0.95	0.45	0.42	0.63	1.75	0.59	0.65	0.6	0.19	0.46	0.68
211	1.43	1.28	1.19	1.51	0.99	1.68	0.26	0.22	0.5	0.76	0.86	0.55	0.65	0.94	0.45	0.42	0.63	1.74	0.57	0.65	0.62	0.19	0.47	0.69
212	1.42	1.27	1.19	1.49	0.99	1.69	0.26	0.22	0.5	0.75	0.86	0.55	0.65	0.94	0.45	0.41	0.63	1.73	0.58	0.63	0.59	0.18	0.45	0.69
213	1.43	1.26	1.2	1.5	0.99	1.68	0.27	0.23	0.5	0.75	0.85	0.55	0.65	0.95	0.46	0.42	0.64	1.74	0.58	0.64	0.59	0.17	0.45	0.68
214	1.41	1.25	1.19	1.47	0.99	1.66	0.26	0.22	0.49	0.77	0.85	0.54	0.64	0.95	0.46	0.41	0.63	1.71	0.57	0.63	0.58	0.17	0.44	0.69
215	1.4	1.26	1.2	1.51	0.99	1.64	0.26	0.23	0.49	0.77	0.85	0.54	0.64	0.94	0.45	0.41	0.63	1.69	0.57	0.63	0.58	0.17	0.44	0.69
216	1.4	1.26	1.18	1.51	0.99	1.61	0.27	0.23	0.49	0.77	0.86	0.53	0.64	0.94	0.46	0.41	0.63	1.67	0.57	0.63	0.58	0.17	0.44	0.69
217	1.39	1.25	1.19	1.53	0.99	1.59	0.27	0.22	0.48	0.77	0.85	0.53	0.64	0.94	0.45	0.4	0.63	1.66	0.57	0.62	0.59	0.17	0.45	0.68
218	1.38	1.25	1.19	1.5	0.99	1.57	0.27	0.22	0.5	0.76	0.84	0.52	0.63	0.94	0.46	0.4	0.63	1.68	0.57	0.63	0.61	0.19	0.47	0.68
219	1.37	1.23	1.18	1.47	0.98	1.56	0.26	0.22	0.48	0.77	0.85	0.53	0.63	0.93	0.46	0.41	0.64	1.67	0.57	0.62	0.63	0.2	0.48	0.68
220	1.37	1.24	1.18	1.47	0.98	1.56	0.26	0.22	0.48	0.77	0.85	0.53	0.63	0.93	0.45	0.41	0.64	1.65	0.55	0.62	0.61	0.19	0.48	0.67
221	1.34	1.23	1.17	1.44	0.98	1.57	0.27	0.23	0.49	0.77	0.85	0.53	0.62	0.93	0.46	0.4	0.64	1.65	0.56	0.62	0.59	0.17	0.45	0.68
222	1.34	1.23	1.16	1.47	0.97	1.59	0.27	0.23	0.48	0.77	0.84	0.53	0.63	0.93	0.46	0.4	0.63	1.64	0.55	0.62	0.6	0.19	0.48	0.68
223	1.35	1.23	1.16	1.48	0.97	1.57	0.26	0.22	0.48	0.79	0.84	0.53	0.63	0.93	0.46	0.4	0.63	1.62	0.57	0.61	0.57	0.18	0.44	0.67
224	1.35	1.23	1.17	1.44	0.97	1.56	0.26	0.22	0.48	0.78	0.84	0.54	0.63	0.94	0.45	0.4	0.63	1.61	0.56	0.62	0.57	0.16	0.44	0.66
225	1.35	1.24	1.15	1.46	0.97	1.54	0.26	0.23	0.48	0.79	0.85	0.54	0.63	0.94	0.46	0.4	0.63	1.59	0.55	0.61	0.61	0.2	0.48	0.67
226	1.34	1.24	1.16	1.45	0.95	1.52	0.26	0.22	0.48	0.79	0.84	0.53	0.62	0.93	0.45	0.4	0.62	1.6	0.54	0.61	0.62	0.21	0.49	0.68
227	1.34	1.23	1.16	1.45	0.96	1.52	0.26	0.22	0.47	0.79	0.84	0.53	0.63	0.93	0.45	0.39	0.62	1.59	0.54	0.61	0.62	0.21	0.49	0.66
228	1.35	1.24	1.16	1.44	0.96	1.5	0.26	0.22	0.47	0.81	0.84	0.54	0.62	0.93	0.45	0.4	0.63	1.57	0.54	0.6	0.58	0.19	0.46	0.66
229	1.33	1.26	1.16	1.44	0.95	1.46	0.26	0.22	0.47	0.8	0.83	0.54	0.62	0.93	0.45	0.39	0.63	1.54	0.55	0.6	0.57	0.2	0.46	0.66
230	1.32	1.24	1.15	1.41	0.96	1.42	0.26	0.22	0.47	0.8	0.83	0.54	0.62	0.93	0.45	0.39	0.63	1.51	0.54	0.6	0.61	0.22	0.49	0.66
231	1.32	1.25	1.15	1.4	0.95	1.42	0.26	0.22	0.47	0.79	0.83	0.54	0.61	0.93	0.45	0.38	0.64	1.52	0.53	0.59	0.57	0.19	0.45	0.66
232	1.32	1.25	1.16	1.42	0.96	1.41	0.27	0.21	0.48	0.79	0.83	0.53	0.61	0.93	0.45	0.38	0.64	1.53	0.54	0.59	0.6	0.21	0.46	0.67
233	1.32	1.23	1.16	1.41	0.95	1.41	0.27	0.22	0.48	0.8	0.83	0.54	0.61	0.92	0.45	0.38	0.64	1.55	0.54	0.6	0.63	0.22	0.49	0.67
234	1.31	1.24	1.15	1.4	0.95	1.41	0.27	0.22	0.48	0.8	0.83	0.54	0.62	0.93	0.46	0.38	0.64	1.53	0.54	0.6	0.61	0.22	0.49	0.67
235	1.33	1.24	1.15	1.4	0.95	1.42	0.27	0.22	0.49	0.81	0.84	0.54	0.62	0.93	0.46	0.38	0.64	1.52	0.55	0.61	0.62	0.21	0.48	0.66
236	1.3	1.23	1.15	1.42	0.95	1.39	0.27	0.21	0.49	0.81	0.84	0.54	0.61	0.93	0.45	0.38	0.64	1.51	0.54	0.61	0.57	0.18	0.44	0.66
237	1.31	1.24	1.16	1.41	0.95	1.38	0.28	0.22	0.48	0.79	0.83	0.54	0.61	0.93	0.45	0.38	0.65	1.5	0.54	0.59	0.61	0.2	0.47	0.67
238	1.46	1.39	1.3	1.57	0.94	1.37	0.27	0.21	0.48	0.81	0.83	0.53	0.61	0.92	0.45	0.37	0.64	1.51	0.53	0.6	0.63	0.22	0.49	0.67
239	1.47	1.41	1.31	1.58	0.95	1.36	0.28	0.22	0.49	0.79	0.83	0.53	0.61	0.92	0.44	0.38	0.64	1.5	0.54	0.59	0.63	0.22	0.5	0.66
240	1.46	1.39	1.3	1.58	0.94	1.33	0.27	0.21	0.49	0.8	0.82	0.53	0.61	0.92	0.45	0.37	0.64	1.51	0.53	0.6	0.64	0.22	0.51	0.67
241	1.46	1.4	1.31	1.6	0.94	1.32	0.28	0.22	0.49	0.81	0.82	0.53	0.61	0.92	0.44	0.37	0.64	1.51	0.53	0.6	0.64	0.22	0.51	0.68
242	1.46	1.4	1.31	1.59	0.93	1.28	0.27	0.21	0.49	0.81	0.83	0.53	0.61	0.92	0.44	0.37	0.65	1.52	0.53	0.59	0.64	0.22	0.51	0.67
243	1.44	1.38	1.31	1.6	0.93	1.28	0.27	0.21	0.49	0.8	0.83	0.53	0.61	0.92	0.45	0.38	0.65	1.51	0.52	0.6	0.63	0.22	0.5	0.66
244	1.45	1.4	1.31	1.6	0.93	1.26	0.27	0.21	0.49	0.81	0.82	0.53	0.6	0.92	0.45	0.37	0.64	1.5	0.52	0.59	0.63	0.22	0.51	0.67
245	1.45	1.4	1.3	1.58	0.93	1.25	0.27	0.21	0.49	0.79	0.82	0.53	0.6	0.92	0.44	0.37	0.64	1.51	0.53	0.59	0.63	0.21	0.5	0.67
246	1.45	1.41	1.3	1.58	0.93	1.23	0.27	0.21	0.49	0.8	0.82	0.53	0.6	0.92	0.45	0.36	0.63	1.52	0.53	0.58	0.63	0.21	0.49	0.67
247	1.44	1.4	1.31	1.58	0.92	1.21	0.27	0.2	0.48	0.8	0.82	0.53	0.61	0.92	0.45	0.37	0.64	1.53	0.52	0.59	0.64	0.22	0.52	0.65
248	1.44	1.4	1.31	1.59	0.92	1.19	0.26	0.2	0.49	0.8	0.82	0.54	0.61	0.92	0.44	0.36	0.64	1.53	0.52	0.59	0.65	0.21	0.5	0.65
249	1.44	1.4	1.31	1.58	0.93	1.2	0.26	0.21	0.49	0.8	0.82	0.53	0.6	0.92	0.43	0.36	0.63	1.52	0.52	0.59	0.64	0.22	0.5	0.67
250	1.44	1.39	1.31	1.58	0.93	1.18	0.27	0.21	0.49	0.8	0.82	0.54	0.61	0.92	0.43	0.36	0.63	1.52	0.52	0.58	0.64	0.22	0.5	0.66
251	1.44	1.4	1.31	1.6	0.92	1.17	0.26	0.21	0.49	0.79	0.82	0.53	0.6	0.92	0.44	0.36	0.63	1.51	0.52	0.59	0.65	0.22	0.51	0.67
252	1.43	1.4	1.31	1.59	0.92	1.17	0.26	0.22	0.49	0.79	0.82	0.53	0.6	0.92	0.43	0.35	0.63	1.52	0.51	0.58	0.65	0.22	0.52	0.67
253	1.43	1.39	1.3	1.58	0.92	1.17	0.27	0.22	0.49	0.78	0.81	0.53	0.59	0.92	0.44	0.36	0.63	1.51	0.52	0.58	0.66	0.23	0.52	0.67
254	1.44	1.4	1.31	1.59	0.91	1.16	0.27	0.21	0.49	0.79	0.81	0.54	0.59	0.91	0.44	0.35	0.63	1.51	0.52	0.59	0.65	0.22	0.51	0.67
255	1.46	1.4	1.32	1.61	0.91	1.17	0.26	0.21	0.49	0.79	0.82	0.54	0.59	0.91	0.44	0.36	0.63	1.49	0.52	0.6	0.65	0.23	0.51	0.67
256	1.44	1.41	1.32	1.59	0.91	1.16	0.27	0.21	0.49	0.78	0.81	0.53	0.59	0.91	0.44	0.36	0.63	1.49	0.52	0.6	0.66	0.24	0.53	0.66
257	1.45	1.41	1.32	1.58	0.91	1.15	0.27	0.21	0.48	0.77	0.81	0.53	0.59	0.9	0.45	0.36	0.62	1.47	0.52	0.6	0.66	0.24	0.53	0.67
258	1.46	1.4	1.32	1.61	0.91	1.14	0.27	0.21	0.49	0.77	0.82	0.53	0.59	0.91	0.45	0.36	0.62	1.45	0.52	0.6	0.66	0.23	0.52	0.68
259	1.47	1.41	1.32	1.62	0.91	1.11	0.27	0.21	0.48	0.77	0.82	0.53	0.59	0.9	0.45	0.36	0.62	1.43	0.51	0.61	0.66	0.23	0.52	0.68
260	1.47	1.41	1.32	1.62	0.92	1.09	0.28	0.21	0.49	0.77	0.82	0.53	0.59	0.91	0.46	0.36	0.62	1.42	0.51	0.61	0.67	0.24	0.53	0.67
261	1.48	1.4	1.32	1.6	0.93	1.08	0.28	0.21	0.49	0.76	0.82	0.54	0.59	0.91	0.46	0.37	0.62	1.41	0.52	0.61	0.67	0.24	0.52	0.67
262	1.48	1.4	1.33	1.62	0.91	1.06	0.28	0.21	0.49	0.76	0.82	0.54	0.59	0.91	0.46	0.36	0.62	1.42	0.53	0.61	0.68	0.25	0.52	0.68
263	1.46	1.38	1.33	1.6	0.91	1.03	0.28	0.21	0.5	0.75	0.82	0.53	0.59	0.92	0.46	0.36	0.62	1.42	0.52	0.61	0.68	0.25	0.53	0.68
264	1.46	1.4	1.34	1.64	0.91	1.01	0.28	0.22	0.49	0.76	0.82	0.53	0.59	0.92	0.46	0.36	0.62	1.42	0.52	0.61	0.68	0.25	0.53	0.7
265	1.46	1.39	1.34	1.65	0.91	1.02	0.28	0.21	0.48	0.76	0.81	0.53	0.59	0.92	0.46	0.36	0.62	1.38	0.52	0.61	0.69	0.24	0.54	0.68
266	1.47	1.42	1.34	1.67	0.92	1.02	0.28	0.22	0.48	0.77	0.82	0.53	0.59	0.91	0.46	0.36	0.62	1.37	0.53	0.62	0.7	0.25	0.54	0.67
267	1.47	1.41	1.34	1.65	0.9	1.01	0.28	0.22	0.48	0.77	0.81	0.53	0.59	0.9	0.45	0.36	0.62	1.37	0.51	0.62	0.7	0.25	0.54	0.68
268	1.49	1.41	1.33	1.64	0.9	1	0.28	0.22	0.48	0.77	0.8	0.53	0.58	0.89	0.45	0.35	0.61	1.34	0.51	0.61	0.7	0.24	0.55	0.67
269	1.5	1.42	1.34	1.63	0.91	1	0.29	0.22	0.48	0.76	0.81	0.53	0.59	0.89	0.45	0.35	0.62	1.32	0.51	0.62	0.67	0.23	0.52	0.67
270	1.51	1.41	1.33	1.63	0.9	0.97	0.28	0.21	0.48	0.76	0.81	0.53	0.58	0.89	0.45	0.36	0.61	1.31	0.51	0.62	0.69	0.25	0.55	0.66
271	1.52	1.42	1.32	1.62	0.9	0.97	0.28	0.21	0.47	0.75	0.8	0.53	0.59	0.89	0.45	0.35	0.61	1.27	0.51	0.62	0.63	0.2	0.48	0.68
272	1.5	1.43	1.33	1.61	0.89	0.96	0.28	0.22	0.48	0.76	0.81	0.52	0.58	0.87	0.45	0.36	0.61	1.26	0.51	0.62	0.69	0.24	0.54	0.68
273	1.54	1.43	1.32	1.63	0.89	0.95	0.29	0.21	0.47	0.76	0.8	0.53	0.58	0.87	0.45	0.36	0.6	1.23	0.51	0.61	0.62	0.21	0.48	0.68
274	1.53	1.42	1.33	1.63	0.89	0.96	0.3	0.22	0.47	0.76	0.81	0.53	0.58	0.88	0.45	0.36	0.61	1.21	0.52	0.61	0.62	0.21	0.48	0.69
275	1.52	1.44	1.32	1.62	0.89	0.95	0.29	0.22	0.47	0.77	0.8	0.53	0.58	0.88	0.45	0.35	0.6	1.21	0.52	0.6	0.62	0.21	0.47	0.7
276	1.55	1.45	1.33	1.62	0.89	0.93	0.29	0.21	0.47	0.77	0.8	0.53	0.57	0.87	0.45	0.35	0.6	1.18	0.52	0.6	0.62	0.21	0.48	0.69
277	1.53	1.44	1.32	1.63	0.88	0.93	0.28	0.22	0.46	0.78	0.79	0.52	0.57	0.87	0.46	0.35	0.59	1.16	0.51	0.6	0.63	0.2	0.47	0.71
278	1.53	1.45	1.33	1.63	0.88	0.94	0.28	0.22	0.46	0.77	0.78	0.52	0.56	0.86	0.46	0.35	0.59	1.13	0.51	0.59	0.63	0.2	0.48	0.7
279	1.53	1.46	1.34	1.65	0.87	0.94	0.29	0.21	0.45	0.76	0.79	0.51	0.56	0.86	0.45	0.35	0.59	1.12	0.5	0.59	0.62	0.21	0.48	0.69
280	1.56	1.46	1.34	1.68	0.88	0.94	0.29	0.22	0.45	0.77	0.79	0.51	0.56	0.86	0.45	0.35	0.59	1.11	0.49	0.58	0.62	0.21	0.48	0.7
281	1.55	1.45	1.34	1.66	0.88	0.93	0.28	0.22	0.46	0.78	0.79	0.51	0.56	0.85	0.45	0.35	0.59	1.1	0.5	0.58	0.62	0.2	0.48	0.69
282	1.54	1.45	1.35	1.68	0.87	0.94	0.28	0.22	0.45	0.77	0.78	0.51	0.55	0.84	0.44	0.36	0.59	1.08	0.49	0.58	0.62	0.2	0.47	0.7
283	1.54	1.44	1.33	1.68	0.88	0.93	0.29	0.23	0.45	0.78	0.78	0.51	0.55	0.83	0.44	0.36	0.59	1.06	0.49	0.57	0.62	0.21	0.48	0.7
284	1.54	1.45	1.34	1.68	0.87	0.91	0.29	0.22	0.46	0.77	0.79	0.52	0.55	0.84	0.45	0.37	0.6	1.06	0.5	0.58	0.62	0.21	0.48	0.7
285	1.52	1.46	1.33	1.69	0.86	0.88	0.28	0.22	0.46	0.72	0.79	0.51	0.55	0.83	0.45	0.37	0.59	1.05	0.5	0.58	0.62	0.21	0.48	0.68
286	1.54	1.46	1.34	1.67	0.87	0.85	0.28	0.22	0.46	0.71	0.8	0.52	0.55	0.85	0.46	0.37	0.59	1.04	0.5	0.59	0.62	0.21	0.48	0.69
287	1.53	1.46	1.34	1.67	0.87	0.85	0.28	0.22	0.46	0.71	0.79	0.52	0.56	0.84	0.46	0.37	0.6	1.03	0.5	0.58	0.62	0.21	0.47	0.69
288	1.53	1.47	1.34	1.68	0.87	0.84	0.28	0.22	0.46	0.71	0.79	0.52	0.57	0.84	0.46	0.38	0.6	1.03	0.5	0.58	0.62	0.21	0.48	0.69
289	1.56	1.47	1.34	1.68	0.86	0.82	0.28	0.22	0.45	0.71	0.8	0.52	0.56	0.84	0.46	0.38	0.61	1.02	0.51	0.59	0.62	0.21	0.48	0.69
290	1.54	1.48	1.34	1.68	0.86	0.81	0.27	0.22	0.45	0.7	0.8	0.51	0.57	0.85	0.46	0.39	0.6	1	0.52	0.59	0.61	0.21	0.48	0.68
291	1.55	1.47	1.35	1.66	0.86	0.81	0.27	0.22	0.46	0.7	0.8	0.51	0.57	0.85	0.46	0.39	0.6	1	0.53	0.58	0.62	0.21	0.48	0.69
292	1.55	1.47	1.35	1.66	0.86	0.81	0.28	0.22	0.46	0.69	0.79	0.51	0.57	0.84	0.46	0.39	0.6	0.99	0.53	0.58	0.62	0.2	0.47	0.7
293	1.56	1.48	1.35	1.67	0.86	0.81	0.27	0.22	0.45	0.7	0.79	0.5	0.57	0.84	0.45	0.39	0.61	0.98	0.53	0.57	0.61	0.2	0.46	0.7
294	1.57	1.5	1.36	1.67	0.84	0.8	0.27	0.21	0.45	0.69	0.79	0.51	0.56	0.84	0.45	0.39	0.61	0.97	0.52	0.58	0.62	0.21	0.47	0.7
295	1.58	1.51	1.35	1.7	0.85	0.79	0.27	0.22	0.45	0.7	0.8	0.52	0.57	0.84	0.46	0.4	0.62	0.97	0.53	0.59	0.62	0.2	0.48	0.7
296	1.59	1.5	1.35	1.69	0.85	0.78	0.27	0.22	0.46	0.69	0.8	0.52	0.58	0.85	0.47	0.4	0.62	0.96	0.54	0.59	0.62	0.19	0.47	0.7
297	1.59	1.5	1.36	1.7	0.85	0.78	0.27	0.22	0.45	0.69	0.81	0.52	0.58	0.85	0.46	0.41	0.62	0.95	0.55	0.59	0.61	0.19	0.47	0.71
298	1.58	1.52	1.34	1.7	0.86	0.76	0.27	0.21	0.46	0.68	0.81	0.52	0.59	0.85	0.47	0.41	0.63	0.94	0.54	0.59	0.62	0.19	0.48	0.69
299	1.59	1.53	1.35	1.7	0.85	0.77	0.27	0.21	0.45	0.69	0.82	0.52	0.59	0.85	0.46	0.42	0.64	0.94	0.57	0.59	0.62	0.2	0.48	0.7
300	1.59	1.52	1.35	1.72	0.86	0.77	0.27	0.22	0.46	0.69	0.82	0.52	0.6	0.85	0.46	0.41	0.63	0.93	0.57	0.59	0.61	0.19	0.48	0.72
301	1.57	1.52	1.34	1.7	0.87	0.76	0.27	0.22	0.46	0.71	0.82	0.51	0.6	0.85	0.46	0.41	0.64	0.92	0.58	0.59	0.61	0.19	0.48	0.7
302	1.58	1.53	1.34	1.71	0.86	0.75	0.27	0.22	0.46	0.71	0.82	0.51	0.6	0.85	0.47	0.42	0.64	0.91	0.57	0.6	0.61	0.19	0.5	0.7
303	1.59	1.54	1.34	1.71	0.86	0.74	0.27	0.22	0.46	0.71	0.82	0.52	0.61	0.85	0.47	0.42	0.64	0.9	0.58	0.59	0.61	0.19	0.5	0.7
304	1.59	1.54	1.36	1.71	0.86	0.74	0.26	0.22	0.46	0.71	0.82	0.52	0.61	0.85	0.47	0.42	0.65	0.9	0.57	0.59	0.6	0.19	0.5	0.71
305	1.57	1.54	1.34	1.71	0.86	0.74	0.27	0.22	0.42	0.7	0.77	0.48	0.56	0.79	0.45	0.4	0.61	0.83	0.53	0.55	0.61	0.19	0.49	0.71
306	1.58	1.54	1.34	1.71	0.86	0.72	0.26	0.23	0.41	0.7	0.75	0.47	0.54	0.77	0.43	0.38	0.59	0.81	0.52	0.53	0.61	0.19	0.49	0.71
307	1.58	1.52	1.35	1.7	0.87	0.72	0.26	0.23	0.41	0.69	0.76	0.48	0.55	0.77	0.43	0.39	0.59	0.8	0.53	0.54	0.59	0.18	0.49	0.71
308	1.56	1.54	1.34	1.72	0.86	0.72	0.26	0.22	0.41	0.7	0.74	0.47	0.55	0.77	0.43	0.39	0.59	0.8	0.52	0.53	0.6	0.18	0.49	0.71
309	1.57	1.53	1.34	1.71	0.88	0.72	0.26	0.23	0.42	0.69	0.76	0.48	0.55	0.76	0.43	0.4	0.6	0.8	0.52	0.54	0.6	0.18	0.49	0.72
310	1.58	1.56	1.34	1.72	0.88	0.72	0.27	0.24	0.42	0.7	0.75	0.47	0.55	0.77	0.43	0.41	0.6	0.79	0.52	0.54	0.6	0.18	0.49	0.73
311	1.57	1.56	1.33	1.72	0.88	0.71	0.27	0.24	0.41	0.69	0.75	0.47	0.55	0.77	0.44	0.41	0.6	0.79	0.51	0.54	0.6	0.18	0.49	0.73
312	1.58	1.55	1.34	1.72	0.87	0.7	0.26	0.24	0.41	0.69	0.75	0.47	0.56	0.77	0.44	0.41	0.61	0.78	0.53	0.55	0.6	0.18	0.49	0.71
313	1.58	1.55	1.33	1.71	0.88	0.69	0.26	0.24	0.41	0.68	0.75	0.47	0.56	0.77	0.44	0.42	0.61	0.78	0.53	0.55	0.6	0.18	0.49	0.71
314	1.57	1.54	1.32	1.69	0.88	0.69	0.27	0.25	0.41	0.69	0.76	0.48	0.56	0.77	0.44	0.42	0.6	0.77	0.52	0.55	0.59	0.17	0.5	0.71
315	1.59	1.55	1.33	1.7	0.88	0.7	0.26	0.25	0.42	0.69	0.76	0.47	0.56	0.77	0.44	0.43	0.6	0.77	0.53	0.54	0.59	0.18	0.49	0.71
316	1.59	1.55	1.34	1.7	0.88	0.68	0.26	0.25	0.42	0.69	0.75	0.47	0.56	0.77	0.45	0.43	0.6	0.76	0.52	0.53	0.6	0.18	0.49	0.73
317	1.59	1.54	1.34	1.7	0.87	0.68	0.26	0.24	0.42	0.7	0.76	0.47	0.56	0.77	0.44	0.45	0.6	0.75	0.53	0.54	0.58	0.18	0.49	0.72
318	1.58	1.56	1.33	1.69	0.88	0.68	0.26	0.24	0.42	0.69	0.75	0.46	0.56	0.76	0.45	0.45	0.6	0.74	0.53	0.54	0.59	0.17	0.48	0.72
319	1.57	1.56	1.32	1.68	0.87	0.66	0.26	0.24	0.43	0.69	0.76	0.46	0.56	0.76	0.46	0.45	0.6	0.74	0.53	0.54	0.58	0.18	0.49	0.73
320	1.58	1.56	1.33	1.67	0.88	0.65	0.26	0.24	0.43	0.68	0.76	0.46	0.56	0.77	0.47	0.47	0.6	0.73	0.53	0.54	0.59	0.17	0.48	0.74

## Sheet: ED Fig4d-2.1COM
time (s)	OSCA2.1 osca2.1/2.2-1	OSCA2.1 osca2.1/2.2-2	OSCA2.1 osca2.1/2.2-3	OSCA2.1 osca2.1/2.2-4	OSCA2.1 osca2.1/2.2-5	OSCA2.1 osca2.1/2.2-6	OSCA2.1 osca2.1/2.2-7	OSCA2.1 osca2.1/2.2-8	OSCA2.1 osca2.1/2.2-9	OSCA2.1 osca2.1/2.2-10	OSCA2.1 osca2.1/2.2-11	OSCA2.1 osca2.1/2.2-12	OSCA2.1 osca2.1/2.2-13	OSCA2.1 osca2.1/2.2-14	OSCA2.1 osca2.1/2.2-15	OSCA2.1 osca2.1/2.2-16	OSCA2.1 osca2.1/2.2-17	OSCA2.1 osca2.1/2.2-18	OSCA2.1 osca2.1/2.2-19	OSCA2.1 osca2.1/2.2-20	OSCA2.1 osca2.1/2.2-21	OSCA2.1 osca2.1/2.2-22	OSCA2.1 osca2.1/2.2-23	OSCA2.1 osca2.1/2.2-24	OSCA2.1 osca2.1/2.2-25	OSCA2.1 osca2.1/2.2-26	OSCA2.1 osca2.1/2.2-27	OSCA2.1 osca2.1/2.2-28	OSCA2.1 osca2.1/2.2-29	OSCA2.1 osca2.1/2.2-30
1	1.35	1.22	1.28	1.21	1.26	1.07	1.08	1.14	1.11	1.13	1.12	1.15	1.13	1.05	1.12	1.11	1.06	1.24	1.13	1.08	1.1	1.15	1.06	1.07	1.07	1.07	1.08	1.09	1.41	1.01
2	1.32	1.18	1.29	1.18	1.26	1.05	1.07	1.13	1.1	1.12	1.13	1.15	1.14	1.07	1.12	1.12	1.06	1.24	1.11	1.09	1.11	1.14	1.07	1.06	1.05	1.06	1.08	1.1	1.41	0.98
3	1.35	1.18	1.28	1.19	1.26	1.06	1.08	1.13	1.12	1.13	1.12	1.14	1.14	1.04	1.12	1.12	1.05	1.24	1.09	1.1	1.1	1.16	1.07	1.05	1.06	1.06	1.08	1.08	1.4	0.98
4	1.33	1.18	1.28	1.19	1.26	1.05	1.08	1.13	1.11	1.11	1.12	1.14	1.13	1.03	1.12	1.11	1.06	1.24	1.08	1.07	1.1	1.15	1.07	1.04	1.07	1.06	1.09	1.1	1.4	0.99
5	1.33	1.18	1.28	1.19	1.26	1.05	1.08	1.13	1.11	1.11	1.12	1.14	1.13	1.03	1.12	1.11	1.06	1.24	1.08	1.07	1.1	1.15	1.07	1.04	1.07	1.06	1.09	1.1	1.37	0.99
6	1.38	1.19	1.28	1.23	1.29	1.12	1.11	1.17	1.17	1.14	1.16	1.18	1.15	1.07	1.14	1.13	1.11	1.26	1.1	1.11	1.12	1.18	1.11	1.08	1.1	1.09	1.13	1.14	1.38	1.01
7	1.4	1.22	1.29	1.23	1.29	1.13	1.11	1.16	1.16	1.13	1.17	1.18	1.16	1.07	1.14	1.12	1.11	1.26	1.14	1.11	1.12	1.18	1.14	1.05	1.11	1.09	1.13	1.12	1.37	1.03
8	1.42	1.22	1.29	1.24	1.29	1.1	1.12	1.17	1.17	1.14	1.17	1.18	1.16	1.06	1.12	1.13	1.1	1.25	1.14	1.11	1.12	1.18	1.11	1.07	1.1	1.1	1.14	1.13	1.38	1.02
9	1.44	1.18	1.29	1.24	1.29	1.11	1.1	1.16	1.15	1.14	1.19	1.17	1.15	1.08	1.13	1.12	1.08	1.26	1.12	1.13	1.12	1.16	1.11	1.07	1.09	1.09	1.15	1.15	1.37	1.04
10	1.45	1.23	1.28	1.25	1.31	1.08	1.12	1.17	1.17	1.14	1.18	1.17	1.17	1.07	1.14	1.12	1.1	1.28	1.1	1.12	1.13	1.19	1.12	1.06	1.08	1.08	1.14	1.15	1.37	1.02
11	1.45	1.21	1.28	1.23	1.3	1.08	1.12	1.18	1.17	1.15	1.17	1.18	1.16	1.06	1.15	1.13	1.09	1.28	1.11	1.12	1.13	1.17	1.11	1.06	1.07	1.08	1.16	1.15	1.37	1.04
12	1.37	1.21	1.28	1.25	1.28	1.01	1.07	1.15	1.12	1.12	1.11	1.13	1.08	1.02	1.09	1.11	1.02	1.25	1.06	1.08	1.1	1.13	1.08	1	1.03	1.02	1.1	1.09	1.33	1.01
13	1.37	1.29	1.26	1.23	1.28	1.01	1.08	1.16	1.14	1.12	1.11	1.12	1.08	1.04	1.1	1.11	1.02	1.26	1.05	1.09	1.11	1.12	1.08	1.01	1.02	1.03	1.1	1.13	1.32	1
14	1.35	1.23	1.28	1.23	1.28	1.01	1.09	1.17	1.17	1.13	1.11	1.12	1.06	1.05	1.1	1.11	1	1.28	1.05	1.08	1.11	1.12	1.11	1	1.03	1.03	1.12	1.12	1.34	1
15	1.38	1.25	1.27	1.24	1.27	1.03	1.07	1.16	1.17	1.13	1.12	1.12	1.07	1.05	1.1	1.12	1.02	1.27	1.07	1.08	1.11	1.11	1.09	1	1.02	1.02	1.12	1.13	1.34	1
16	1.35	1.25	1.28	1.24	1.28	1.03	1.08	1.16	1.19	1.13	1.12	1.11	1.08	1.05	1.09	1.13	1.04	1.28	1.08	1.08	1.12	1.13	1.12	1	1.02	1.03	1.12	1.14	1.37	0.99
17	1.35	1.24	1.26	1.21	1.27	1.02	1.07	1.16	1.21	1.11	1.13	1.1	1.06	1.04	1.08	1.14	1.02	1.28	1.07	1.07	1.11	1.12	1.11	0.97	1.02	1.01	1.14	1.11	1.38	0.98
18	1.35	1.25	1.27	1.22	1.25	1.03	1.06	1.17	1.22	1.12	1.13	1.09	1.07	1.06	1.08	1.14	1.04	1.28	1.09	1.07	1.12	1.11	1.12	0.97	1.02	1.02	1.14	1.11	1.37	0.98
19	1.38	1.25	1.26	1.24	1.25	1.02	1.07	1.17	1.22	1.12	1.11	1.09	1.07	1.05	1.09	1.15	1.05	1.3	1.09	1.08	1.11	1.13	1.11	0.98	1.02	1.01	1.16	1.12	1.38	0.98
20	1.37	1.29	1.27	1.25	1.26	1.01	1.06	1.17	1.23	1.12	1.12	1.09	1.05	1.06	1.09	1.17	1.04	1.32	1.08	1.07	1.11	1.11	1.11	0.98	1.01	1.02	1.17	1.11	1.4	0.98
21	1.44	1.76	1.65	1.75	1.49	1.67	1.56	1.3	1.54	0.77	1.19	1.42	1.56	1.81	0.96	1.28	1.6	1.4	1.93	1.24	0.88	1.17	1.72	1.8	1.56	1.78	1.31	1.51	1.37	1.67
22	1.43	1.76	1.65	1.75	1.5	1.67	1.56	1.3	1.54	0.77	1.19	1.42	1.54	1.82	0.96	1.29	1.59	1.4	1.93	1.23	0.88	1.15	1.72	1.8	1.56	1.78	1.33	1.51	1.41	1.67
23	1.09	1.34	1.34	1.33	1.31	1.17	1.32	1.22	1.14	1.12	1.17	1.05	1.11	1.12	0.96	1.18	1.09	0.99	1.12	1.29	1.3	1.19	1.34	1.3	1.05	1.17	1.31	1.32	1.35	1.31
24	1.19	1.37	1.32	1.36	1.29	1.23	1.25	1.31	1.19	1.22	1.16	1.05	1.1	1.19	1.07	1.16	1.15	1.05	1.12	1.29	1.34	1.19	1.32	1.21	1.09	1.14	1.28	1.3	1.36	1.2
25	1.22	1.28	1.3	1.33	1.27	1.2	1.3	1.37	1.23	1.24	1.17	1.07	1.09	1.18	1.09	1.14	1.12	1.16	1.11	1.24	1.29	1.16	1.23	1.11	1.04	1.08	1.25	1.2	1.37	1.15
26	1.33	1.32	1.33	1.29	1.3	1.15	1.21	1.29	1.25	1.25	1.21	1.14	1.15	1.24	1.23	1.28	1.23	1.32	1.2	1.26	1.3	1.24	1.28	1.17	1.15	1.19	1.31	1.25	1.38	1.17
27	1.38	1.31	1.32	1.3	1.31	1.13	1.19	1.27	1.31	1.24	1.21	1.18	1.16	1.17	1.2	1.25	1.15	1.36	1.18	1.18	1.22	1.2	1.22	1.09	1.11	1.14	1.27	1.21	1.39	1.09
28	1.38	1.31	1.32	1.3	1.31	1.13	1.19	1.27	1.31	1.24	1.21	1.18	1.16	1.17	1.2	1.25	1.15	1.36	1.18	1.18	1.22	1.2	1.22	1.09	1.11	1.14	1.27	1.21	1.29	1.09
29	1.44	1.33	1.33	1.29	1.35	1.11	1.14	1.24	1.39	1.24	1.28	1.21	1.19	1.16	1.2	1.28	1.15	1.47	1.22	1.17	1.24	1.25	1.2	1.09	1.14	1.12	1.27	1.24	1.31	1.05
30	1.48	1.32	1.32	1.27	1.35	1.11	1.16	1.25	1.47	1.23	1.33	1.25	1.22	1.13	1.23	1.3	1.14	1.59	1.22	1.14	1.24	1.28	1.19	1.08	1.16	1.1	1.27	1.3	1.31	1.06
31	1.55	1.3	1.31	1.26	1.36	1.11	1.19	1.27	1.55	1.24	1.38	1.29	1.25	1.1	1.23	1.31	1.11	1.74	1.23	1.14	1.24	1.32	1.19	1.08	1.15	1.12	1.26	1.33	1.32	1.04
32	1.59	1.23	1.33	1.26	1.36	1.09	1.15	1.26	1.6	1.27	1.44	1.32	1.29	1.09	1.26	1.34	1.14	1.86	1.25	1.11	1.26	1.35	1.17	1.07	1.16	1.13	1.25	1.37	1.34	1.05
33	1.64	1.22	1.34	1.25	1.36	1.08	1.14	1.26	1.66	1.27	1.51	1.35	1.32	1.09	1.28	1.38	1.14	1.98	1.26	1.09	1.26	1.38	1.16	1.07	1.17	1.16	1.25	1.41	1.37	1.06
34	1.72	1.27	1.36	1.29	1.36	1.09	1.14	1.28	1.78	1.29	1.58	1.41	1.38	1.1	1.32	1.42	1.19	2.13	1.29	1.11	1.29	1.44	1.19	1.08	1.19	1.19	1.26	1.49	1.56	1.06
35	1.8	1.29	1.4	1.3	1.39	1.12	1.14	1.28	1.87	1.31	1.67	1.49	1.42	1.11	1.37	1.47	1.19	2.26	1.33	1.1	1.33	1.47	1.17	1.11	1.2	1.2	1.27	1.55	1.58	1.08
36	1.83	1.26	1.38	1.32	1.39	1.1	1.16	1.32	1.97	1.31	1.76	1.54	1.43	1.12	1.41	1.52	1.18	2.37	1.37	1.1	1.39	1.53	1.15	1.09	1.21	1.19	1.29	1.6	1.6	1.07
37	1.83	1.26	1.38	1.32	1.39	1.1	1.16	1.32	1.97	1.31	1.76	1.54	1.43	1.12	1.41	1.52	1.18	2.37	1.37	1.1	1.39	1.53	1.15	1.09	1.21	1.19	1.29	1.6	1.75	1.07
38	1.83	1.26	1.38	1.32	1.39	1.1	1.16	1.32	1.97	1.31	1.76	1.54	1.43	1.12	1.41	1.52	1.18	2.37	1.37	1.1	1.39	1.53	1.15	1.09	1.21	1.19	1.29	1.6	1.75	1.07
39	1.89	1.32	1.38	1.36	1.41	1.11	1.15	1.35	2.07	1.32	1.84	1.63	1.51	1.13	1.48	1.58	1.2	2.47	1.41	1.08	1.42	1.58	1.15	1.08	1.26	1.18	1.3	1.68	1.78	1.09
40	1.96	1.3	1.37	1.34	1.42	1.12	1.15	1.39	2.13	1.33	1.93	1.72	1.54	1.14	1.53	1.64	1.2	2.59	1.44	1.07	1.46	1.63	1.17	1.06	1.27	1.17	1.33	1.73	1.83	1.1
41	2.06	1.43	1.41	1.37	1.45	1.15	1.17	1.4	2.23	1.4	2.07	1.87	1.61	1.17	1.6	1.73	1.27	2.74	1.5	1.11	1.5	1.7	1.22	1.08	1.29	1.22	1.36	1.8	1.67	1.16
42	2.11	1.48	1.39	1.36	1.44	1.15	1.18	1.4	2.27	1.42	2.2	1.99	1.63	1.19	1.64	1.76	1.25	2.86	1.56	1.11	1.54	1.73	1.24	1.06	1.29	1.22	1.38	1.86	1.66	1.19
43	2.09	1.48	1.37	1.32	1.4	1.08	1.11	1.32	2.22	1.34	2.21	2	1.58	1.1	1.56	1.68	1.16	2.83	1.52	1.04	1.47	1.66	1.15	0.98	1.21	1.14	1.28	1.77	1.62	1.08
44	2.35	1.78	1.55	1.45	1.57	1.24	1.25	1.52	2.65	1.53	2.72	2.46	1.76	1.25	1.83	1.98	1.3	3.2	1.81	1.16	1.65	1.92	1.31	1.1	1.37	1.3	1.44	2.11	1.67	1.23
45	2.39	1.89	1.58	1.48	1.61	1.28	1.27	1.52	2.76	1.56	2.84	2.59	1.83	1.28	1.88	2.05	1.3	3.26	1.92	1.17	1.67	1.97	1.34	1.11	1.39	1.32	1.47	2.22	1.7	1.24
46	2.44	1.99	1.63	1.51	1.65	1.29	1.31	1.55	2.91	1.58	3	2.76	1.88	1.3	1.95	2.1	1.33	3.32	2.01	1.17	1.73	2	1.34	1.17	1.41	1.36	1.53	2.36	1.72	1.23
47	2.51	2.14	1.64	1.55	1.7	1.33	1.35	1.59	3.03	1.61	3.15	2.95	1.96	1.35	2.05	2.15	1.38	3.34	2.09	1.2	1.83	2.04	1.4	1.18	1.45	1.41	1.61	2.52	1.93	1.25
48	2.55	2.26	1.7	1.6	1.78	1.35	1.4	1.61	3.19	1.67	3.27	3.13	2.04	1.38	2.09	2.24	1.4	3.36	2.2	1.22	1.95	2.09	1.44	1.21	1.48	1.44	1.65	2.63	1.97	1.27
49	2.57	2.46	1.75	1.64	1.86	1.42	1.46	1.67	3.3	1.72	3.42	3.35	2.12	1.39	2.21	2.35	1.45	3.4	2.3	1.22	2.06	2.15	1.48	1.23	1.54	1.46	1.72	2.76	1.93	1.3
50	2.57	2.57	1.78	1.65	1.92	1.45	1.5	1.68	3.4	1.75	3.55	3.54	2.2	1.44	2.28	2.42	1.43	3.43	2.35	1.22	2.17	2.17	1.51	1.22	1.58	1.49	1.76	2.9	1.96	1.33
51	2.63	2.75	1.8	1.68	2.02	1.49	1.57	1.73	3.56	1.78	3.65	3.69	2.25	1.47	2.41	2.46	1.44	3.47	2.42	1.25	2.31	2.21	1.55	1.22	1.63	1.51	1.82	3.06	2.02	1.35
52	2.7	2.95	1.88	1.73	2.12	1.54	1.66	1.76	3.75	1.86	3.74	3.92	2.33	1.5	2.53	2.55	1.45	3.51	2.53	1.28	2.42	2.26	1.58	1.27	1.7	1.56	1.89	3.28	1.95	1.4
53	2.77	3.19	1.92	1.77	2.22	1.58	1.72	1.83	3.93	1.94	3.83	4.15	2.41	1.54	2.67	2.65	1.5	3.51	2.67	1.32	2.53	2.32	1.63	1.32	1.77	1.59	1.94	3.47	2.01	1.47
54	2.77	3.19	1.92	1.77	2.22	1.58	1.72	1.83	3.93	1.94	3.83	4.15	2.41	1.54	2.67	2.65	1.5	3.51	2.67	1.32	2.53	2.32	1.63	1.32	1.77	1.59	1.94	3.47	2.19	1.47
55	2.83	3.32	1.98	1.81	2.32	1.65	1.83	1.86	4.11	2.07	3.93	4.42	2.5	1.64	2.76	2.8	1.54	3.48	2.8	1.36	2.68	2.4	1.68	1.38	1.84	1.69	2.06	3.63	2.24	1.52
56	2.91	3.53	2.07	1.86	2.43	1.76	1.93	1.94	4.33	2.17	4.04	4.65	2.62	1.74	2.86	2.9	1.61	3.43	2.93	1.4	2.82	2.48	1.73	1.43	1.92	1.8	2.16	3.82	2.3	1.61
57	2.99	3.67	2.18	1.92	2.6	1.89	2.02	1.98	4.51	2.31	4.19	4.91	2.7	1.86	2.9	3.06	1.72	3.37	3.09	1.45	2.98	2.52	1.78	1.46	1.97	1.89	2.26	4.05	2.35	1.7
58	3.12	3.89	2.36	1.99	2.76	2.02	2.15	2.08	4.68	2.43	4.36	5.14	2.81	2.01	3.01	3.22	1.84	3.31	3.27	1.47	3.15	2.56	1.8	1.49	2.05	1.99	2.33	4.31	2.41	1.81
59	3.2	4	2.54	2.11	2.88	2.16	2.28	2.15	4.8	2.55	4.5	5.37	2.98	2.12	3.08	3.35	1.89	3.24	3.46	1.51	3.31	2.64	1.84	1.52	2.11	2.07	2.4	4.56	2.46	1.89
60	3.03	3.86	2.52	2.05	2.71	1.95	2.08	1.84	4.19	2.23	4.04	4.91	2.71	1.89	2.7	2.96	1.59	2.71	3.11	1.24	2.97	2.32	1.56	1.23	1.79	1.77	2.08	4.24	2.34	1.6
61	3.05	3.98	2.67	2.14	2.86	2.11	2.21	1.94	4.28	2.41	4.16	5.25	2.88	2.05	2.85	3.06	1.64	2.71	3.3	1.32	3.12	2.46	1.62	1.29	1.93	1.87	2.16	4.51	2.41	1.69
62	3.06	4.12	2.78	2.22	2.98	2.24	2.35	2.05	4.34	2.55	4.27	5.56	3.1	2.17	2.96	3.19	1.68	2.69	3.48	1.39	3.28	2.58	1.7	1.36	2.06	1.98	2.27	4.78	2.51	1.8
63	3.08	4.24	2.92	2.27	3.09	2.37	2.48	2.17	4.44	2.76	4.34	5.88	3.29	2.29	3.06	3.36	1.76	2.67	3.68	1.48	3.46	2.69	1.79	1.4	2.18	2.09	2.33	5.08	2.59	1.91
64	3.35	4.67	3.32	2.58	3.6	2.85	2.99	2.68	5.27	3.36	4.98	7.01	4	2.74	3.67	4.05	2.14	3.04	4.48	1.85	4.1	3.26	2.22	1.78	2.7	2.58	2.81	5.99	2.8	2.36
65	3.37	4.73	3.56	2.67	3.68	3.03	3.12	2.82	5.35	3.52	5.05	7.25	4.19	2.82	3.77	4.22	2.24	2.96	4.71	1.94	4.22	3.35	2.34	1.84	2.87	2.72	2.85	6.22	2.91	2.5
66	3.37	4.82	3.85	2.78	3.8	3.23	3.26	2.95	5.39	3.69	5.13	7.43	4.39	2.89	3.85	4.38	2.32	2.89	4.93	2.03	4.38	3.42	2.43	1.93	3.03	2.82	2.9	6.4	2.99	2.6
67	3.66	5.18	4.42	3.15	4.3	3.86	3.85	3.54	6.13	4.39	5.83	8.43	5.15	3.43	4.47	5.13	2.81	3.21	5.73	2.5	5.14	4	2.94	2.37	3.69	3.36	3.39	7.4	3.29	3.18
68	3.68	5.36	4.73	3.32	4.46	4.07	4	3.64	6.19	4.52	5.84	8.54	5.26	3.49	4.47	5.19	2.96	3.07	5.89	2.57	5.29	4.02	3.06	2.4	3.86	3.47	3.43	7.51	3.38	3.29
69	2.98	5.3	4.33	3.21	3.87	3.78	3.56	3.29	5.59	3.85	5.04	7.58	4.36	2.84	3.58	3.97	2.27	2.22	4.85	2.24	4.68	3.55	2.39	1.87	3.28	2.75	2.71	6.31	3.41	2.73
70	3.08	5.34	4.71	3.36	4.08	3.98	3.77	3.43	5.71	4.14	5.18	7.78	4.6	2.96	3.72	4.21	2.47	2.21	5.12	2.36	4.86	3.65	2.6	1.96	3.51	2.96	2.86	6.57	3.53	2.95
71	3.85	6.05	5.82	3.56	5.04	4.39	4.23	3.58	5.87	5.07	5.92	9.07	5.88	4.02	5.18	6.36	3.9	3	6.99	3.03	5.93	4.51	3.85	2.87	5.03	4.48	3.94	8.2	3.65	4.04
72	3.56	6.71	5.86	3.43	4.76	4.11	3.75	3.07	5.05	4.61	5.42	8.7	5.44	3.95	5.02	6.4	3.92	2.88	7.11	3.15	5.85	4.62	4.01	3.02	5.49	4.8	3.81	7.87	3.63	3.82
73	3.6	6.8	6.23	3.58	4.84	4.3	3.9	3.12	4.99	4.75	5.43	8.71	5.54	4.05	5.06	6.5	4.01	2.83	7.25	3.25	5.92	4.72	4.23	3.13	5.75	5.01	3.93	7.94	3.73	4.05
74	3.83	6.48	6.98	3.94	5.31	4.86	4.53	3.63	5.48	5.39	5.8	9.1	6.15	4.34	5.29	6.68	4.25	2.83	7.51	3.36	6.12	4.85	4.44	3.2	5.88	5.14	4.28	8.44	3.93	4.6
75	3.86	6.51	7.41	4.1	5.45	5.04	4.69	3.72	5.46	5.62	5.88	9.2	6.24	4.5	5.35	6.78	4.33	2.76	7.57	3.51	6.17	4.93	4.63	3.32	6.15	5.36	4.44	8.58	4.03	4.86
76	3.87	6.5	7.8	4.22	5.57	5.15	4.82	3.81	5.45	5.8	5.85	9.15	6.33	4.65	5.35	6.88	4.47	2.7	7.63	3.67	6.18	4.95	4.8	3.36	6.46	5.54	4.57	8.68	4.13	5.06
77	3.87	6.54	8.16	4.35	5.66	5.24	4.88	3.9	5.42	5.95	5.84	9.1	6.34	4.75	5.32	6.95	4.53	2.63	7.67	3.79	6.22	5	4.97	3.44	6.75	5.7	4.65	8.67	4.25	5.24
78	3.86	6.53	8.49	4.56	5.73	5.31	4.96	3.95	5.44	6.1	5.81	9.02	6.38	4.87	5.3	7	4.61	2.57	7.7	3.93	6.26	5.1	5.2	3.58	7	5.85	4.74	8.71	4.35	5.44
79	3.87	6.49	8.82	4.72	5.77	5.37	5.01	3.95	5.43	6.17	5.81	8.87	6.4	4.94	5.26	6.98	4.75	2.52	7.71	4.08	6.25	5.13	5.35	3.74	7.2	5.95	4.81	8.69	4.44	5.67
80	3.88	6.55	9.1	4.88	5.84	5.43	5.13	3.96	5.42	6.25	5.78	8.69	6.46	4.99	5.21	6.99	4.89	2.45	7.72	4.25	6.24	5.17	5.55	3.89	7.39	6.08	4.88	8.64	4.53	5.93
81	3.88	6.47	9.31	5	5.9	5.51	5.22	4	5.37	6.32	5.77	8.45	6.53	5.04	5.16	6.97	4.96	2.4	7.63	4.41	6.22	5.24	5.77	4.04	7.57	6.13	4.92	8.55	4.64	6.13
82	3.86	6.43	9.42	5.12	5.91	5.6	5.31	4.06	5.34	6.38	5.76	8.3	6.55	5.11	5.07	6.93	5.08	2.31	7.59	4.58	6.17	5.33	5.97	4.21	7.75	6.21	5.01	8.46	4.75	6.25
83	3.83	6.39	9.55	5.22	5.94	5.66	5.41	4.15	5.28	6.44	5.77	8.17	6.53	5.19	5.04	6.92	5.19	2.24	7.52	4.71	6.12	5.39	6.13	4.4	7.9	6.26	5.06	8.32	4.87	6.42
84	3.82	6.28	9.73	5.35	5.97	5.71	5.48	4.23	5.23	6.49	5.75	8.03	6.45	5.27	4.91	6.82	5.28	2.16	7.44	4.79	6.04	5.46	6.27	4.51	7.97	6.29	5.14	8.17	5	6.64
85	3.78	6.28	9.81	5.5	5.97	5.71	5.57	4.26	5.17	6.5	5.71	7.86	6.43	5.38	4.84	6.76	5.41	2.09	7.38	4.94	5.99	5.55	6.51	4.67	8.15	6.35	5.17	8.1	5.14	6.87
86	3.77	6.21	9.89	5.61	5.94	5.68	5.62	4.27	5.09	6.46	5.65	7.7	6.4	5.51	4.75	6.69	5.59	2.03	7.25	5.09	5.93	5.61	6.71	4.75	8.19	6.41	5.2	8.04	5.25	6.99
87	3.75	6.12	9.9	5.67	5.9	5.67	5.68	4.3	5.01	6.42	5.59	7.58	6.36	5.59	4.67	6.67	5.62	1.98	7.17	5.25	5.86	5.64	6.97	4.88	8.26	6.47	5.25	7.99	5.43	7.07
88	3.65	5.98	9.85	5.75	5.88	5.64	5.64	4.28	4.92	6.3	5.49	7.41	6.29	5.67	4.52	6.59	5.69	1.95	7.03	5.36	5.75	5.58	7.09	4.99	8.24	6.46	5.25	7.86	5.11	7.11
89	3.55	5.88	9.81	5.81	5.78	5.63	5.61	4.24	4.9	6.22	5.43	7.23	6.24	5.81	4.4	6.5	5.77	1.91	6.89	5.46	5.66	5.58	7.19	5.12	8.23	6.56	5.3	7.79	5.26	7.12
90	3.53	5.81	9.76	5.87	5.69	5.58	5.53	4.25	4.81	6.17	5.4	7.01	6.24	5.94	4.25	6.34	5.79	1.85	6.78	5.55	5.54	5.61	7.29	5.27	8.22	6.61	5.37	7.7	5.41	7.14
91	3.5	5.69	9.73	5.91	5.58	5.55	5.49	4.27	4.74	6.11	5.35	6.86	6.25	6.09	4.16	6.17	5.91	1.79	6.65	5.63	5.41	5.59	7.44	5.44	8.16	6.57	5.4	7.53	5.56	7.2
92	3.42	5.66	9.7	5.99	5.47	5.58	5.43	4.29	4.69	6.04	5.31	6.68	6.26	6.21	4.08	5.99	6.02	1.73	6.55	5.71	5.29	5.53	7.54	5.6	8.09	6.55	5.41	7.35	5.67	7.21
93	3.33	5.5	9.67	6.01	5.36	5.54	5.39	4.31	4.58	5.94	5.29	6.49	6.29	6.27	3.95	5.82	6.08	1.67	6.45	5.83	5.15	5.5	7.59	5.7	8.03	6.47	5.41	7.19	5.79	7.15
94	3.26	5.41	9.58	6.05	5.26	5.51	5.37	4.38	4.51	5.85	5.25	6.34	6.34	6.35	3.85	5.64	6.11	1.61	6.35	5.9	5.06	5.5	7.68	5.81	7.97	6.42	5.41	7.05	5.89	7.09
95	3.19	5.34	9.47	6.08	5.19	5.54	5.38	4.46	4.48	5.78	5.23	6.21	6.37	6.41	3.78	5.48	6.13	1.57	6.25	5.95	4.95	5.47	7.75	5.9	7.9	6.38	5.42	6.9	5.98	7
96	3.11	5.28	9.43	6.12	5.07	5.52	5.36	4.54	4.43	5.68	5.15	6.06	6.34	6.44	3.68	5.3	6.16	1.51	6.12	5.99	4.85	5.46	7.81	5.95	7.81	6.33	5.36	6.7	6.06	6.88
97	3.07	5.15	9.3	6.16	4.96	5.45	5.3	4.56	4.41	5.6	5.12	6	6.31	6.47	3.6	5.11	6.16	1.45	6.01	6.01	4.79	5.42	7.84	5.99	7.72	6.25	5.32	6.54	6.16	6.82
98	3.07	5.11	9.16	6.15	4.85	5.43	5.25	4.58	4.34	5.5	5.11	5.87	6.32	6.49	3.51	4.92	6.14	1.4	5.9	6.03	4.69	5.42	7.88	6.04	7.6	6.18	5.28	6.42	6.24	6.85
99	3.03	5.06	8.99	6.12	4.76	5.35	5.15	4.55	4.29	5.4	5.09	5.75	6.3	6.46	3.41	4.79	6.05	1.34	5.75	6.07	4.59	5.42	7.9	6.05	7.5	6.14	5.22	6.29	6.29	6.8
100	3.01	4.95	8.85	6.1	4.66	5.31	5.11	4.52	4.24	5.29	5.08	5.62	6.3	6.42	3.29	4.65	6	1.31	5.55	6.04	4.5	5.37	7.88	6.05	7.31	6.09	5.16	6.17	6.32	6.74
101	2.96	4.84	8.66	6.1	4.58	5.24	5.04	4.56	4.18	5.19	5.05	5.46	6.3	6.46	3.16	4.53	5.94	1.27	5.38	6.05	4.44	5.31	7.88	6.06	7.14	6.08	5.06	6.12	6.37	6.67
102	2.91	4.73	8.5	6.09	4.51	5.21	4.93	4.59	4.14	5.12	5	5.31	6.34	6.46	3.09	4.44	5.85	1.24	5.25	6.04	4.37	5.26	7.87	6.09	6.96	6.08	5	6.04	6.6	6.59
103	2.85	4.7	8.26	6.03	4.43	5.21	4.86	4.64	4.12	5.06	5	5.16	6.39	6.52	3	4.36	5.73	1.21	5.14	6.02	4.3	5.25	7.81	6.15	6.78	6.08	4.93	5.98	6.95	6.53
104	2.82	4.66	8.1	6	4.35	5.14	4.78	4.65	4.11	4.99	4.97	5.03	6.38	6.54	2.93	4.25	5.62	1.15	5.03	6.06	4.23	5.19	7.73	6.22	6.66	6.02	4.81	5.9	6.96	6.46
105	2.77	4.5	7.85	5.9	4.24	5.09	4.67	4.63	4.14	4.9	4.86	4.91	6.3	6.49	2.81	4.14	5.54	1.11	4.9	6.06	4.13	5.12	7.58	6.26	6.55	5.99	4.72	5.79	6.98	6.38
106	2.71	4.41	7.66	5.83	4.1	5.07	4.58	4.61	4.1	4.8	4.8	4.76	6.2	6.42	2.73	4.02	5.42	1.06	4.76	5.99	4.05	5.06	7.44	6.27	6.46	5.9	4.66	5.63	6.97	6.21
107	2.66	4.32	7.46	5.77	4	4.99	4.5	4.61	4.05	4.7	4.77	4.64	6.18	6.39	2.62	3.89	5.33	1.01	4.65	5.96	4.01	5.01	7.34	6.28	6.33	5.82	4.61	5.49	7.02	6.14
108	2.66	4.32	7.46	5.77	4	4.99	4.5	4.61	4.05	4.7	4.77	4.64	6.18	6.39	2.62	3.89	5.33	1.01	4.65	5.96	4.01	5.01	7.34	6.28	6.33	5.82	4.61	5.49	6.63	6.14
109	2.62	4.19	7.29	5.68	3.9	4.89	4.46	4.58	4.04	4.62	4.77	4.58	6.22	6.36	2.58	3.8	5.31	0.99	4.59	5.96	3.98	4.96	7.27	6.27	6.25	5.77	4.54	5.42	6.65	6.09
110	2.59	4.13	7.1	5.58	3.8	4.85	4.41	4.54	4.03	4.54	4.75	4.48	6.16	6.29	2.53	3.74	5.24	0.97	4.51	5.96	3.9	4.95	7.19	6.25	6.17	5.69	4.47	5.33	6.68	6
111	2.53	4.03	6.89	5.46	3.74	4.79	4.36	4.52	4.03	4.47	4.75	4.4	6.18	6.29	2.53	3.69	5.23	0.96	4.43	6.01	3.85	4.96	7.11	6.18	6.1	5.68	4.43	5.23	6.7	5.94
112	2.48	3.9	6.72	5.37	3.66	4.73	4.32	4.49	3.97	4.38	4.75	4.32	6.2	6.23	2.49	3.63	5.13	0.93	4.33	6	3.77	4.95	7.02	6.1	5.97	5.59	4.37	5.12	6.7	5.87
113	2.42	3.79	6.53	5.22	3.59	4.68	4.25	4.46	3.92	4.26	4.74	4.25	6.17	6.2	2.44	3.55	5.06	0.9	4.21	5.98	3.74	4.92	6.89	6	5.88	5.54	4.27	5.02	6.71	5.75
114	2.39	3.73	6.38	5.11	3.52	4.6	4.17	4.44	3.84	4.14	4.71	4.13	6.11	6.13	2.36	3.45	4.97	0.87	4.11	5.9	3.7	4.85	6.75	5.89	5.78	5.48	4.17	4.95	6.67	5.63
115	2.32	3.65	6.17	4.98	3.45	4.57	4.13	4.4	3.73	4.04	4.66	4.07	6.08	6.05	2.29	3.37	4.92	0.86	4.04	5.89	3.61	4.78	6.65	5.76	5.72	5.39	4.08	4.87	6.64	5.52
116	2.26	3.6	6.05	4.86	3.41	4.48	4.05	4.39	3.67	3.95	4.62	4	6.06	5.95	2.22	3.31	4.85	0.84	3.98	5.84	3.54	4.71	6.54	5.64	5.68	5.31	4	4.81	6.59	5.41
117	2.2	3.51	5.9	4.75	3.34	4.44	4.01	4.35	3.61	3.86	4.57	3.91	6.04	5.84	2.14	3.24	4.71	0.81	3.91	5.73	3.51	4.64	6.41	5.51	5.6	5.22	3.89	4.72	6.56	5.38
118	2.13	3.35	5.77	4.64	3.25	4.36	3.92	4.26	3.55	3.75	4.54	3.83	6.02	5.75	2.07	3.19	4.64	0.79	3.85	5.65	3.49	4.58	6.23	5.37	5.51	5.13	3.8	4.67	6.51	5.31
119	2.1	3.36	5.67	4.56	3.22	4.31	3.88	4.23	3.52	3.64	4.56	3.79	6.01	5.62	2.04	3.17	4.62	0.78	3.77	5.59	3.49	4.55	6.13	5.24	5.45	5.08	3.73	4.59	6.46	5.32
120	2.04	3.23	5.56	4.43	3.15	4.24	3.79	4.16	3.45	3.56	4.56	3.75	6	5.49	1.96	3.1	4.56	0.75	3.67	5.49	3.47	4.46	6.01	5.13	5.36	5	3.66	4.5	6.38	5.28
121	1.98	3.17	5.46	4.35	3.13	4.18	3.74	4.17	3.39	3.5	4.56	3.7	5.98	5.44	1.91	3.06	4.48	0.73	3.62	5.43	3.44	4.42	5.91	5.04	5.28	4.96	3.6	4.39	6.32	5.18
122	2.01	3.17	5.48	4.36	3.21	4.31	3.85	4.37	3.56	3.62	4.79	3.83	6.26	5.61	1.99	3.2	4.69	0.8	3.78	5.63	3.61	4.61	6.12	5.21	5.46	5.16	3.76	4.56	6.1	5.42
123	1.82	2.91	4.99	3.97	2.91	3.87	3.43	3.97	3.2	3.13	4.51	3.33	5.89	5.04	1.64	2.79	4.21	0.64	3.31	5.13	3.28	4.24	5.4	4.7	4.85	4.62	3.33	3.96	6.32	4.91
124	1.77	2.79	4.86	3.82	2.82	3.78	3.34	3.87	3.08	3.03	4.43	3.21	5.84	4.88	1.58	2.71	4.15	0.6	3.21	4.98	3.17	4.13	5.25	4.57	4.7	4.51	3.24	3.86	6.22	4.69
125	1.72	2.75	4.76	3.7	2.74	3.67	3.28	3.79	2.96	2.94	4.34	3.12	5.79	4.74	1.51	2.62	4.06	0.58	3.13	4.86	3.07	4.04	5.1	4.46	4.59	4.44	3.15	3.76	6.16	4.58
126	1.67	2.67	4.62	3.6	2.66	3.6	3.19	3.66	2.87	2.81	4.24	3	5.72	4.55	1.45	2.51	3.95	0.55	3.01	4.72	3	3.94	4.92	4.32	4.45	4.34	3.04	3.62	6.06	4.41
127	1.62	2.59	4.48	3.47	2.57	3.51	3.11	3.57	2.82	2.72	4.18	2.93	5.57	4.41	1.4	2.42	3.85	0.52	2.94	4.6	2.95	3.89	4.79	4.15	4.33	4.28	2.94	3.46	5.99	4.23
128	1.62	2.6	4.37	3.42	2.52	3.44	3.03	3.49	2.75	2.67	4.14	2.84	5.46	4.27	1.38	2.33	3.76	0.49	2.86	4.51	2.88	3.82	4.65	4	4.22	4.21	2.88	3.36	5.9	4.11
129	1.57	2.48	4.27	3.32	2.45	3.35	2.95	3.4	2.69	2.59	4.06	2.76	5.36	4.09	1.32	2.26	3.69	0.46	2.79	4.36	2.8	3.71	4.49	3.85	4.11	4.15	2.78	3.24	5.85	3.94
130	1.54	2.46	4.21	3.27	2.4	3.27	2.9	3.33	2.64	2.49	3.98	2.68	5.29	3.94	1.26	2.2	3.65	0.44	2.73	4.26	2.73	3.61	4.37	3.74	4.04	4.08	2.7	3.14	5.77	3.85
131	1.5	2.38	4.11	3.19	2.38	3.19	2.84	3.27	2.56	2.42	3.91	2.61	5.23	3.81	1.22	2.14	3.56	0.41	2.67	4.16	2.66	3.52	4.26	3.64	3.95	4.01	2.62	3	6.03	3.78
132	1.45	2.33	3.98	3.1	2.36	3.1	2.77	3.22	2.49	2.36	3.87	2.56	5.2	3.69	1.15	2.09	3.47	0.38	2.63	4.09	2.59	3.43	4.13	3.56	3.87	3.95	2.56	2.89	5.92	3.71
133	1.43	2.29	3.9	3.05	2.31	3.04	2.71	3.14	2.43	2.27	3.82	2.5	5.13	3.58	1.12	2.05	3.43	0.37	2.55	4.01	2.54	3.39	4.02	3.46	3.8	3.89	2.47	2.79	5.84	3.6
134	1.4	2.25	3.79	2.95	2.25	2.99	2.64	3.03	2.38	2.19	3.78	2.44	5.05	3.42	1.09	1.99	3.34	0.34	2.5	3.89	2.49	3.34	3.92	3.34	3.7	3.78	2.37	2.65	5.73	3.47
135	1.35	2.19	3.67	2.86	2.18	2.94	2.56	2.92	2.3	2.1	3.74	2.37	5	3.28	1.05	1.92	3.26	0.32	2.44	3.78	2.39	3.3	3.81	3.24	3.61	3.69	2.29	2.55	5.63	3.29
136	1.32	2.09	3.53	2.74	2.15	2.9	2.51	2.85	2.24	2.04	3.72	2.29	4.97	3.14	0.98	1.86	3.21	0.31	2.39	3.65	2.32	3.2	3.74	3.14	3.51	3.63	2.21	2.46	5.53	3.18
137	1.28	2.03	3.43	2.63	2.1	2.79	2.45	2.74	2.18	1.98	3.66	2.26	4.97	3.03	0.92	1.81	3.22	0.28	2.33	3.55	2.25	3.12	3.68	3.04	3.42	3.57	2.14	2.38	5.44	3.07
138	1.24	1.94	3.34	2.52	2.07	2.72	2.4	2.65	2.11	1.91	3.63	2.22	4.94	2.94	0.85	1.74	3.18	0.27	2.27	3.43	2.23	3.08	3.57	2.94	3.34	3.49	2.09	2.28	5.34	2.95
139	1.22	1.87	3.26	2.42	2	2.69	2.35	2.6	2.1	1.86	3.59	2.15	4.87	2.82	0.78	1.71	3.08	0.24	2.24	3.33	2.19	3.03	3.48	2.83	3.25	3.43	2.03	2.2	5.24	2.86
140	1.19	1.86	3.19	2.35	1.98	2.61	2.29	2.51	2.04	1.79	3.58	2.1	4.83	2.72	0.73	1.67	3.01	0.23	2.18	3.23	2.16	2.98	3.39	2.77	3.17	3.34	1.97	2.1	5.15	2.73
141	1.18	1.79	3.09	2.27	1.92	2.55	2.24	2.45	2.02	1.72	3.55	2.06	4.77	2.63	0.68	1.64	2.95	0.21	2.12	3.14	2.11	2.92	3.31	2.67	3.11	3.28	1.9	2.04	5.05	2.63
142	1.18	1.79	3.09	2.27	1.92	2.55	2.24	2.45	2.02	1.72	3.55	2.06	4.77	2.63	0.68	1.64	2.95	0.21	2.12	3.14	2.11	2.92	3.31	2.67	3.11	3.28	1.9	2.04	4.65	2.63
143	1.15	1.67	3.03	2.2	1.9	2.48	2.22	2.38	2	1.69	3.52	2.02	4.73	2.55	0.67	1.62	2.89	0.2	2.1	3.05	2.11	2.85	3.23	2.6	3.06	3.22	1.86	1.99	4.6	2.58
144	1.14	1.7	2.97	2.14	1.89	2.42	2.16	2.35	1.98	1.64	3.49	1.96	4.7	2.46	0.63	1.58	2.89	0.19	2.04	2.98	2.07	2.8	3.17	2.54	2.99	3.18	1.82	1.95	4.54	2.51
145	1.1	1.65	2.93	2.08	1.85	2.39	2.11	2.28	1.93	1.58	3.48	1.94	4.67	2.39	0.6	1.55	2.86	0.18	1.99	2.91	2.05	2.77	3.11	2.49	2.96	3.11	1.78	1.87	4.54	2.48
146	1.09	1.56	2.86	2.03	1.78	2.33	2.07	2.24	1.92	1.53	3.46	1.88	4.6	2.31	0.57	1.52	2.81	0.18	1.94	2.83	2.04	2.68	3.03	2.42	2.92	3.07	1.73	1.82	4.5	2.44
147	1.06	1.51	2.78	1.96	1.72	2.27	2.02	2.18	1.86	1.49	3.42	1.84	4.56	2.24	0.52	1.49	2.74	0.16	1.88	2.72	2.03	2.64	2.96	2.33	2.86	2.96	1.67	1.76	4.49	2.36
148	1.02	1.48	2.74	1.9	1.67	2.22	1.98	2.13	1.8	1.44	3.38	1.8	4.51	2.2	0.48	1.45	2.69	0.16	1.83	2.64	2.02	2.61	2.88	2.27	2.83	2.9	1.63	1.71	4.49	2.29
149	1.01	1.44	2.68	1.86	1.63	2.19	1.93	2.09	1.75	1.4	3.33	1.77	4.49	2.12	0.47	1.41	2.61	0.16	1.8	2.59	2	2.57	2.8	2.23	2.79	2.85	1.61	1.67	4.48	2.23
150	0.99	1.39	2.6	1.8	1.58	2.16	1.9	2.01	1.71	1.37	3.29	1.73	4.45	2.07	0.42	1.38	2.57	0.15	1.77	2.52	1.97	2.52	2.74	2.2	2.76	2.8	1.56	1.61	4.44	2.16
151	0.92	1.37	2.44	1.66	1.46	2.03	1.76	1.88	1.63	1.24	3.25	1.6	4.36	1.84	0.32	1.31	2.47	0.14	1.67	2.34	1.93	2.43	2.54	2.05	2.65	2.65	1.47	1.46	4.4	1.97
152	0.9	1.32	2.34	1.61	1.42	1.96	1.7	1.82	1.6	1.16	3.16	1.53	4.3	1.76	0.28	1.26	2.36	0.14	1.61	2.23	1.87	2.34	2.42	1.97	2.58	2.56	1.42	1.38	4.31	1.9
153	0.88	1.31	2.26	1.56	1.39	1.89	1.69	1.8	1.57	1.14	3.12	1.51	4.29	1.7	0.24	1.22	2.35	0.14	1.58	2.16	1.82	2.28	2.36	1.92	2.53	2.5	1.37	1.36	4.24	1.83
154	0.88	1.29	2.19	1.51	1.34	1.81	1.63	1.76	1.52	1.13	3.06	1.46	4.27	1.62	0.21	1.2	2.3	0.13	1.54	2.08	1.77	2.23	2.28	1.84	2.49	2.44	1.32	1.29	4.16	1.74
155	0.85	1.22	2.15	1.45	1.28	1.76	1.57	1.69	1.48	1.1	3.06	1.41	4.22	1.56	0.18	1.16	2.24	0.13	1.49	2	1.73	2.19	2.23	1.78	2.43	2.38	1.26	1.25	4.11	1.69
156	0.84	1.19	2.06	1.4	1.25	1.71	1.54	1.65	1.43	1.05	3.02	1.39	4.2	1.47	0.16	1.11	2.18	0.12	1.45	1.91	1.7	2.14	2.13	1.71	2.39	2.33	1.22	1.17	4.05	1.64
157	0.85	1.24	2.02	1.35	1.23	1.62	1.49	1.58	1.41	0.99	3.01	1.36	4.11	1.4	0.14	1.09	2.11	0.11	1.43	1.84	1.71	2.09	2.09	1.66	2.36	2.27	1.19	1.13	3.98	1.6
158	0.81	1.17	1.94	1.3	1.18	1.56	1.45	1.52	1.4	0.96	2.97	1.33	4.02	1.35	0.12	1.06	2.06	0.11	1.4	1.79	1.71	2.04	2.03	1.58	2.31	2.21	1.15	1.09	3.92	1.53
159	0.83	1.18	1.87	1.25	1.15	1.52	1.41	1.48	1.37	0.91	2.94	1.28	3.93	1.3	0.12	1.04	2.02	0.1	1.38	1.72	1.69	2.01	1.97	1.54	2.28	2.14	1.12	1.07	3.84	1.5
160	0.8	1.1	1.8	1.2	1.12	1.45	1.37	1.43	1.35	0.87	2.9	1.28	3.85	1.22	0.1	1.02	2.01	0.09	1.34	1.67	1.65	1.98	1.9	1.47	2.25	2.1	1.07	1.04	3.78	1.43
161	0.78	1.11	1.71	1.15	1.08	1.41	1.34	1.38	1.33	0.85	2.85	1.25	3.85	1.17	0.09	0.99	2	0.09	1.31	1.6	1.61	1.94	1.82	1.41	2.2	2.04	1.04	1	3.71	1.4
162	0.78	1.08	1.64	1.1	1.05	1.33	1.3	1.34	1.26	0.83	2.8	1.21	3.86	1.11	0.05	0.97	1.98	0.08	1.26	1.51	1.57	1.87	1.76	1.37	2.14	1.97	0.99	0.97	3.64	1.35
163	0.78	1.06	1.57	1.05	1.02	1.3	1.25	1.29	1.25	0.79	2.78	1.19	3.84	1.09	0.04	0.95	1.96	0.09	1.25	1.45	1.54	1.85	1.69	1.33	2.1	1.9	0.97	0.94	3.57	1.33
164	0.78	1.06	1.57	1.05	1.02	1.3	1.25	1.29	1.25	0.79	2.78	1.19	3.84	1.09	0.04	0.95	1.96	0.09	1.25	1.45	1.54	1.85	1.69	1.33	2.1	1.9	0.97	0.94	3.29	1.33
165	0.75	0.97	1.5	1.01	0.97	1.23	1.21	1.26	1.22	0.74	2.72	1.17	3.9	1.04	0.02	0.94	1.91	0.08	1.23	1.4	1.53	1.81	1.62	1.27	2.06	1.84	0.94	0.91	3.21	1.27
166	0.74	0.98	1.46	0.98	0.96	1.2	1.2	1.23	1.19	0.72	2.69	1.17	3.86	1	0.01	0.91	1.89	0.08	1.23	1.35	1.5	1.77	1.59	1.25	2.06	1.82	0.92	0.88	3.15	1.25
167	0.71	0.98	1.43	0.95	0.94	1.18	1.17	1.2	1.16	0.68	2.65	1.13	3.83	0.98	0.02	0.89	1.83	0.08	1.22	1.3	1.47	1.73	1.53	1.22	2.03	1.75	0.89	0.86	3.1	1.2
168	0.7	1.02	1.4	0.91	0.92	1.13	1.14	1.15	1.15	0.65	2.64	1.11	3.83	0.94	-0.01	0.89	1.82	0.08	1.21	1.27	1.46	1.7	1.51	1.2	2	1.72	0.88	0.86	3.06	1.15
169	0.69	0.99	1.38	0.89	0.91	1.09	1.12	1.12	1.12	0.65	2.62	1.11	3.85	0.91	0	0.88	1.76	0.08	1.19	1.24	1.44	1.68	1.48	1.17	1.96	1.66	0.86	0.85	3.05	1.12
170	0.69	1	1.33	0.86	0.87	1.08	1.08	1.1	1.1	0.64	2.61	1.1	3.86	0.89	0	0.87	1.71	0.09	1.17	1.21	1.43	1.65	1.46	1.15	1.93	1.61	0.85	0.83	3	1.12
171	0.69	1.02	1.32	0.86	0.85	1.04	1.07	1.09	1.08	0.64	2.61	1.1	3.91	0.87	0.01	0.87	1.73	0.09	1.17	1.17	1.43	1.64	1.43	1.13	1.91	1.57	0.84	0.83	2.96	1.11
172	0.67	0.94	1.24	0.8	0.84	0.97	1.01	1.02	1.04	0.65	2.6	1.1	4.01	0.81	0.03	0.85	1.63	0.09	1.16	1.06	1.42	1.56	1.34	1.06	1.85	1.48	0.79	0.8	3.16	1.04
173	0.67	0.96	1.21	0.8	0.83	0.95	0.98	1.01	1.03	0.64	2.59	1.12	3.98	0.8	0.03	0.86	1.64	0.09	1.15	1.03	1.42	1.54	1.31	1.04	1.83	1.45	0.76	0.8	3.1	1.05
174	0.66	0.97	1.2	0.77	0.82	0.91	0.94	0.96	1	0.61	2.54	1.14	3.91	0.79	0.05	0.86	1.61	0.09	1.13	0.99	1.41	1.52	1.28	1.01	1.79	1.39	0.75	0.78	3.04	1.02
175	0.67	0.98	1.18	0.75	0.81	0.9	0.9	0.93	0.98	0.58	2.5	1.13	3.87	0.76	0.02	0.84	1.56	0.11	1.12	0.97	1.39	1.45	1.22	0.99	1.76	1.35	0.72	0.76	2.82	1
176	0.68	0.95	1.14	0.72	0.78	0.86	0.86	0.89	0.96	0.55	2.48	1.11	3.89	0.74	0.01	0.84	1.52	0.11	1.11	0.94	1.36	1.42	1.16	0.97	1.73	1.3	0.69	0.74	2.78	0.98
177	0.65	0.93	1.1	0.69	0.76	0.82	0.82	0.86	0.93	0.53	2.45	1.09	3.82	0.73	0.01	0.83	1.45	0.1	1.08	0.9	1.34	1.4	1.14	0.94	1.7	1.25	0.66	0.74	2.74	0.95
178	0.67	0.98	1.1	0.7	0.77	0.82	0.8	0.84	0.92	0.51	2.44	1.08	3.8	0.71	0.01	0.84	1.46	0.11	1.08	0.88	1.32	1.36	1.1	0.93	1.69	1.23	0.64	0.73	2.7	0.93
179	0.64	0.98	1.05	0.67	0.74	0.78	0.78	0.81	0.88	0.49	2.38	1.1	3.77	0.69	0.02	0.82	1.41	0.1	1.07	0.86	1.31	1.34	1.07	0.89	1.66	1.19	0.61	0.71	2.66	0.9
180	0.62	0.96	1.04	0.66	0.73	0.76	0.73	0.78	0.85	0.46	2.36	1.12	3.73	0.67	0	0.81	1.38	0.09	1.06	0.85	1.29	1.33	1.05	0.87	1.64	1.15	0.59	0.71	2.63	0.9
181	0.62	0.97	1.01	0.65	0.72	0.75	0.7	0.76	0.84	0.45	2.33	1.2	3.7	0.66	0.02	0.81	1.32	0.09	1.05	0.81	1.27	1.3	1.02	0.85	1.63	1.12	0.56	0.71	2.59	0.89
182	0.63	0.97	0.99	0.62	0.71	0.73	0.68	0.73	0.82	0.43	2.27	1.24	3.76	0.63	0.02	0.81	1.29	0.09	1.04	0.8	1.26	1.29	0.98	0.82	1.63	1.1	0.55	0.71	2.56	0.88
183	0.63	0.94	0.94	0.62	0.69	0.71	0.65	0.69	0.79	0.41	2.23	1.28	3.77	0.62	0.01	0.8	1.29	0.09	1.03	0.77	1.24	1.25	0.94	0.82	1.6	1.07	0.53	0.67	2.51	0.85
184	0.64	0.96	0.92	0.57	0.69	0.7	0.63	0.66	0.79	0.4	2.23	1.33	3.78	0.6	0	0.79	1.24	0.11	1.03	0.75	1.22	1.22	0.92	0.8	1.6	1.05	0.52	0.68	2.67	0.82
185	0.62	0.97	0.92	0.56	0.68	0.69	0.6	0.62	0.77	0.39	2.18	1.35	3.74	0.58	0	0.78	1.23	0.12	1.02	0.73	1.19	1.19	0.88	0.77	1.58	1.01	0.5	0.66	2.62	0.83
186	0.61	1.02	0.9	0.56	0.67	0.67	0.58	0.6	0.75	0.39	2.14	1.39	3.69	0.59	0.01	0.8	1.21	0.12	1.01	0.72	1.17	1.19	0.87	0.77	1.57	1	0.49	0.66	2.58	0.83
187	0.62	0.99	0.85	0.54	0.65	0.66	0.57	0.57	0.75	0.36	2.09	1.41	3.64	0.57	0.01	0.78	1.21	0.13	1.02	0.71	1.15	1.16	0.84	0.75	1.56	0.98	0.48	0.64	2.54	0.8
188	0.61	1.01	0.85	0.53	0.66	0.64	0.55	0.56	0.76	0.35	2.05	1.4	3.56	0.53	0	0.77	1.19	0.13	1.02	0.7	1.12	1.13	0.81	0.72	1.55	0.96	0.45	0.65	2.51	0.8
189	0.61	0.99	0.86	0.54	0.65	0.63	0.54	0.54	0.79	0.35	2.03	1.44	3.53	0.55	0.01	0.79	1.18	0.14	1.01	0.69	1.11	1.13	0.81	0.73	1.56	0.95	0.45	0.64	2.49	0.79
190	0.59	1.02	0.83	0.52	0.66	0.62	0.53	0.52	0.79	0.33	2	1.48	3.59	0.54	0	0.8	1.15	0.14	1	0.68	1.08	1.11	0.78	0.73	1.55	0.93	0.45	0.65	2.46	0.79
191	0.58	1	0.81	0.5	0.68	0.61	0.52	0.49	0.79	0.33	1.98	1.51	3.61	0.53	0.01	0.81	1.13	0.13	1	0.66	1.06	1.09	0.75	0.72	1.54	0.9	0.43	0.62	2.44	0.8
192	0.6	1.06	0.82	0.51	0.67	0.6	0.51	0.48	0.82	0.32	1.97	1.55	3.6	0.55	0.03	0.8	1.14	0.15	1	0.66	1.05	1.09	0.75	0.71	1.53	0.89	0.44	0.63	2.41	0.79
193	0.59	1.07	0.83	0.5	0.66	0.59	0.51	0.47	0.8	0.32	1.93	1.59	3.59	0.53	0.03	0.79	1.13	0.16	1	0.65	1.04	1.05	0.75	0.71	1.53	0.89	0.42	0.62	2.38	0.79
194	0.59	1.05	0.82	0.5	0.67	0.58	0.48	0.44	0.77	0.33	1.9	1.63	3.59	0.5	0.03	0.79	1.1	0.15	0.99	0.63	1.02	1.04	0.74	0.69	1.5	0.86	0.41	0.63	2.35	0.76
195	0.59	1.05	0.82	0.5	0.67	0.58	0.48	0.44	0.77	0.33	1.9	1.63	3.59	0.5	0.03	0.79	1.1	0.15	0.99	0.63	1.02	1.04	0.74	0.69	1.5	0.86	0.41	0.63	2.15	0.76
196	0.59	1.02	0.79	0.49	0.68	0.59	0.47	0.41	0.78	0.31	1.88	1.7	3.55	0.5	0.02	0.78	1.03	0.15	0.99	0.64	1	1.05	0.72	0.69	1.51	0.85	0.41	0.64	2.13	0.76
197	0.59	1.07	0.77	0.49	0.72	0.59	0.47	0.41	0.79	0.32	1.86	1.77	3.52	0.5	0.02	0.77	1.04	0.18	0.98	0.62	0.98	1.03	0.72	0.68	1.51	0.85	0.42	0.64	2.1	0.75
198	0.58	1.08	0.79	0.49	0.73	0.59	0.46	0.39	0.77	0.31	1.85	1.79	3.52	0.49	0.02	0.77	1.06	0.18	0.99	0.64	0.98	1.02	0.7	0.68	1.52	0.86	0.43	0.65	2.08	0.75
199	0.6	1.13	0.8	0.48	0.77	0.6	0.46	0.39	0.78	0.32	1.84	1.85	3.48	0.5	0.02	0.78	1.07	0.18	1	0.62	0.97	1.05	0.71	0.69	1.55	0.89	0.43	0.66	2.06	0.74
200	0.59	1.08	0.79	0.48	0.81	0.58	0.45	0.35	0.75	0.3	1.84	1.89	3.46	0.49	0.04	0.78	1.05	0.18	1	0.62	0.96	1.04	0.68	0.71	1.56	0.93	0.42	0.66	2.04	0.76
201	0.58	1.1	0.79	0.48	0.86	0.57	0.46	0.35	0.73	0.3	1.82	1.92	3.44	0.47	0.03	0.79	1.04	0.2	1.03	0.6	0.95	1.03	0.67	0.72	1.56	0.97	0.4	0.65	2.02	0.74
202	0.59	1.14	0.8	0.48	0.93	0.6	0.46	0.37	0.75	0.3	1.81	1.97	3.41	0.5	0.05	0.82	1.05	0.21	1.06	0.61	0.94	1.03	0.69	0.76	1.6	1.04	0.41	0.66	2.01	0.78
203	0.59	1.13	0.78	0.47	0.95	0.59	0.46	0.36	0.73	0.31	1.78	1.98	3.4	0.49	0.04	0.85	1.02	0.21	1.09	0.61	0.93	1.02	0.68	0.81	1.62	1.12	0.4	0.64	1.99	0.75
204	0.61	1.12	0.82	0.47	1.04	0.62	0.46	0.33	0.74	0.31	1.73	2.1	3.37	0.46	0.06	0.87	1.02	0.25	1.14	0.6	0.9	0.99	0.64	0.85	1.7	1.27	0.41	0.68	2.15	0.77
205	0.63	1.14	0.82	0.48	1.09	0.62	0.47	0.32	0.74	0.31	1.71	2.13	3.35	0.48	0.08	0.87	1.01	0.26	1.15	0.61	0.89	1.01	0.64	0.85	1.77	1.37	0.43	0.69	2.13	0.76
206	0.63	1.13	0.81	0.47	1.13	0.65	0.46	0.32	0.74	0.31	1.67	2.11	3.34	0.49	0.08	0.88	0.98	0.25	1.15	0.59	0.88	0.99	0.65	0.87	1.84	1.47	0.44	0.69	2.12	0.78
207	0.63	1.11	0.81	0.49	1.14	0.65	0.46	0.31	0.73	0.3	1.65	2.13	3.33	0.47	0.08	0.88	0.97	0.25	1.18	0.6	0.88	0.98	0.65	0.9	1.93	1.54	0.43	0.68	2.09	0.76
208	0.65	1.22	0.82	0.5	1.14	0.68	0.47	0.32	0.74	0.3	1.64	2.14	3.37	0.48	0.09	0.9	0.99	0.25	1.17	0.59	0.87	0.97	0.64	0.94	1.99	1.6	0.44	0.69	2.07	0.78
209	0.64	1.16	0.81	0.5	1.14	0.68	0.46	0.31	0.73	0.27	1.6	2.14	3.34	0.49	0.08	0.92	0.95	0.25	1.2	0.58	0.86	0.97	0.62	0.95	2.01	1.65	0.44	0.69	2.04	0.77
210	0.69	1.17	0.83	0.52	1.16	0.73	0.47	0.3	0.77	0.28	1.59	2.18	3.34	0.5	0.1	0.95	0.96	0.25	1.23	0.59	0.84	0.97	0.65	0.98	2.09	1.71	0.46	0.74	2.02	0.78
211	0.67	1.13	0.81	0.54	1.17	0.75	0.47	0.32	0.78	0.28	1.57	2.19	3.32	0.51	0.1	0.97	0.96	0.26	1.25	0.63	0.83	0.98	0.64	1.02	2.15	1.76	0.46	0.74	2.02	0.8
212	0.71	1.12	0.82	0.55	1.16	0.78	0.47	0.32	0.8	0.27	1.56	2.2	3.3	0.51	0.11	0.99	0.99	0.27	1.27	0.63	0.81	0.98	0.67	1.05	2.17	1.77	0.47	0.77	2.02	0.79
213	0.71	1.18	0.82	0.55	1.17	0.8	0.48	0.32	0.83	0.28	1.53	2.19	3.28	0.52	0.1	0.99	0.96	0.27	1.3	0.66	0.81	0.96	0.66	1.07	2.21	1.78	0.48	0.77	1.99	0.8
214	0.74	1.17	0.82	0.55	1.18	0.82	0.48	0.31	0.86	0.31	1.5	2.23	3.28	0.52	0.11	1.01	0.96	0.27	1.34	0.65	0.81	0.95	0.63	1.09	2.25	1.81	0.5	0.79	1.97	0.82
215	0.76	1.14	0.82	0.55	1.22	0.85	0.48	0.3	0.88	0.32	1.48	2.22	3.29	0.5	0.12	1.03	0.96	0.28	1.38	0.65	0.8	0.96	0.63	1.09	2.29	1.83	0.51	0.82	1.95	0.82
216	0.76	1.14	0.83	0.57	1.21	0.87	0.48	0.3	0.9	0.32	1.46	2.25	3.29	0.51	0.13	1.03	0.97	0.29	1.42	0.66	0.8	0.96	0.63	1.14	2.3	1.85	0.54	0.83	1.95	0.84
217	0.77	1.09	0.82	0.55	1.2	0.88	0.48	0.3	0.9	0.32	1.44	2.23	3.27	0.52	0.11	1.03	0.96	0.29	1.41	0.64	0.78	0.97	0.62	1.16	2.3	1.84	0.55	0.83	1.93	0.82
218	0.82	1.15	0.87	0.6	1.2	0.9	0.48	0.3	0.93	0.35	1.43	2.24	3.27	0.53	0.13	1.06	1	0.29	1.44	0.67	0.78	1.01	0.63	1.17	2.32	1.85	0.54	0.82	1.92	0.83
219	0.84	1.08	0.85	0.63	1.22	0.91	0.49	0.3	0.96	0.38	1.44	2.24	3.28	0.55	0.12	1.09	1.01	0.31	1.47	0.67	0.77	1.04	0.63	1.17	2.34	1.85	0.57	0.85	1.91	0.83
220	0.87	1.14	0.86	0.63	1.21	0.91	0.48	0.29	0.98	0.36	1.42	2.26	3.27	0.54	0.13	1.11	1.04	0.3	1.47	0.69	0.76	1.06	0.64	1.19	2.36	1.85	0.57	0.83	1.9	0.82
221	0.89	1.13	0.85	0.65	1.23	0.88	0.49	0.29	1	0.39	1.41	2.26	3.25	0.53	0.15	1.16	1.07	0.31	1.49	0.69	0.75	1.08	0.62	1.18	2.36	1.86	0.6	0.84	1.89	0.83
222	0.93	1.18	0.86	0.65	1.24	0.92	0.49	0.29	1.05	0.41	1.4	2.27	3.25	0.55	0.15	1.19	1.13	0.31	1.5	0.73	0.75	1.12	0.65	1.17	2.37	1.86	0.62	0.87	1.88	0.84
223	0.96	1.19	0.85	0.66	1.25	0.95	0.5	0.3	1.06	0.43	1.39	2.32	3.24	0.54	0.15	1.2	1.18	0.32	1.52	0.76	0.74	1.12	0.65	1.17	2.4	1.85	0.64	0.89	1.88	0.82
224	0.98	1.18	0.88	0.66	1.23	0.96	0.51	0.29	1.11	0.44	1.38	2.36	3.23	0.55	0.16	1.24	1.19	0.32	1.52	0.76	0.73	1.13	0.64	1.15	2.4	1.84	0.65	0.9	1.87	0.82
225	1.02	1.19	0.89	0.66	1.23	0.97	0.51	0.32	1.11	0.45	1.35	2.4	3.23	0.56	0.17	1.27	1.17	0.33	1.52	0.8	0.74	1.14	0.65	1.14	2.4	1.83	0.68	0.9	1.87	0.83
226	1.05	1.23	0.89	0.65	1.23	0.96	0.51	0.33	1.1	0.46	1.34	2.41	3.21	0.58	0.18	1.29	1.23	0.35	1.53	0.81	0.75	1.15	0.65	1.16	2.42	1.81	0.69	0.91	1.87	0.84
227	1.06	1.14	0.88	0.66	1.25	0.96	0.51	0.34	1.13	0.47	1.32	2.42	3.2	0.6	0.17	1.3	1.29	0.35	1.56	0.82	0.75	1.15	0.65	1.15	2.44	1.8	0.71	0.91	1.87	0.83
228	1.07	1.14	0.87	0.65	1.25	0.96	0.5	0.35	1.18	0.49	1.29	2.42	3.17	0.59	0.18	1.31	1.31	0.36	1.59	0.82	0.74	1.15	0.67	1.15	2.42	1.8	0.74	0.95	1.86	0.84
229	1.08	1.17	0.88	0.67	1.26	0.96	0.51	0.36	1.23	0.49	1.28	2.43	3.17	0.62	0.18	1.33	1.38	0.37	1.61	0.83	0.74	1.19	0.68	1.15	2.42	1.79	0.78	0.96	1.84	0.82
230	1.09	1.17	0.88	0.68	1.25	0.97	0.5	0.35	1.24	0.49	1.25	2.44	3.15	0.63	0.18	1.35	1.42	0.38	1.63	0.87	0.74	1.2	0.68	1.16	2.41	1.78	0.78	0.95	1.83	0.83
231	1.12	1.18	0.88	0.68	1.23	0.97	0.51	0.35	1.28	0.48	1.23	2.43	3.15	0.65	0.18	1.38	1.47	0.38	1.65	0.89	0.73	1.19	0.65	1.17	2.39	1.78	0.79	0.94	1.84	0.82
232	1.16	1.22	0.94	0.7	1.25	0.98	0.54	0.36	1.3	0.5	1.23	2.43	3.14	0.67	0.2	1.4	1.59	0.39	1.68	0.95	0.74	1.24	0.68	1.19	2.4	1.79	0.81	0.97	1.86	0.84
233	1.16	1.18	0.94	0.71	1.24	0.99	0.53	0.35	1.34	0.49	1.21	2.43	3.12	0.68	0.2	1.41	1.61	0.4	1.69	0.95	0.73	1.24	0.68	1.18	2.39	1.8	0.83	0.97	1.86	0.86
234	1.17	1.13	0.95	0.71	1.24	1.02	0.53	0.35	1.35	0.51	1.21	2.43	3.12	0.66	0.2	1.41	1.64	0.41	1.69	0.94	0.76	1.26	0.69	1.18	2.38	1.78	0.84	0.97	1.85	0.87
235	1.18	1.18	0.95	0.72	1.23	1.03	0.54	0.35	1.35	0.52	1.19	2.44	3.11	0.69	0.21	1.41	1.62	0.4	1.68	0.92	0.76	1.29	0.7	1.18	2.38	1.76	0.86	1.03	1.86	0.89
236	1.19	1.15	0.96	0.73	1.24	1.04	0.55	0.37	1.37	0.54	1.18	2.45	3.12	0.71	0.22	1.43	1.61	0.41	1.68	0.94	0.78	1.34	0.7	1.18	2.4	1.77	0.88	1.05	1.87	0.91
237	1.18	1.1	0.95	0.73	1.21	1.04	0.54	0.35	1.41	0.54	1.16	2.43	3.07	0.69	0.22	1.44	1.64	0.42	1.67	0.92	0.76	1.34	0.68	1.18	2.4	1.74	0.88	1.07	1.87	0.89
238	1.2	1.13	0.97	0.73	1.21	1.05	0.55	0.36	1.41	0.55	1.15	2.44	3.05	0.72	0.23	1.46	1.66	0.42	1.67	0.94	0.74	1.32	0.69	1.18	2.39	1.74	0.91	1.09	1.87	0.89
239	1.2	1.12	0.99	0.73	1.21	1.05	0.56	0.38	1.42	0.58	1.16	2.46	3.05	0.73	0.22	1.48	1.69	0.42	1.68	0.94	0.74	1.34	0.7	1.19	2.42	1.74	0.93	1.11	1.88	0.89
240	1.21	1.13	0.99	0.76	1.2	1.04	0.56	0.4	1.43	0.6	1.15	2.45	3.02	0.73	0.23	1.5	1.7	0.42	1.68	0.95	0.74	1.32	0.7	1.19	2.42	1.7	0.94	1.12	1.88	0.91
241	1.21	1.15	1	0.78	1.21	1.05	0.58	0.42	1.42	0.61	1.16	2.44	3	0.74	0.22	1.52	1.72	0.41	1.69	0.94	0.74	1.31	0.71	1.18	2.39	1.68	0.95	1.11	1.88	0.9
242	1.23	1.16	1.01	0.83	1.2	1.06	0.59	0.43	1.43	0.62	1.15	2.43	3	0.74	0.22	1.54	1.75	0.41	1.69	0.95	0.73	1.35	0.71	1.19	2.39	1.69	0.97	1.16	1.88	0.93
243	1.23	1.18	1.02	0.81	1.18	1.06	0.57	0.44	1.43	0.63	1.14	2.43	2.99	0.75	0.25	1.55	1.81	0.41	1.69	0.96	0.75	1.36	0.68	1.18	2.38	1.68	0.97	1.17	1.89	0.93
244	1.22	1.2	1.03	0.81	1.17	1.03	0.59	0.44	1.45	0.63	1.13	2.43	2.97	0.75	0.27	1.56	1.87	0.41	1.68	0.96	0.74	1.38	0.69	1.17	2.39	1.67	0.97	1.19	1.88	0.95
245	1.24	1.18	1.04	0.82	1.17	1.05	0.59	0.42	1.46	0.65	1.13	2.42	2.99	0.77	0.28	1.57	1.92	0.39	1.68	0.97	0.74	1.4	0.71	1.17	2.38	1.64	0.98	1.21	1.89	0.97
246	1.28	1.18	1.06	0.82	1.16	1.04	0.59	0.46	1.45	0.67	1.11	2.41	2.95	0.78	0.28	1.59	1.94	0.38	1.68	0.98	0.73	1.42	0.68	1.16	2.39	1.62	0.99	1.23	1.89	0.98
247	1.26	1.14	1.08	0.84	1.15	1.04	0.6	0.45	1.45	0.68	1.11	2.39	2.93	0.78	0.28	1.59	1.95	0.36	1.67	0.99	0.73	1.42	0.71	1.16	2.34	1.61	1	1.25	1.88	1.01
248	1.25	1.15	1.09	0.82	1.15	1.03	0.59	0.46	1.45	0.7	1.11	2.4	2.92	0.79	0.29	1.6	1.96	0.36	1.69	0.99	0.74	1.42	0.72	1.13	2.33	1.61	1.01	1.27	1.88	1.03
249	1.26	1.1	1.08	0.83	1.14	1.04	0.6	0.46	1.45	0.7	1.12	2.39	2.88	0.79	0.28	1.59	1.95	0.35	1.67	0.97	0.76	1.43	0.72	1.14	2.31	1.59	1.02	1.27	1.88	1.04
250	1.26	1.12	1.07	0.83	1.14	1.02	0.62	0.45	1.45	0.71	1.11	2.37	2.88	0.79	0.28	1.6	1.96	0.34	1.66	0.99	0.76	1.44	0.72	1.14	2.3	1.58	1.03	1.27	1.87	1.08
251	1.27	1.13	1.09	0.85	1.15	1.02	0.63	0.45	1.46	0.73	1.13	2.35	2.86	0.8	0.31	1.6	2	0.34	1.66	0.98	0.76	1.46	0.74	1.14	2.29	1.57	1.05	1.27	1.88	1.11
252	1.28	1.14	1.09	0.88	1.15	1.02	0.64	0.46	1.46	0.74	1.16	2.37	2.84	0.81	0.31	1.6	1.99	0.34	1.65	1	0.76	1.48	0.75	1.14	2.29	1.57	1.07	1.26	1.9	1.11
253	1.26	1.11	1.08	0.86	1.14	1.02	0.65	0.47	1.46	0.76	1.17	2.36	2.83	0.82	0.31	1.61	2.02	0.34	1.64	0.99	0.77	1.49	0.8	1.14	2.28	1.56	1.07	1.26	1.91	1.1
254	1.27	1.13	1.08	0.87	1.14	1.02	0.66	0.47	1.44	0.75	1.17	2.33	2.82	0.83	0.32	1.61	2.05	0.34	1.63	0.99	0.77	1.48	0.82	1.15	2.25	1.53	1.07	1.28	1.92	1.13
255	1.24	1.1	1.08	0.9	1.13	1.01	0.66	0.47	1.44	0.76	1.18	2.32	2.81	0.82	0.33	1.6	2.05	0.34	1.65	0.98	0.77	1.49	0.84	1.12	2.25	1.51	1.09	1.27	1.92	1.15
256	1.23	1.1	1.06	0.94	1.11	1.03	0.68	0.51	1.41	0.78	1.19	2.32	2.8	0.82	0.34	1.61	2.05	0.34	1.68	1	0.78	1.52	0.85	1.11	2.24	1.51	1.09	1.31	1.93	1.21
257	1.23	1.07	1.08	0.95	1.09	1.03	0.69	0.52	1.41	0.81	1.21	2.3	2.78	0.83	0.34	1.61	2.06	0.34	1.67	1.01	0.79	1.53	0.86	1.1	2.21	1.49	1.09	1.31	1.94	1.25
258	1.24	1.11	1.08	0.98	1.08	1.02	0.7	0.53	1.41	0.83	1.23	2.28	2.77	0.85	0.35	1.61	2.06	0.34	1.67	1.02	0.79	1.54	0.89	1.11	2.2	1.48	1.1	1.32	1.95	1.27
259	1.24	1.12	1.09	0.97	1.06	1.03	0.69	0.55	1.39	0.84	1.24	2.25	2.77	0.84	0.36	1.6	2.07	0.33	1.67	1.04	0.8	1.55	0.89	1.1	2.18	1.47	1.09	1.34	1.96	1.27
260	1.23	1.1	1.09	1	1.06	1.04	0.71	0.56	1.39	0.86	1.25	2.23	2.75	0.86	0.36	1.6	2.08	0.33	1.66	1.04	0.81	1.54	0.9	1.09	2.17	1.45	1.09	1.37	1.97	1.3
261	1.24	1.14	1.09	1.01	1.05	1.03	0.71	0.57	1.42	0.85	1.27	2.25	2.75	0.86	0.36	1.58	2.1	0.32	1.64	1.06	0.81	1.53	0.91	1.08	2.16	1.45	1.1	1.4	1.98	1.31
262	1.23	1.09	1.09	1.02	1.05	1.02	0.72	0.57	1.37	0.87	1.28	2.24	2.73	0.86	0.36	1.58	2.08	0.32	1.63	1.08	0.81	1.54	0.91	1.07	2.16	1.41	1.1	1.42	1.98	1.31
263	1.23	1.07	1.09	1.03	1.05	1	0.71	0.58	1.37	0.86	1.26	2.22	2.7	0.86	0.37	1.57	2.05	0.31	1.61	1.07	0.81	1.54	0.9	1.06	2.14	1.4	1.08	1.43	1.98	1.32
264	1.22	1.09	1.09	1.02	1.05	1.01	0.73	0.59	1.38	0.87	1.28	2.23	2.68	0.85	0.36	1.57	2.04	0.3	1.6	1.07	0.82	1.55	0.9	1.06	2.13	1.38	1.08	1.44	1.99	1.31
265	1.2	1.11	1.09	1.01	1.02	1.02	0.75	0.61	1.37	0.88	1.27	2.2	2.64	0.87	0.37	1.56	2.05	0.3	1.59	1.07	0.82	1.54	0.89	1.05	2.11	1.37	1.09	1.45	1.99	1.31
266	1.21	1.14	1.08	1.02	1.04	1.01	0.77	0.61	1.37	0.89	1.28	2.19	2.64	0.87	0.38	1.54	2.06	0.3	1.59	1.09	0.83	1.54	0.89	1.05	2.13	1.38	1.08	1.44	1.99	1.34
267	1.23	1.14	1.1	1.02	1.04	1.02	0.79	0.63	1.35	0.87	1.3	2.23	2.61	0.86	0.39	1.54	2.07	0.31	1.58	1.1	0.83	1.55	0.91	1.05	2.12	1.36	1.08	1.45	2	1.33
268	1.21	1.1	1.11	1.03	1.05	0.99	0.8	0.63	1.35	0.89	1.31	2.22	2.59	0.86	0.39	1.53	2.06	0.3	1.57	1.1	0.83	1.54	0.93	1.06	2.1	1.36	1.07	1.45	2.01	1.35
269	1.21	1.05	1.09	1.05	1.04	1.02	0.82	0.63	1.33	0.87	1.32	2.23	2.57	0.87	0.4	1.5	2.04	0.29	1.56	1.1	0.83	1.56	0.92	1.04	2.09	1.35	1.07	1.47	2	1.38
270	1.23	1.12	1.1	1.06	1.03	1	0.84	0.64	1.32	0.88	1.34	2.21	2.58	0.87	0.4	1.5	2.05	0.29	1.53	1.1	0.84	1.54	0.93	1.04	2.08	1.33	1.06	1.49	2	1.38
271	1.22	1.09	1.1	1.03	1.03	0.99	0.83	0.61	1.3	0.86	1.36	2.18	2.57	0.85	0.4	1.48	2.05	0.28	1.51	1.07	0.82	1.51	0.92	1.02	2.04	1.28	1.05	1.47	2	1.38
272	1.21	1.11	1.1	1.03	1.01	0.98	0.83	0.62	1.31	0.88	1.37	2.17	2.55	0.86	0.39	1.47	2.07	0.28	1.51	1.07	0.83	1.52	0.93	1.02	2.06	1.26	1.04	1.49	2.01	1.4
273	1.23	1.14	1.1	1.03	1.01	0.97	0.84	0.62	1.27	0.86	1.4	2.16	2.52	0.85	0.37	1.45	2.06	0.28	1.51	1.08	0.83	1.5	0.94	1.01	2.06	1.24	1.03	1.49	2	1.38
274	1.22	1.11	1.12	1.02	1.01	1.01	0.85	0.63	1.28	0.88	1.4	2.14	2.52	0.87	0.37	1.45	2.09	0.27	1.5	1.08	0.84	1.52	0.94	1.01	2.05	1.23	1.02	1.53	2.01	1.4
275	1.21	1.14	1.12	1.03	1	0.99	0.86	0.62	1.28	0.88	1.41	2.13	2.5	0.86	0.37	1.43	2.05	0.27	1.5	1.07	0.84	1.51	0.95	0.99	2.05	1.23	1.02	1.53	2	1.4
276	1.2	1.09	1.13	1.03	0.98	1.01	0.87	0.62	1.27	0.88	1.42	2.11	2.48	0.86	0.38	1.41	2.07	0.27	1.5	1.08	0.85	1.49	0.96	0.98	2.04	1.22	1.01	1.54	2	1.42
277	1.2	1.12	1.14	1.04	0.97	1.01	0.89	0.66	1.27	0.9	1.44	2.12	2.46	0.89	0.39	1.41	2.06	0.28	1.5	1.07	0.86	1.51	0.98	0.98	2.04	1.19	1	1.55	2	1.42
278	1.21	1.16	1.12	1.03	0.97	1	0.9	0.65	1.27	0.89	1.45	2.1	2.46	0.87	0.39	1.39	2.04	0.27	1.49	1.07	0.86	1.5	0.98	0.97	2.03	1.19	0.99	1.54	2	1.42
279	1.19	1.16	1.14	1.02	0.97	1.01	0.92	0.66	1.25	0.9	1.47	2.1	2.46	0.88	0.38	1.4	2.08	0.26	1.49	1.08	0.87	1.5	1	0.96	2.01	1.17	1.01	1.52	2	1.45
280	1.2	1.15	1.15	1.03	0.95	1.02	0.93	0.67	1.24	0.91	1.46	2.08	2.43	0.89	0.37	1.37	2.04	0.26	1.48	1.08	0.86	1.49	1.02	0.96	2	1.16	1	1.5	1.99	1.48
281	1.19	1.16	1.15	1.04	0.96	1.02	0.94	0.67	1.25	0.92	1.47	2.08	2.42	0.9	0.38	1.37	2.01	0.27	1.5	1.08	0.87	1.48	1.02	0.95	2	1.15	0.98	1.53	2	1.49
282	1.17	1.13	1.12	1.01	0.95	1.01	0.94	0.67	1.25	0.93	1.48	2.09	2.4	0.89	0.37	1.36	2.03	0.27	1.48	1.08	0.86	1.47	1.01	0.94	1.98	1.14	0.99	1.54	2	1.5
283	1.17	1.12	1.11	1	0.95	1.01	0.94	0.68	1.24	0.95	1.48	2.07	2.4	0.91	0.35	1.33	2.03	0.26	1.47	1.07	0.86	1.46	1.01	0.93	1.99	1.13	0.96	1.55	1.99	1.5
284	1.15	1.15	1.13	1.01	0.94	1.02	0.95	0.7	1.27	0.96	1.48	2.1	2.38	0.92	0.36	1.33	2.02	0.28	1.47	1.08	0.86	1.46	1.04	0.94	2.02	1.12	0.96	1.55	2.01	1.52
285	1.15	1.14	1.12	1	0.95	1.02	0.95	0.69	1.27	0.97	1.47	2.09	2.37	0.92	0.36	1.3	1.97	0.27	1.46	1.08	0.86	1.45	1.06	0.94	2	1.1	0.95	1.52	2.01	1.5
286	1.13	1.1	1.11	0.98	0.94	1.03	0.95	0.7	1.28	0.97	1.47	2.09	2.35	0.91	0.37	1.29	1.93	0.27	1.46	1.06	0.85	1.43	1.1	0.94	1.99	1.07	0.93	1.54	2.02	1.52
287	1.14	1.13	1.12	1	0.94	1.05	0.95	0.69	1.26	0.96	1.49	2.1	2.35	0.92	0.37	1.28	1.93	0.27	1.48	1.05	0.86	1.43	1.12	0.93	2	1.06	0.93	1.54	2.03	1.52
288	1.12	1.17	1.13	0.99	0.96	1.05	0.96	0.69	1.29	0.98	1.49	2.12	2.34	0.91	0.35	1.27	1.94	0.26	1.47	1.04	0.86	1.42	1.13	0.93	1.98	1.04	0.93	1.55	2.05	1.53
289	1.11	1.17	1.13	0.99	0.94	1.03	0.95	0.68	1.29	0.97	1.47	2.1	2.36	0.91	0.34	1.25	1.93	0.26	1.48	1.04	0.85	1.4	1.13	0.91	1.98	1.04	0.93	1.55	2.05	1.56
290	1.11	1.22	1.16	0.99	0.92	1.02	0.95	0.7	1.27	0.97	1.45	2.13	2.35	0.92	0.33	1.24	1.91	0.27	1.49	1.03	0.86	1.4	1.14	0.89	1.99	1.03	0.95	1.56	2.05	1.57
291	1.09	1.22	1.14	0.99	0.93	1.01	0.95	0.67	1.27	0.96	1.44	2.12	2.39	0.92	0.33	1.23	1.87	0.27	1.48	1.03	0.87	1.37	1.15	0.88	2	1.02	0.94	1.55	2.05	1.58
292	1.09	1.18	1.16	0.99	0.91	1.02	0.94	0.68	1.28	0.96	1.44	2.12	2.4	0.94	0.32	1.21	1.88	0.26	1.47	1.02	0.87	1.38	1.17	0.89	2.01	0.99	0.95	1.55	2.05	1.55
293	1.1	1.18	1.14	1	0.9	0.98	0.94	0.68	1.26	0.95	1.41	2.12	2.4	0.92	0.31	1.19	1.85	0.26	1.43	1.01	0.86	1.35	1.17	0.88	1.99	0.97	0.93	1.52	2.04	1.52
294	1.11	1.19	1.13	1.01	0.9	0.98	0.94	0.69	1.26	0.96	1.41	2.18	2.42	0.95	0.32	1.18	1.82	0.28	1.42	1	0.88	1.37	1.18	0.89	1.98	0.98	0.94	1.52	2.05	1.55
295	1.11	1.25	1.17	1.01	0.91	0.99	0.93	0.71	1.26	0.96	1.4	2.17	2.44	0.95	0.31	1.17	1.81	0.29	1.4	0.98	0.89	1.36	1.19	0.88	1.97	0.99	0.92	1.51	2.05	1.53
296	1.11	1.24	1.2	1.02	0.91	0.99	0.94	0.71	1.26	0.97	1.41	2.23	2.46	0.95	0.31	1.16	1.82	0.29	1.38	0.99	0.9	1.37	1.19	0.89	1.98	0.98	0.92	1.5	2.05	1.51
297	1.11	1.24	1.18	1.02	0.88	0.99	0.94	0.71	1.23	0.95	1.41	2.25	2.48	0.95	0.31	1.13	1.83	0.29	1.36	0.97	0.9	1.33	1.17	0.88	1.98	0.97	0.91	1.48	2.04	1.5
298	1.11	1.22	1.17	1.01	0.87	0.96	0.92	0.71	1.23	0.94	1.41	2.26	2.5	0.96	0.3	1.13	1.81	0.3	1.35	0.96	0.9	1.32	1.19	0.88	2.02	0.96	0.9	1.47	2.05	1.48
299	1.12	1.21	1.19	1.01	0.86	0.97	0.93	0.7	1.25	0.93	1.41	2.25	2.51	0.96	0.31	1.11	1.79	0.3	1.34	0.97	0.89	1.32	1.18	0.87	2.02	0.97	0.89	1.47	2.05	1.48
300	1.12	1.19	1.2	1.01	0.85	0.97	0.91	0.71	1.22	0.93	1.41	2.24	2.53	0.95	0.3	1.1	1.74	0.31	1.33	0.96	0.89	1.31	1.18	0.88	2.03	0.97	0.87	1.45	2.03	1.48
301	1.11	1.17	1.2	1	0.84	0.96	0.91	0.69	1.2	0.92	1.41	2.23	2.54	0.97	0.3	1.07	1.78	0.3	1.3	0.96	0.9	1.3	1.18	0.87	2.04	0.97	0.86	1.44	2	1.45
302	1.11	1.22	1.2	1.01	0.86	0.94	0.89	0.68	1.19	0.92	1.41	2.23	2.56	1	0.28	1.06	1.74	0.31	1.29	0.94	0.9	1.3	1.18	0.87	2.07	0.98	0.85	1.44	2.01	1.45
303	1.09	1.19	1.21	1	0.84	0.92	0.89	0.67	1.17	0.91	1.42	2.24	2.54	1	0.26	1.06	1.68	0.3	1.27	0.93	0.91	1.27	1.17	0.84	2.06	0.98	0.83	1.42	2	1.43
304	1.1	1.19	1.22	1.04	0.86	0.95	0.91	0.68	1.2	0.91	1.42	2.25	2.55	1.02	0.3	1.06	1.68	0.32	1.27	0.93	0.93	1.29	1.18	0.86	2.09	0.98	0.84	1.44	2.02	1.45
305	1.12	1.27	1.27	1.05	0.88	0.95	0.89	0.69	1.2	0.92	1.41	2.27	2.57	1.03	0.3	1.05	1.7	0.31	1.28	0.93	0.93	1.29	1.22	0.86	2.09	0.98	0.85	1.43	2.02	1.43
306	1.09	1.29	1.27	1.04	0.87	0.96	0.91	0.68	1.19	0.92	1.4	2.25	2.58	1.03	0.31	1.05	1.67	0.32	1.27	0.93	0.93	1.28	1.22	0.85	2.09	1.01	0.84	1.4	2.04	1.43
307	1.06	1.23	1.26	1.04	0.89	0.96	0.89	0.67	1.15	0.91	1.39	2.27	2.58	1.02	0.32	1.03	1.63	0.31	1.25	0.93	0.93	1.27	1.22	0.84	2.07	1	0.83	1.4	2.03	1.41
308	1.05	1.28	1.25	1.04	0.9	0.98	0.89	0.66	1.16	0.91	1.39	2.25	2.61	1.03	0.33	1.01	1.6	0.32	1.26	0.93	0.94	1.27	1.25	0.84	2.08	1.01	0.82	1.4	2.05	1.4
309	1.06	1.32	1.27	1.04	0.9	0.98	0.89	0.65	1.15	0.89	1.39	2.26	2.6	1.02	0.35	1.01	1.59	0.32	1.25	0.93	0.94	1.25	1.26	0.83	2.08	1	0.8	1.4	2.06	1.4
310	1.04	1.3	1.27	1.04	0.89	0.98	0.89	0.65	1.16	0.9	1.39	2.26	2.64	1.04	0.35	0.99	1.57	0.34	1.25	0.92	0.94	1.26	1.26	0.82	2.09	0.99	0.8	1.41	2.07	1.4
311	1.05	1.34	1.27	1.04	0.88	0.99	0.87	0.66	1.14	0.9	1.4	2.24	2.67	1.03	0.35	0.99	1.57	0.34	1.24	0.92	0.94	1.25	1.27	0.84	2.08	0.98	0.8	1.4	2.05	1.39
312	1.04	1.36	1.27	1.04	0.87	1	0.87	0.68	1.14	0.91	1.4	2.23	2.71	1.03	0.35	0.98	1.56	0.35	1.23	0.9	0.95	1.26	1.28	0.86	2.09	0.98	0.79	1.39	2.06	1.37
313	1.03	1.31	1.26	1.05	0.85	1	0.86	0.66	1.12	0.89	1.38	2.22	2.74	1.03	0.34	0.97	1.55	0.35	1.22	0.9	0.95	1.24	1.27	0.85	2.09	0.97	0.8	1.38	2.06	1.36
314	1.03	1.32	1.27	1.05	0.82	0.97	0.85	0.66	1.12	0.89	1.38	2.23	2.74	1.02	0.32	0.96	1.55	0.34	1.2	0.87	0.95	1.23	1.28	0.85	2.11	0.97	0.78	1.38	2.06	1.35
315	1.02	1.31	1.29	1.04	0.83	0.98	0.84	0.66	1.12	0.87	1.37	2.26	2.76	1.03	0.33	0.95	1.51	0.35	1.22	0.86	0.96	1.22	1.28	0.86	2.09	0.99	0.77	1.4	2.07	1.36
316	1.03	1.32	1.28	1.05	0.83	1	0.83	0.65	1.1	0.88	1.36	2.28	2.76	1.02	0.31	0.94	1.5	0.34	1.21	0.86	0.95	1.22	1.29	0.86	2.08	0.98	0.78	1.38	2.06	1.38
317	1.06	1.35	1.31	1.04	0.81	0.99	0.84	0.66	1.09	0.88	1.36	2.27	2.79	1.03	0.33	0.94	1.52	0.34	1.22	0.86	0.95	1.22	1.3	0.86	2.09	0.99	0.78	1.37	2.06	1.39
318	1.03	1.33	1.31	1.04	0.82	1	0.83	0.65	1.11	0.87	1.35	2.32	2.82	1.03	0.32	0.94	1.52	0.33	1.22	0.86	0.96	1.21	1.32	0.87	2.1	1.01	0.78	1.37	2.08	1.38
319	1.01	1.31	1.29	1.02	0.81	1	0.82	0.64	1.1	0.87	1.34	2.3	2.82	1	0.31	0.92	1.52	0.34	1.2	0.86	0.96	1.2	1.28	0.86	2.08	1.02	0.76	1.35	2.07	1.39
320	1.01	1.29	1.3	1.02	0.8	0.98	0.81	0.65	1.1	0.87	1.34	2.32	2.83	1.01	0.31	0.9	1.49	0.33	1.19	0.85	0.96	1.2	1.29	0.87	2.07	1.01	0.76	1.33	2.07	1.35

## Sheet: ED Fig4d-2.2COM
time (s)	OSCA2.2 osca2.1/2.2-1	OSCA2.2 osca2.1/2.2-2	OSCA2.2 osca2.1/2.2-3	OSCA2.2 osca2.1/2.2-4	OSCA2.2 osca2.1/2.2-5	OSCA2.2 osca2.1/2.2-6	OSCA2.2 osca2.1/2.2-7	OSCA2.2 osca2.1/2.2-8	OSCA2.2 osca2.1/2.2-9	OSCA2.2 osca2.1/2.2-10	OSCA2.2 osca2.1/2.2-11	OSCA2.2 osca2.1/2.2-12	OSCA2.2 osca2.1/2.2-13	OSCA2.2 osca2.1/2.2-14	OSCA2.2 osca2.1/2.2-15	OSCA2.2 osca2.1/2.2-16	OSCA2.2 osca2.1/2.2-17	OSCA2.2 osca2.1/2.2-18	OSCA2.2 osca2.1/2.2-19	OSCA2.2 osca2.1/2.2-20	OSCA2.2 osca2.1/2.2-21	OSCA2.2 osca2.1/2.2-22	OSCA2.2 osca2.1/2.2-23	OSCA2.2 osca2.1/2.2-24	OSCA2.2 osca2.1/2.2-25
1	0.99	0.99	1.01	1	1	1.04	1.03	0.98	1	0.99	1.01	1.01	1.02	1.01	1	1	1.01	1	1.02	1.06	1.03	1.02	1.02	1.02	1.02
2	0.99	1	1	0.98	1.01	1.02	1.02	0.98	1	0.99	1.01	1.01	1.04	1.01	1	0.99	1	1	0.99	1.03	1	1.01	1.01	0.99	1
3	0.99	1	1.01	1	1	1.01	1	1	0.99	1	1.01	1.02	0.98	1.01	0.98	0.99	1.01	1	1	1.02	1.02	1.01	0.99	1	1
4	0.99	0.99	1.01	1	1	1	0.99	1	0.99	0.99	1.01	1.01	0.99	0.97	0.99	1.01	1.01	1.01	0.99	1.02	0.99	1	1.01	1	1
5	0.99	1.01	1.02	1.02	1.01	1	1	1.02	0.99	1	1	1	0.98	1.01	1.01	0.99	1	1	0.98	0.99	0.97	0.99	0.98	1	0.98
6	1	1.01	1	1.01	1	1.01	1	1.02	1	1	1.01	1	0.98	1.04	0.99	0.99	1	1	1	0.99	0.99	1	1	1	0.99
7	0.99	0.98	0.97	1	0.98	0.97	0.97	0.98	0.99	0.98	0.98	0.98	0.97	0.97	0.98	1.01	1	0.99	1	0.98	0.99	1	0.99	0.99	1
8	1.02	1	0.99	1	1	0.98	0.99	1	1	1.01	0.99	0.99	1.01	0.98	1.02	1.02	0.99	1	1	0.98	1	1	1.01	1	1
9	1.02	1.01	0.99	1.01	1	0.98	1	1	1.02	1.01	0.99	1	1.01	1.01	1.03	1	0.99	1	1.02	0.97	1	0.99	0.99	1	1.01
10	1.02	1.01	0.99	1	1	0.98	1	1.01	1.01	1.02	0.99	0.99	1.02	1	1.02	1	0.99	0.99	1	0.97	1	0.99	1	1.01	1
11	1.03	1.02	1	1.02	1.02	0.99	1.01	1.01	1.03	1.02	1.01	1	1.06	1.01	1	1.01	1	1	0.99	0.96	1	0.98	1	1.01	1.01
12	1.06	1.06	1.02	1.03	1.04	1.03	1.04	1.03	1.04	1.04	1.02	1.01	1.07	1.06	1.05	1	0.98	1	0.98	0.95	0.98	0.99	1	1.01	1
13	1.06	1.04	1.01	1.01	1.03	1.02	1.02	1.01	1.04	1.04	1.01	1	1.08	1.04	1.04	1	0.99	1	0.99	0.96	0.99	0.98	0.98	1.02	1.02
14	1.08	1.05	1.02	1.03	1.04	1.02	1.04	1.01	1.03	1.05	1.02	1.01	1.05	1.04	1.03	1	0.98	1	0.97	0.95	1.01	0.99	0.98	1.01	1.01
15	1.07	1.06	1.02	1.03	1.06	1.03	1.05	1.01	1.04	1.05	1.02	1.01	1.07	1.05	1.05	1	0.97	1.01	0.97	0.94	1.01	0.99	0.99	1.02	1.01
16	1.06	1.06	1.03	1.03	1.06	1.04	1.06	1.02	1.06	1.05	1.02	1.01	1.08	1.06	1.06	1.01	0.97	1.03	0.98	0.93	0.99	0.98	0.99	1.01	1.01
17	1.06	1.06	1.03	1.02	1.06	1.02	1.05	1.03	1.06	1.05	1.02	1.01	1.07	1.07	1.07	1.02	0.99	1.02	0.99	0.95	1.02	0.99	0.98	1.01	1.03
18	1.06	1.07	1.03	1.04	1.06	1.02	1.04	1.03	1.07	1.05	1.01	1.01	1.06	1.04	1.04	1.01	0.98	1.03	1	0.95	1.02	0.99	0.97	1.02	1.03
19	1.03	0.57	0.46	0.98	0.61	0.54	0.51	0.66	1.52	0.91	1.14	1.18	0.92	0.89	0.93	1	0.98	1.01	0.97	0.92	1	0.98	0.98	1.02	1.03
20	0.95	0.49	0.36	0.99	0.53	0.4	0.44	0.6	1.45	0.85	1.05	1.12	0.91	0.88	0.92	1	0.99	1.02	0.97	0.93	1.02	0.99	1	1.03	1.04
21	1.04	1.07	1.07	0.69	1.01	1.19	0.93	0.89	1.18	1.16	1.16	1.09	1.44	1.34	1.2	0.9	0.89	0.93	0.98	0.66	0.88	0.87	0.8	0.32	0.74
22	0.97	0.98	0.96	0.7	0.93	1.05	0.86	0.83	1.11	1.09	1.07	1.02	1.36	1.23	1.07	0.9	0.89	0.93	0.98	0.66	0.88	0.88	0.82	0.33	0.75
23	0.93	0.93	0.9	0.69	0.87	0.95	0.85	0.79	1.08	1.05	1.01	0.97	1.23	1.16	1.04	0.73	1.03	1.15	1.07	0.91	1.09	0.98	1.07	1.07	1.17
24	0.94	0.91	0.86	0.73	0.85	0.91	0.87	0.81	1.06	1.05	0.96	0.95	1.15	1.07	0.99	0.77	0.98	1.09	1.05	0.9	1.06	0.96	1.04	1.05	1.12
25	1.08	1.12	1.1	1.07	1.14	1.06	1.08	1.06	1.07	1.05	1.06	1.07	1.08	1.08	1.08	0.87	1	1.08	1.06	0.94	1.1	1.01	1.09	1.06	1.1
26	1.09	1.13	1.08	1.15	1.12	1.06	1.11	1.09	1.08	1.05	1.04	1.02	1.04	1.07	1.1	0.89	1.01	1.07	1.05	0.95	1.1	1.02	1.05	1.06	1.09
27	1.14	1.11	1.06	1.17	1.12	1.07	1.13	1.14	1.05	1.06	1.01	1	0.99	1.01	1.07	0.98	0.94	0.94	0.91	0.88	0.94	0.95	0.91	0.97	0.97
28	1.21	1.13	1.08	1.21	1.15	1.11	1.19	1.19	1.03	1.07	1	0.99	1	0.98	1.05	1.05	0.94	0.96	0.91	0.89	0.97	0.96	0.93	0.98	0.98
29	1.29	1.12	1.07	1.23	1.16	1.16	1.26	1.24	1.03	1.08	0.98	0.97	0.97	1.01	1.07	1.11	1.04	1.1	1.05	1.01	1.04	1.03	1.04	1.09	1.09
30	1.38	1.13	1.06	1.27	1.17	1.21	1.35	1.26	1.01	1.09	1	0.95	0.9	0.96	1.06	1.17	1.03	1.11	1.05	1.02	1.02	1.07	1.07	1.13	1.09
31	1.49	1.15	1.07	1.31	1.18	1.23	1.44	1.33	1.02	1.1	1.02	0.98	0.87	0.97	1.06	1.24	1.04	1.13	1.07	1.03	1.03	1.07	1.05	1.13	1.07
32	1.63	1.2	1.09	1.35	1.22	1.25	1.57	1.38	1.04	1.12	1.03	0.99	0.95	1	1.08	1.31	1.06	1.13	1.07	1.03	1.03	1.07	1.03	1.13	1.05
33	1.78	1.18	1.05	1.33	1.27	1.2	1.71	1.39	1.03	1.11	1.04	0.98	0.82	0.87	1.02	1.33	1.06	1.17	1.11	1.05	1.04	1.09	1	1.15	1.03
34	1.92	1.18	1.04	1.33	1.36	1.18	1.85	1.42	1.02	1.12	1.05	0.99	0.75	0.83	0.94	1.38	1.07	1.17	1.13	1.06	1.01	1.09	0.98	1.15	1.03
35	2.08	1.27	1.11	1.47	1.52	1.24	2.02	1.53	1.07	1.16	1.08	1.03	0.84	0.91	1.01	1.43	1.07	1.2	1.18	1.07	1.02	1.1	0.97	1.16	1.02
36	2.27	1.32	1.18	1.6	1.67	1.25	2.24	1.69	1.11	1.18	1.11	1.06	0.89	0.96	1.07	1.5	1.09	1.21	1.2	1.09	1.01	1.13	0.93	1.17	1.01
37	2.45	1.38	1.28	1.7	1.74	1.27	2.52	1.79	1.17	1.22	1.13	1.12	0.92	0.97	1.08	1.55	1.13	1.26	1.28	1.11	1.01	1.16	0.95	1.21	1.03
38	2.67	1.45	1.32	1.84	1.79	1.27	2.85	1.92	1.23	1.27	1.16	1.16	0.89	0.97	1.12	1.59	1.17	1.27	1.32	1.13	1.03	1.21	0.94	1.23	1.03
39	2.96	1.53	1.37	1.94	1.89	1.25	3.22	2.02	1.28	1.32	1.18	1.2	0.83	0.94	1.12	1.65	1.21	1.24	1.33	1.13	1.02	1.22	0.93	1.22	1.04
40	3.27	1.63	1.43	2.06	2	1.29	3.64	2.2	1.33	1.4	1.22	1.29	0.91	1	1.19	1.69	1.24	1.23	1.33	1.13	1	1.22	0.96	1.25	1.04
41	3.62	1.75	1.51	2.21	2.14	1.37	4.11	2.31	1.4	1.45	1.27	1.37	0.98	1.11	1.27	1.73	1.25	1.27	1.37	1.13	0.92	1.22	0.92	1.27	1.07
42	4.03	1.85	1.63	2.37	2.3	1.41	4.6	2.39	1.46	1.52	1.32	1.46	1.02	1.1	1.36	1.78	1.25	1.25	1.37	1.13	0.92	1.24	0.94	1.28	1.04
43	4.43	1.95	1.74	2.51	2.47	1.47	5.07	2.54	1.53	1.58	1.38	1.57	1.04	1.15	1.46	1.8	1.25	1.34	1.37	1.14	0.81	1.27	0.98	1.3	1.04
44	4.85	2.05	1.89	2.63	2.65	1.55	5.58	2.74	1.61	1.67	1.44	1.68	1.08	1.19	1.53	1.9	1.26	1.49	1.51	1.17	0.82	1.36	0.94	1.25	1.13
45	5.27	2.15	2.09	2.78	2.81	1.6	6.11	2.94	1.71	1.78	1.49	1.81	1.12	1.26	1.66	1.93	1.28	1.57	1.59	1.18	0.78	1.42	0.95	1.25	1.16
46	5.66	2.31	2.32	2.95	2.94	1.69	6.65	3.21	1.85	1.93	1.59	1.98	1.14	1.34	1.83	2.01	1.31	1.67	1.7	1.23	0.8	1.48	0.99	1.28	1.21
47	6.06	2.55	2.59	3.13	3.11	1.8	7.18	3.44	1.99	2.11	1.68	2.13	1.28	1.47	2.1	2.05	1.33	1.73	1.75	1.23	0.77	1.49	0.98	1.27	1.22
48	6.41	2.81	2.87	3.31	3.26	1.85	7.68	3.65	2.1	2.29	1.77	2.3	1.29	1.54	2.32	2.16	1.38	1.86	1.9	1.28	0.75	1.54	0.98	1.29	1.29
49	6.7	3.06	3.2	3.47	3.41	1.92	8.16	3.87	2.24	2.52	1.86	2.5	1.38	1.66	2.64	2.22	1.39	1.95	2	1.32	0.77	1.6	1.01	1.31	1.35
50	6.95	3.32	3.56	3.7	3.61	2.05	8.53	4.08	2.39	2.78	1.97	2.71	1.5	1.75	3.05	2.3	1.42	2.05	2.09	1.37	0.72	1.63	1.01	1.28	1.39
51	7.15	3.61	3.95	3.93	3.83	2.23	8.84	4.28	2.55	3.12	2.1	2.96	1.66	1.89	3.51	2.41	1.44	2.25	2.21	1.43	0.73	1.69	1.02	1.3	1.47
52	7.34	3.93	4.39	4.14	4.03	2.43	9.11	4.52	2.74	3.46	2.25	3.24	1.85	2.06	4.05	2.51	1.49	2.48	2.29	1.48	0.7	1.76	1	1.28	1.57
53	7.44	4.29	4.81	4.3	4.25	2.64	9.27	4.75	2.92	3.81	2.43	3.55	2.04	2.19	4.54	2.6	1.54	2.71	2.39	1.49	0.7	1.84	1.01	1.26	1.68
54	7.5	4.71	5.3	4.52	4.49	2.87	9.38	5.03	3.15	4.17	2.66	3.92	2.25	2.37	4.98	2.72	1.63	2.94	2.5	1.58	0.7	1.95	1.06	1.26	1.81
55	7.53	5.18	5.76	4.68	4.72	3.13	9.45	5.28	3.37	4.57	2.94	4.33	2.47	2.56	5.43	2.83	1.72	3.26	2.61	1.63	0.73	2.04	1.09	1.28	1.95
56	7.52	5.67	6.19	4.86	4.94	3.39	9.44	5.53	3.6	4.99	3.21	4.71	2.7	2.73	5.77	2.89	1.84	3.53	2.72	1.69	0.73	2.11	1.1	1.26	2.07
57	7.48	6.18	6.58	5.07	5.15	3.65	9.39	5.76	3.86	5.51	3.5	5.09	2.94	2.85	6.12	2.98	1.98	3.9	2.87	1.75	0.74	2.24	1.17	1.26	2.21
58	7.42	6.71	6.9	5.19	5.34	3.89	9.35	5.99	4.08	5.99	3.84	5.44	3.23	3.03	6.33	3.05	2.13	4.22	3.02	1.87	0.73	2.35	1.22	1.27	2.38
59	7.31	7.18	7.19	5.3	5.56	4.18	9.21	6.21	4.32	6.44	4.22	5.75	3.57	3.24	6.52	3.09	2.24	4.51	3.21	1.93	0.76	2.46	1.24	1.29	2.58
60	7.16	7.64	7.4	5.34	5.78	4.5	9.04	6.42	4.53	6.85	4.55	6.01	3.87	3.36	6.68	3.15	2.32	4.81	3.4	2.01	0.74	2.6	1.27	1.28	2.77
61	7	7.99	7.58	5.44	5.96	4.85	8.84	6.65	4.76	7.25	4.91	6.2	4.15	3.51	6.76	3.21	2.45	5.16	3.64	2.1	0.77	2.78	1.34	1.31	3.01
62	6.79	8.29	7.73	5.54	6.12	5.21	8.6	6.94	4.97	7.59	5.26	6.33	4.42	3.63	6.83	3.33	2.56	5.52	3.85	2.19	0.78	2.94	1.38	1.33	3.23
63	6.55	8.5	7.8	5.64	6.24	5.53	8.34	7.14	5.13	7.87	5.56	6.42	4.65	3.7	6.86	3.42	2.74	5.89	4.09	2.31	0.8	3.12	1.46	1.37	3.49
64	6.31	8.69	7.82	5.72	6.34	5.85	8.12	7.34	5.27	8.09	5.88	6.48	4.88	3.79	6.77	3.56	2.91	6.26	4.38	2.45	0.8	3.34	1.55	1.4	3.77
65	6.09	8.83	7.81	5.79	6.42	6.03	7.86	7.5	5.39	8.29	6.15	6.47	5.07	3.87	6.82	3.65	3.06	6.56	4.62	2.58	0.83	3.54	1.63	1.4	4.02
66	5.86	8.91	7.8	5.86	6.45	6.25	7.65	7.65	5.51	8.49	6.44	6.47	5.29	3.92	6.8	3.78	3.22	6.88	4.91	2.72	0.85	3.74	1.74	1.44	4.3
67	5.65	8.97	7.75	5.87	6.46	6.39	7.45	7.78	5.56	8.61	6.64	6.43	5.42	3.98	6.72	3.89	3.37	7.14	5.18	2.91	0.9	3.92	1.82	1.49	4.57
68	5.46	8.94	7.66	5.87	6.47	6.49	7.23	7.88	5.64	8.69	6.78	6.37	5.59	3.98	6.66	4	3.53	7.34	5.44	3.11	0.92	4.15	1.9	1.54	4.86
69	5.25	8.92	7.54	5.84	6.48	6.58	7.03	7.98	5.68	8.74	6.91	6.28	5.69	4.02	6.54	4.08	3.71	7.5	5.67	3.28	0.94	4.33	1.96	1.55	5.13
70	5.03	8.88	7.4	5.79	6.46	6.67	6.84	8.04	5.7	8.78	7.02	6.17	5.84	4.02	6.43	4.11	3.86	7.68	5.92	3.46	0.96	4.54	2.04	1.53	5.43
71	4.81	8.79	7.21	5.76	6.41	6.69	6.6	8.13	5.7	8.75	7.1	6.01	5.84	3.96	6.38	4.2	4	7.83	6.19	3.7	1.03	4.79	2.19	1.53	5.7
72	4.61	8.7	7.01	5.77	6.32	6.73	6.38	8.19	5.68	8.68	7.14	5.84	5.84	3.98	6.2	4.24	4.13	7.9	6.37	3.88	1.05	5.01	2.29	1.54	5.87
73	4.45	8.55	6.83	5.74	6.24	6.73	6.18	8.22	5.64	8.55	7.12	5.66	5.81	3.89	6.02	4.33	4.25	7.96	6.54	4.08	1.09	5.23	2.47	1.54	6.05
74	4.28	8.36	6.6	5.71	6.14	6.74	6	8.2	5.61	8.42	7.08	5.47	5.72	3.97	5.74	4.42	4.38	8.01	6.64	4.31	1.13	5.45	2.65	1.56	6.18
75	4.15	8.15	6.35	5.65	6.03	6.76	5.83	8.12	5.5	8.23	7.01	5.27	5.68	3.9	5.5	4.5	4.47	8	6.67	4.5	1.13	5.75	2.82	1.6	6.31
76	4.03	7.9	6.08	5.57	5.89	6.7	5.64	8.07	5.44	8.01	6.9	5.04	5.61	3.88	5.29	4.56	4.63	8.01	6.71	4.68	1.17	6.02	2.97	1.66	6.42
77	3.95	7.7	5.87	5.47	5.78	6.69	5.49	8.02	5.39	7.82	6.78	4.85	5.52	3.84	5.12	4.59	4.71	7.96	6.78	4.87	1.21	6.3	3.14	1.74	6.49
78	3.87	7.49	5.6	5.36	5.62	6.57	5.36	7.9	5.34	7.57	6.62	4.61	5.45	3.78	4.87	4.65	4.8	7.88	6.8	5.05	1.26	6.58	3.37	1.81	6.54
79	3.79	7.26	5.36	5.24	5.49	6.46	5.27	7.76	5.27	7.26	6.45	4.42	5.33	3.74	4.75	4.69	4.86	7.76	6.75	5.23	1.26	6.83	3.5	1.86	6.61
80	3.71	7.05	5.1	5.14	5.35	6.38	5.19	7.63	5.18	6.95	6.29	4.22	5.19	3.7	4.56	4.73	4.94	7.63	6.7	5.39	1.29	7.07	3.69	1.93	6.62
81	3.65	6.82	4.87	5.01	5.24	6.31	5.12	7.46	5.08	6.64	6.11	4.04	5.09	3.62	4.43	4.86	5	7.51	6.63	5.58	1.36	7.32	3.92	1.98	6.66
82	3.57	6.59	4.65	4.93	5.13	6.21	5.05	7.29	4.95	6.31	5.93	3.86	5.04	3.57	4.29	4.97	5.02	7.32	6.58	5.76	1.37	7.51	4.1	2.04	6.63
83	3.52	6.4	4.44	4.79	5.04	6.12	4.98	7.08	4.8	6.02	5.74	3.69	4.88	3.42	4.2	5.06	5.04	7.16	6.51	5.89	1.41	7.65	4.23	2.12	6.58
84	3.44	6.17	4.25	4.61	4.96	5.98	4.91	6.86	4.67	5.75	5.59	3.56	4.83	3.34	4.09	5.15	5.09	7.02	6.42	6.01	1.44	7.8	4.39	2.17	6.51
85	3.38	5.96	4.06	4.46	4.87	5.82	4.86	6.66	4.55	5.5	5.39	3.44	4.71	3.3	4.02	5.24	5.11	6.81	6.33	6.1	1.5	7.89	4.52	2.24	6.41
86	3.26	5.73	3.84	4.32	4.71	5.62	4.75	6.41	4.36	5.25	5.2	3.26	4.5	3.14	3.85	5.32	5.08	6.62	6.23	6.24	1.53	7.96	4.67	2.35	6.29
87	3.1	5.35	3.55	4.02	4.36	5.31	4.51	6.02	4.05	4.85	4.88	3.05	4.18	2.92	3.64	5.39	5.05	6.37	6.1	6.33	1.55	8.02	4.76	2.42	6.14
88	3.07	5.18	3.42	3.95	4.24	5.18	4.43	5.85	3.93	4.67	4.72	2.95	4.09	2.91	3.58	5.49	5.06	6.16	6.02	6.36	1.65	8.05	4.87	2.53	5.97
89	3.02	4.99	3.32	3.86	4.09	5.01	4.34	5.66	3.84	4.51	4.56	2.83	3.89	2.76	3.41	5.59	5.05	5.99	5.97	6.41	1.67	8.11	5	2.66	5.8
90	2.98	4.82	3.17	3.75	3.98	4.82	4.26	5.5	3.71	4.36	4.34	2.72	3.77	2.7	3.4	5.65	5.02	5.79	5.84	6.41	1.75	8.17	5.18	2.82	5.61
91	2.95	4.66	3.07	3.68	3.88	4.66	4.21	5.32	3.65	4.21	4.17	2.62	3.63	2.63	3.37	5.68	4.97	5.55	5.72	6.4	1.82	8.15	5.26	2.95	5.41
92	2.89	4.54	2.96	3.59	3.75	4.49	4.15	5.14	3.52	4.1	4	2.53	3.46	2.57	3.34	5.71	4.94	5.33	5.59	6.39	1.87	8.08	5.32	3.14	5.2
93	2.88	4.4	2.88	3.51	3.62	4.33	4.1	4.97	3.42	4.01	3.84	2.44	3.42	2.49	3.29	5.75	4.89	5.1	5.48	6.36	1.93	8.02	5.36	3.34	4.97
94	2.88	4.31	2.8	3.46	3.49	4.18	4.11	4.79	3.33	3.9	3.68	2.38	3.29	2.44	3.29	5.79	4.82	4.92	5.35	6.36	1.97	8	5.37	3.48	4.75
95	2.89	4.21	2.72	3.4	3.4	4	4.11	4.61	3.28	3.84	3.53	2.32	3.2	2.4	3.29	5.76	4.73	4.72	5.23	6.32	2.08	7.94	5.35	3.62	4.54
96	2.9	4.12	2.67	3.27	3.36	3.86	4.1	4.51	3.17	3.77	3.39	2.26	3.09	2.31	3.23	5.72	4.65	4.51	5.14	6.3	2.12	7.87	5.38	3.74	4.35
97	2.89	4.02	2.61	3.21	3.28	3.73	4.11	4.38	3.07	3.72	3.25	2.2	3.03	2.28	3.2	5.75	4.55	4.36	5.01	6.23	2.19	7.8	5.37	3.87	4.18
98	2.84	3.92	2.53	3.12	3.18	3.61	4.09	4.27	2.97	3.65	3.14	2.13	2.87	2.2	3.11	5.65	4.4	4.16	4.88	6.16	2.25	7.68	5.28	3.97	3.97
99	2.87	3.84	2.49	3.04	3.13	3.53	4.1	4.17	2.89	3.61	3.04	2.09	2.84	2.18	3.09	5.65	4.33	4.01	4.72	6.16	2.31	7.58	5.22	4.08	3.79
100	2.84	3.73	2.45	2.94	3.06	3.45	4.02	4.08	2.83	3.53	2.93	2.06	2.7	2.09	3.02	5.55	4.23	3.87	4.55	6.08	2.37	7.45	5.11	4.17	3.58
101	2.84	3.68	2.42	2.91	3.01	3.38	3.99	4.01	2.75	3.49	2.88	2.03	2.66	2.07	3.01	5.48	4.11	3.75	4.4	6.01	2.42	7.34	5.03	4.24	3.41
102	2.82	3.62	2.4	2.8	2.96	3.31	3.95	3.95	2.69	3.44	2.84	2	2.66	2.04	2.98	5.4	4.01	3.61	4.26	5.95	2.41	7.19	4.95	4.31	3.26
103	2.8	3.57	2.37	2.72	2.89	3.21	3.92	3.88	2.64	3.39	2.74	1.95	2.57	1.97	2.9	5.28	3.89	3.51	4.12	5.89	2.39	7.05	4.86	4.4	3.11
104	2.78	3.48	2.33	2.65	2.86	3.11	3.89	3.76	2.58	3.31	2.65	1.93	2.48	1.93	2.85	5.18	3.77	3.4	4.02	5.84	2.39	6.91	4.82	4.5	2.97
105	2.76	3.46	2.29	2.56	2.83	3.03	3.89	3.67	2.59	3.28	2.59	1.91	2.47	1.93	2.78	5.03	3.64	3.32	3.9	5.74	2.4	6.71	4.71	4.59	2.85
106	2.73	3.43	2.25	2.5	2.75	2.95	3.87	3.55	2.56	3.25	2.53	1.88	2.4	1.87	2.75	4.97	3.53	3.23	3.75	5.66	2.38	6.46	4.59	4.65	2.71
107	2.7	3.38	2.22	2.42	2.69	2.88	3.81	3.52	2.51	3.2	2.47	1.85	2.39	1.83	2.69	4.9	3.41	3.15	3.64	5.56	2.37	6.27	4.52	4.7	2.63
108	2.65	3.33	2.18	2.35	2.63	2.84	3.76	3.47	2.44	3.15	2.41	1.81	2.36	1.81	2.64	4.81	3.34	3.05	3.54	5.42	2.39	6.05	4.45	4.78	2.53
109	2.61	3.3	2.17	2.28	2.58	2.79	3.67	3.44	2.38	3.11	2.35	1.77	2.33	1.79	2.58	4.74	3.28	2.99	3.43	5.24	2.38	5.83	4.32	4.86	2.41
110	2.58	3.28	2.1	2.23	2.53	2.73	3.61	3.38	2.32	3.07	2.29	1.74	2.28	1.79	2.56	4.69	3.22	2.93	3.33	5.11	2.41	5.66	4.18	4.93	2.31
111	2.56	3.23	2.06	2.18	2.52	2.7	3.53	3.36	2.29	3.03	2.25	1.71	2.22	1.78	2.54	4.63	3.14	2.85	3.21	4.96	2.34	5.49	4.06	5	2.2
112	2.55	3.21	2.01	2.16	2.47	2.64	3.51	3.31	2.23	3	2.2	1.67	2.22	1.74	2.48	4.6	3.05	2.75	3.11	4.86	2.34	5.33	3.87	5.07	2.11
113	2.53	3.16	1.96	2.09	2.43	2.63	3.46	3.23	2.18	2.96	2.15	1.64	2.15	1.71	2.44	4.5	2.96	2.66	3	4.74	2.36	5.14	3.73	5.08	2.05
114	2.52	3.14	1.91	2.04	2.39	2.57	3.38	3.19	2.13	2.91	2.1	1.65	2.18	1.66	2.41	4.4	2.91	2.59	2.9	4.61	2.36	4.94	3.57	5.12	1.99
115	2.49	3.14	1.84	2.01	2.34	2.52	3.32	3.15	2.03	2.88	2.06	1.65	2.11	1.59	2.39	4.25	2.85	2.53	2.83	4.46	2.41	4.73	3.44	5.13	1.91
116	2.49	3.13	1.79	2.01	2.33	2.52	3.28	3.1	2	2.85	2.02	1.65	2.14	1.63	2.37	4.24	2.79	2.52	2.76	4.35	2.41	4.56	3.34	5.21	1.86
117	2.47	3.12	1.73	1.96	2.28	2.49	3.22	3.04	1.96	2.8	1.96	1.64	2.06	1.55	2.34	4.16	2.72	2.46	2.68	4.23	2.42	4.4	3.22	5.22	1.81
118	2.45	3.17	1.7	1.92	2.26	2.46	3.19	3	1.93	2.74	1.92	1.62	2.03	1.58	2.26	4.14	2.63	2.39	2.62	4.05	2.43	4.19	3.12	5.2	1.74
119	2.45	3.17	1.66	1.88	2.19	2.44	3.15	3	1.88	2.67	1.87	1.59	1.98	1.51	2.18	4.1	2.54	2.29	2.5	3.97	2.44	4.05	3.09	5.14	1.81
120	2.45	3.14	1.63	1.86	2.17	2.4	3.11	2.98	1.83	2.61	1.81	1.56	2.01	1.57	2.2	4	2.52	2.22	2.35	3.93	2.44	4.02	2.95	5.15	1.53
121	2.4	3.09	1.6	1.8	2.11	2.36	3.08	2.92	1.78	2.56	1.78	1.53	1.93	1.53	2.12	3.89	2.39	2.1	2.28	3.66	2.36	3.67	2.79	5.12	1.54
122	2.4	3.05	1.55	1.77	2.07	2.31	3.05	2.88	1.74	2.53	1.73	1.52	1.89	1.48	2.06	3.8	2.33	2.04	2.18	3.56	2.36	3.55	2.69	5.1	1.48
123	2.37	3.02	1.54	1.71	1.99	2.24	2.99	2.8	1.69	2.47	1.67	1.5	1.88	1.42	1.99	3.75	2.26	1.95	2.09	3.43	2.35	3.46	2.61	5.06	1.44
124	2.35	2.96	1.49	1.64	1.92	2.2	2.88	2.76	1.65	2.44	1.63	1.47	1.82	1.37	1.93	3.62	2.18	1.89	2	3.29	2.28	3.36	2.55	4.94	1.39
125	2.31	2.91	1.44	1.59	1.86	2.15	2.83	2.72	1.59	2.43	1.59	1.45	1.8	1.38	1.89	3.58	2.1	1.82	1.92	3.15	2.24	3.27	2.45	4.85	1.35
126	2.28	2.87	1.44	1.53	1.78	2.08	2.81	2.73	1.54	2.39	1.56	1.43	1.79	1.32	1.86	3.5	2.01	1.75	1.83	3.02	2.2	3.19	2.34	4.74	1.29
127	2.23	2.86	1.41	1.52	1.71	2.05	2.77	2.7	1.48	2.35	1.52	1.4	1.74	1.3	1.79	3.43	1.95	1.67	1.74	2.89	2.16	3.07	2.19	4.61	1.24
128	2.18	2.85	1.36	1.49	1.67	2.01	2.75	2.66	1.43	2.32	1.49	1.36	1.74	1.26	1.72	3.37	1.89	1.6	1.68	2.79	2.08	2.99	2.1	4.49	1.21
129	2.16	2.84	1.33	1.47	1.65	1.97	2.7	2.61	1.36	2.28	1.44	1.34	1.66	1.24	1.64	3.28	1.82	1.55	1.6	2.68	2.01	2.91	2.02	4.37	1.16
130	2.12	2.85	1.31	1.45	1.62	1.97	2.65	2.58	1.33	2.24	1.41	1.33	1.68	1.25	1.62	3.16	1.75	1.53	1.55	2.61	1.95	2.84	1.99	4.28	1.13
131	2.09	2.85	1.29	1.41	1.59	1.96	2.58	2.55	1.28	2.22	1.39	1.31	1.63	1.15	1.55	3.05	1.7	1.48	1.5	2.51	1.93	2.78	1.95	4.18	1.09
132	2.07	2.83	1.27	1.35	1.58	1.91	2.48	2.54	1.23	2.14	1.36	1.28	1.6	1.15	1.48	3.03	1.65	1.44	1.44	2.42	1.88	2.7	1.87	4.08	1.06
133	2	2.83	1.21	1.3	1.53	1.85	2.38	2.52	1.17	2.07	1.32	1.26	1.57	1.09	1.41	2.92	1.57	1.41	1.4	2.35	1.83	2.62	1.82	3.96	1.03
134	2.03	2.86	1.24	1.28	1.56	1.8	2.36	2.54	1.15	2.07	1.33	1.27	1.61	1.11	1.4	2.87	1.53	1.39	1.35	2.29	1.79	2.57	1.75	3.85	1
135	1.98	2.76	1.19	1.19	1.5	1.71	2.28	2.53	1.09	1.99	1.29	1.24	1.55	1.09	1.38	2.8	1.48	1.34	1.29	2.22	1.7	2.51	1.71	3.71	0.97
136	1.95	2.72	1.19	1.17	1.48	1.66	2.26	2.57	1.04	1.97	1.26	1.24	1.57	1.08	1.34	2.72	1.41	1.29	1.23	2.17	1.63	2.43	1.62	3.59	0.94
137	1.91	2.64	1.17	1.11	1.44	1.64	2.16	2.57	0.99	1.92	1.21	1.22	1.58	1.01	1.3	2.65	1.38	1.26	1.2	2.1	1.59	2.35	1.6	3.48	0.93
138	1.89	2.67	1.17	1.08	1.42	1.61	2.16	2.58	0.94	1.91	1.18	1.23	1.59	1	1.26	2.55	1.33	1.23	1.17	2.02	1.55	2.29	1.55	3.38	0.9
139	1.84	2.63	1.14	1.05	1.36	1.54	2.1	2.55	0.89	1.87	1.14	1.22	1.58	1	1.22	2.48	1.27	1.18	1.13	1.98	1.52	2.24	1.5	3.28	0.88
140	1.81	2.59	1.12	1.03	1.32	1.49	2.03	2.55	0.85	1.8	1.1	1.22	1.55	0.96	1.2	2.38	1.21	1.14	1.1	1.92	1.49	2.2	1.44	3.15	0.87
141	1.78	2.54	1.09	0.98	1.28	1.44	1.96	2.51	0.81	1.73	1.06	1.19	1.5	0.97	1.15	2.3	1.18	1.09	1.08	1.86	1.47	2.13	1.36	3.06	0.84
142	1.79	2.51	1.06	0.95	1.24	1.42	1.92	2.44	0.77	1.7	1.03	1.17	1.5	0.95	1.1	2.22	1.13	1.07	1.05	1.81	1.44	2.09	1.3	2.96	0.82
143	1.77	2.47	1.04	0.91	1.19	1.34	1.86	2.34	0.72	1.65	0.99	1.14	1.44	0.87	1.05	2.12	1.08	1.03	1.01	1.78	1.4	2.04	1.24	2.88	0.78
144	1.75	2.42	1.04	0.88	1.17	1.33	1.81	2.31	0.69	1.62	0.94	1.13	1.44	0.88	1.01	2.1	1.05	1.01	0.99	1.74	1.42	1.99	1.22	2.86	0.77
145	1.73	2.35	1.02	0.85	1.14	1.31	1.78	2.24	0.64	1.58	0.91	1.1	1.39	0.88	0.96	2.01	1.01	0.97	0.96	1.7	1.38	1.96	1.19	2.78	0.76
146	1.67	2.31	0.99	0.84	1.12	1.28	1.73	2.19	0.62	1.53	0.88	1.07	1.39	0.85	0.92	1.95	0.99	0.94	0.93	1.67	1.34	1.9	1.14	2.72	0.73
147	1.62	2.28	0.95	0.8	1.07	1.26	1.7	2.14	0.61	1.49	0.85	1.03	1.36	0.83	0.89	1.87	0.97	0.91	0.91	1.63	1.32	1.86	1.1	2.65	0.71
148	1.59	2.23	0.92	0.76	1.02	1.23	1.66	2.09	0.59	1.47	0.81	1.01	1.34	0.8	0.85	1.83	0.95	0.89	0.89	1.6	1.3	1.83	1.04	2.6	0.69
149	1.57	2.18	0.9	0.71	0.99	1.2	1.64	2.08	0.57	1.4	0.77	0.98	1.31	0.82	0.87	1.8	0.91	0.89	0.87	1.58	1.27	1.78	1.05	2.56	0.69
150	1.53	2.14	0.9	0.69	0.96	1.18	1.61	2.07	0.54	1.35	0.75	0.98	1.24	0.76	0.79	1.73	0.87	0.85	0.85	1.55	1.24	1.73	0.99	2.5	0.66
151	1.47	2.1	0.87	0.67	0.94	1.11	1.61	2.05	0.52	1.31	0.72	0.94	1.22	0.75	0.79	1.68	0.84	0.84	0.84	1.51	1.22	1.7	0.96	2.44	0.65
152	1.45	2.06	0.85	0.65	0.91	1.07	1.59	2	0.5	1.26	0.69	0.92	1.18	0.77	0.72	1.66	0.81	0.81	0.82	1.49	1.2	1.67	0.91	2.4	0.65
153	1.43	2.02	0.83	0.64	0.88	1.06	1.58	1.95	0.47	1.22	0.66	0.9	1.17	0.74	0.75	1.51	0.69	0.68	0.69	1.3	1.04	1.47	0.81	2.17	0.53
154	1.43	1.99	0.8	0.61	0.85	0.99	1.56	1.92	0.45	1.18	0.64	0.87	1.13	0.73	0.69	1.48	0.66	0.67	0.69	1.28	1.02	1.45	0.79	2.12	0.52
155	1.42	1.97	0.77	0.61	0.82	0.96	1.55	1.91	0.42	1.12	0.6	0.85	1.06	0.68	0.65	1.42	0.64	0.65	0.69	1.25	0.97	1.4	0.76	2.07	0.51
156	1.42	1.95	0.74	0.58	0.79	0.93	1.53	1.89	0.4	1.11	0.58	0.85	1.12	0.68	0.66	1.38	0.59	0.62	0.68	1.2	0.93	1.34	0.73	1.99	0.48
157	1.39	1.92	0.7	0.59	0.77	0.92	1.51	1.9	0.38	1.08	0.55	0.83	1.1	0.64	0.63	1.33	0.58	0.61	0.65	1.18	0.89	1.31	0.67	1.93	0.46
158	1.36	1.9	0.67	0.57	0.73	0.91	1.46	1.84	0.37	1.05	0.53	0.8	1.07	0.67	0.62	1.31	0.56	0.59	0.64	1.17	0.84	1.29	0.66	1.88	0.45
159	1.32	1.86	0.65	0.54	0.72	0.86	1.41	1.79	0.35	1.04	0.51	0.79	1.07	0.63	0.57	1.25	0.55	0.58	0.63	1.16	0.81	1.26	0.62	1.86	0.44
160	1.29	1.85	0.63	0.52	0.71	0.84	1.37	1.73	0.34	1	0.49	0.76	1.04	0.64	0.6	1.23	0.53	0.55	0.62	1.14	0.78	1.24	0.61	1.82	0.43
161	1.29	1.83	0.61	0.51	0.71	0.8	1.32	1.66	0.33	0.97	0.48	0.75	1.04	0.63	0.58	1.2	0.51	0.53	0.62	1.12	0.75	1.22	0.58	1.76	0.42
162	1.27	1.81	0.59	0.49	0.69	0.78	1.29	1.63	0.3	0.94	0.45	0.73	1.01	0.58	0.59	1.18	0.49	0.52	0.61	1.12	0.7	1.2	0.56	1.73	0.42
163	1.25	1.75	0.56	0.47	0.67	0.76	1.24	1.6	0.27	0.91	0.44	0.72	0.99	0.57	0.53	1.13	0.48	0.51	0.59	1.08	0.65	1.18	0.52	1.69	0.39
164	1.22	1.69	0.56	0.43	0.66	0.73	1.19	1.54	0.26	0.89	0.42	0.7	0.99	0.56	0.55	1.1	0.45	0.5	0.59	1.07	0.62	1.17	0.5	1.66	0.4
165	1.17	1.67	0.54	0.45	0.63	0.7	1.15	1.5	0.23	0.86	0.42	0.67	0.98	0.57	0.5	1.1	0.45	0.5	0.59	1.09	0.62	1.17	0.5	1.64	0.39
166	1.15	1.66	0.53	0.41	0.62	0.66	1.1	1.44	0.22	0.85	0.4	0.66	0.95	0.54	0.49	1.07	0.44	0.49	0.58	1.07	0.6	1.14	0.48	1.6	0.39
167	1.13	1.65	0.52	0.4	0.59	0.61	1.06	1.38	0.2	0.84	0.39	0.62	0.91	0.57	0.49	1.04	0.42	0.47	0.56	1.06	0.57	1.12	0.48	1.55	0.39
168	1.04	1.51	0.44	0.33	0.51	0.53	0.97	1.27	0.16	0.76	0.33	0.54	0.86	0.49	0.4	1.01	0.42	0.46	0.56	1.04	0.51	1.09	0.44	1.49	0.37
169	1.01	1.52	0.45	0.34	0.5	0.52	0.96	1.24	0.13	0.75	0.32	0.53	0.82	0.47	0.4	0.98	0.41	0.44	0.55	1.04	0.49	1.07	0.43	1.44	0.37
170	0.97	1.5	0.45	0.33	0.49	0.5	0.94	1.22	0.13	0.74	0.31	0.52	0.81	0.47	0.42	0.97	0.41	0.43	0.54	1.03	0.45	1.07	0.41	1.41	0.37
171	0.95	1.46	0.45	0.34	0.49	0.49	0.92	1.19	0.14	0.72	0.31	0.5	0.8	0.45	0.42	0.97	0.4	0.44	0.54	1.03	0.47	1.06	0.41	1.37	0.37
172	0.95	1.47	0.43	0.33	0.48	0.49	0.9	1.16	0.14	0.7	0.31	0.48	0.79	0.45	0.38	0.95	0.39	0.44	0.53	1.03	0.43	1.03	0.38	1.34	0.36
173	0.94	1.46	0.42	0.29	0.48	0.5	0.82	1.13	0.15	0.67	0.29	0.47	0.75	0.46	0.4	0.94	0.39	0.42	0.53	1.04	0.42	1.02	0.38	1.29	0.37
174	0.93	1.45	0.4	0.26	0.47	0.5	0.84	1.1	0.13	0.65	0.27	0.46	0.73	0.42	0.37	0.93	0.39	0.43	0.53	1.03	0.41	1.01	0.37	1.26	0.35
175	0.92	1.45	0.4	0.25	0.47	0.52	0.83	1.1	0.15	0.65	0.28	0.44	0.75	0.46	0.42	0.91	0.37	0.42	0.53	1.03	0.4	1	0.38	1.22	0.36
176	0.91	1.41	0.39	0.25	0.48	0.49	0.8	1.09	0.12	0.62	0.27	0.43	0.71	0.43	0.38	0.93	0.38	0.43	0.51	1.03	0.38	0.99	0.37	1.19	0.35
177	0.89	1.37	0.39	0.23	0.48	0.45	0.76	1.07	0.1	0.61	0.25	0.4	0.71	0.44	0.33	0.9	0.38	0.42	0.52	1.05	0.37	0.99	0.37	1.18	0.35
178	0.88	1.34	0.38	0.21	0.48	0.46	0.76	1.06	0.09	0.6	0.25	0.4	0.68	0.41	0.36	0.89	0.38	0.41	0.51	1.05	0.35	0.99	0.36	1.13	0.34
179	0.86	1.31	0.38	0.22	0.46	0.43	0.74	1.05	0.09	0.6	0.24	0.4	0.69	0.43	0.38	0.88	0.36	0.41	0.52	1.04	0.33	0.99	0.34	1.11	0.35
180	0.85	1.26	0.38	0.21	0.45	0.41	0.7	1.02	0.07	0.59	0.23	0.39	0.67	0.39	0.35	0.88	0.35	0.41	0.51	1.05	0.32	0.95	0.36	1.07	0.34
181	0.84	1.21	0.34	0.2	0.45	0.41	0.7	1.01	0.06	0.58	0.22	0.38	0.66	0.38	0.34	0.87	0.35	0.41	0.51	1.04	0.31	0.96	0.32	1.05	0.34
182	0.83	1.17	0.34	0.17	0.43	0.41	0.68	0.99	0.06	0.57	0.22	0.37	0.64	0.38	0.35	0.87	0.35	0.41	0.5	1.04	0.29	0.95	0.3	1.03	0.33
183	0.81	1.12	0.33	0.18	0.42	0.4	0.65	0.97	0.04	0.56	0.21	0.37	0.65	0.4	0.34	0.87	0.34	0.42	0.51	1.07	0.28	0.95	0.3	1.02	0.34
184	0.79	1.06	0.31	0.18	0.4	0.4	0.64	0.92	0.03	0.54	0.2	0.34	0.65	0.37	0.33	0.86	0.33	0.39	0.5	1.08	0.27	0.94	0.29	1	0.32
185	0.78	1.04	0.3	0.17	0.39	0.39	0.64	0.87	0.03	0.54	0.2	0.33	0.62	0.39	0.32	0.88	0.34	0.41	0.5	1.1	0.27	0.94	0.29	0.99	0.32
186	0.75	0.98	0.29	0.17	0.38	0.37	0.63	0.84	0.02	0.5	0.19	0.31	0.61	0.36	0.3	0.89	0.35	0.41	0.52	1.1	0.26	0.95	0.3	0.97	0.33
187	0.72	0.93	0.27	0.19	0.36	0.34	0.6	0.8	0	0.49	0.17	0.28	0.56	0.32	0.3	0.87	0.35	0.43	0.53	1.12	0.27	0.97	0.29	0.97	0.34
188	0.74	0.92	0.27	0.19	0.37	0.33	0.59	0.79	0.01	0.49	0.17	0.27	0.62	0.33	0.3	0.87	0.37	0.42	0.53	1.13	0.25	0.97	0.3	0.94	0.36
189	0.73	0.9	0.27	0.17	0.35	0.32	0.58	0.75	0	0.48	0.17	0.26	0.58	0.33	0.3	0.91	0.36	0.44	0.54	1.14	0.27	0.98	0.31	0.96	0.35
190	0.72	0.87	0.26	0.16	0.35	0.31	0.57	0.72	0	0.48	0.17	0.25	0.57	0.34	0.29	0.9	0.36	0.45	0.55	1.15	0.24	0.98	0.31	0.95	0.37
191	0.72	0.86	0.27	0.16	0.34	0.3	0.57	0.69	0	0.48	0.17	0.24	0.64	0.37	0.35	0.91	0.37	0.46	0.56	1.19	0.26	1	0.33	0.96	0.39
192	0.72	0.85	0.26	0.15	0.34	0.29	0.58	0.66	-0.01	0.48	0.17	0.24	0.62	0.32	0.3	0.92	0.36	0.46	0.56	1.19	0.26	1	0.33	0.93	0.39
193	0.7	0.81	0.26	0.15	0.33	0.28	0.58	0.66	-0.02	0.46	0.16	0.23	0.57	0.31	0.29	0.9	0.37	0.45	0.55	1.19	0.24	0.99	0.3	0.91	0.38
194	0.68	0.81	0.25	0.15	0.32	0.29	0.57	0.65	-0.01	0.46	0.18	0.23	0.56	0.29	0.31	0.9	0.37	0.46	0.55	1.11	0.24	0.98	0.31	0.88	0.39
195	0.69	0.78	0.24	0.12	0.33	0.27	0.58	0.62	-0.02	0.45	0.17	0.22	0.58	0.28	0.27	0.88	0.33	0.42	0.5	1.14	0.2	0.93	0.27	0.81	0.34
196	0.69	0.78	0.25	0.15	0.34	0.3	0.59	0.61	-0.02	0.45	0.19	0.23	0.6	0.3	0.29	0.88	0.33	0.43	0.52	1.15	0.2	0.93	0.27	0.8	0.36
197	0.7	0.76	0.24	0.12	0.34	0.29	0.56	0.6	-0.01	0.44	0.18	0.22	0.6	0.32	0.3	0.88	0.36	0.47	0.53	1.2	0.23	0.97	0.3	0.82	0.38
198	0.69	0.73	0.23	0.13	0.34	0.29	0.57	0.59	-0.02	0.44	0.17	0.22	0.59	0.29	0.31	0.9	0.36	0.48	0.54	1.2	0.25	0.97	0.32	0.83	0.38
199	0.66	0.72	0.22	0.11	0.34	0.29	0.56	0.56	-0.03	0.42	0.18	0.21	0.54	0.28	0.3	0.87	0.32	0.44	0.51	1.16	0.21	0.93	0.29	0.76	0.36
200	0.66	0.71	0.26	0.14	0.35	0.28	0.56	0.58	-0.02	0.42	0.19	0.21	0.58	0.31	0.33	0.81	0.28	0.39	0.43	1.08	0.16	0.86	0.22	0.68	0.31
201	0.68	0.72	0.27	0.18	0.38	0.33	0.57	0.58	-0.01	0.47	0.21	0.22	0.64	0.35	0.34	0.84	0.27	0.39	0.42	1.08	0.15	0.86	0.22	0.68	0.3
202	0.68	0.7	0.27	0.16	0.38	0.33	0.56	0.55	-0.01	0.45	0.2	0.21	0.64	0.34	0.35	0.84	0.28	0.41	0.44	1.09	0.18	0.86	0.22	0.67	0.3
203	0.67	0.7	0.28	0.17	0.39	0.31	0.58	0.55	-0.02	0.45	0.2	0.22	0.68	0.36	0.35	0.88	0.31	0.42	0.46	1.14	0.18	0.89	0.25	0.69	0.33
204	0.65	0.68	0.27	0.15	0.37	0.3	0.58	0.53	-0.02	0.44	0.21	0.21	0.65	0.34	0.34	0.9	0.33	0.45	0.49	1.17	0.2	0.93	0.28	0.7	0.35
205	0.64	0.68	0.28	0.16	0.37	0.32	0.58	0.54	-0.03	0.45	0.21	0.22	0.64	0.32	0.34	0.86	0.28	0.38	0.44	1.08	0.15	0.85	0.22	0.62	0.29
206	0.65	0.66	0.28	0.17	0.37	0.31	0.57	0.52	-0.02	0.44	0.21	0.22	0.62	0.34	0.32	0.87	0.28	0.39	0.43	1.09	0.15	0.85	0.21	0.62	0.29
207	0.68	0.66	0.29	0.15	0.37	0.32	0.55	0.53	-0.02	0.43	0.21	0.22	0.65	0.34	0.29	0.88	0.29	0.42	0.46	1.12	0.17	0.89	0.23	0.63	0.3
208	0.67	0.64	0.3	0.16	0.38	0.32	0.56	0.53	-0.01	0.44	0.21	0.21	0.65	0.35	0.34	0.9	0.29	0.44	0.47	1.15	0.18	0.9	0.26	0.64	0.32
209	0.61	0.59	0.24	0.13	0.35	0.26	0.51	0.46	-0.03	0.39	0.18	0.17	0.61	0.29	0.31	0.9	0.31	0.46	0.48	1.16	0.19	0.91	0.26	0.65	0.32
210	0.61	0.58	0.25	0.11	0.34	0.27	0.5	0.45	-0.04	0.39	0.17	0.17	0.59	0.3	0.29	0.87	0.28	0.43	0.44	1.13	0.18	0.88	0.23	0.61	0.3
211	0.59	0.57	0.23	0.11	0.34	0.28	0.5	0.44	-0.04	0.39	0.17	0.17	0.61	0.31	0.29	0.89	0.29	0.45	0.48	1.17	0.18	0.9	0.26	0.61	0.33
212	0.59	0.57	0.23	0.13	0.35	0.26	0.51	0.42	-0.03	0.39	0.18	0.16	0.6	0.29	0.29	0.88	0.26	0.43	0.44	1.1	0.14	0.86	0.21	0.56	0.29
213	0.59	0.54	0.23	0.12	0.33	0.25	0.5	0.4	-0.04	0.39	0.17	0.15	0.59	0.28	0.27	0.88	0.26	0.41	0.43	1.12	0.14	0.85	0.2	0.57	0.29
214	0.59	0.55	0.24	0.14	0.33	0.27	0.49	0.4	-0.03	0.4	0.17	0.15	0.62	0.3	0.3	0.87	0.24	0.4	0.41	1.09	0.13	0.82	0.2	0.56	0.3
215	0.59	0.56	0.24	0.14	0.33	0.29	0.49	0.4	0	0.4	0.19	0.15	0.6	0.31	0.3	0.89	0.25	0.41	0.41	1.11	0.12	0.82	0.18	0.55	0.29
216	0.59	0.54	0.24	0.13	0.34	0.29	0.48	0.38	-0.01	0.39	0.19	0.16	0.63	0.3	0.3	0.89	0.24	0.41	0.41	1.1	0.11	0.82	0.19	0.54	0.31
217	0.58	0.54	0.23	0.11	0.33	0.27	0.47	0.4	-0.01	0.4	0.19	0.15	0.59	0.28	0.29	0.9	0.24	0.41	0.42	1.12	0.12	0.82	0.2	0.54	0.3
218	0.61	0.55	0.24	0.12	0.32	0.27	0.47	0.38	0	0.4	0.19	0.14	0.57	0.31	0.32	0.97	0.28	0.46	0.46	1.18	0.17	0.87	0.23	0.57	0.33
219	0.61	0.55	0.23	0.14	0.33	0.28	0.47	0.37	-0.01	0.4	0.19	0.15	0.63	0.32	0.35	1.01	0.29	0.49	0.48	1.2	0.19	0.91	0.26	0.59	0.35
220	0.6	0.54	0.23	0.12	0.33	0.28	0.47	0.36	-0.02	0.4	0.19	0.14	0.6	0.28	0.28	1.01	0.29	0.47	0.47	1.19	0.17	0.89	0.24	0.56	0.33
221	0.6	0.55	0.25	0.14	0.34	0.28	0.49	0.37	-0.01	0.4	0.2	0.15	0.59	0.28	0.29	1.01	0.26	0.44	0.43	1.13	0.14	0.83	0.21	0.52	0.3
222	0.63	0.54	0.24	0.15	0.35	0.28	0.49	0.38	0.01	0.4	0.2	0.15	0.62	0.33	0.32	1.02	0.27	0.47	0.47	1.18	0.18	0.88	0.25	0.56	0.32
223	0.65	0.55	0.25	0.16	0.37	0.3	0.5	0.38	0.02	0.42	0.2	0.16	0.62	0.32	0.35	1.01	0.24	0.43	0.42	1.12	0.15	0.82	0.23	0.51	0.29
224	0.61	0.53	0.22	0.13	0.36	0.26	0.5	0.36	0.02	0.4	0.2	0.13	0.62	0.3	0.3	1.01	0.25	0.43	0.42	1.12	0.13	0.82	0.2	0.51	0.27
225	0.61	0.54	0.22	0.15	0.35	0.27	0.49	0.35	0.02	0.4	0.2	0.14	0.63	0.32	0.29	1.07	0.27	0.48	0.45	1.17	0.16	0.87	0.23	0.55	0.33
226	0.59	0.55	0.22	0.14	0.35	0.3	0.5	0.35	0.01	0.41	0.21	0.14	0.61	0.31	0.29	1.13	0.3	0.49	0.49	1.22	0.2	0.91	0.25	0.58	0.36
227	0.59	0.55	0.22	0.15	0.36	0.29	0.5	0.34	0.03	0.41	0.21	0.15	0.61	0.34	0.34	1.13	0.29	0.5	0.47	1.21	0.19	0.9	0.27	0.57	0.35
228	0.58	0.55	0.22	0.15	0.36	0.31	0.49	0.33	0.02	0.4	0.21	0.15	0.64	0.32	0.3	1.09	0.24	0.45	0.44	1.13	0.15	0.84	0.22	0.51	0.3
229	0.58	0.55	0.21	0.13	0.36	0.3	0.5	0.32	0.03	0.41	0.22	0.14	0.63	0.37	0.32	1.11	0.24	0.43	0.41	1.13	0.15	0.82	0.21	0.49	0.3
230	0.59	0.55	0.22	0.15	0.36	0.3	0.5	0.34	0.03	0.42	0.22	0.14	0.61	0.35	0.31	1.17	0.27	0.49	0.47	1.21	0.19	0.88	0.24	0.55	0.34
231	0.59	0.55	0.22	0.15	0.38	0.31	0.49	0.33	0.02	0.42	0.22	0.15	0.61	0.34	0.3	1.13	0.23	0.42	0.4	1.11	0.15	0.8	0.19	0.48	0.28
232	0.57	0.54	0.22	0.16	0.38	0.32	0.49	0.35	0.01	0.43	0.23	0.14	0.61	0.3	0.32	1.18	0.25	0.46	0.44	1.16	0.17	0.83	0.22	0.53	0.31
233	0.55	0.55	0.23	0.17	0.38	0.31	0.49	0.36	0.02	0.44	0.23	0.14	0.64	0.35	0.33	1.19	0.28	0.52	0.48	1.24	0.21	0.87	0.27	0.62	0.33
234	0.54	0.56	0.22	0.18	0.38	0.3	0.5	0.37	0.04	0.45	0.23	0.14	0.64	0.36	0.31	1.17	0.27	0.51	0.48	1.23	0.22	0.87	0.23	0.64	0.33
235	0.53	0.55	0.23	0.18	0.37	0.31	0.49	0.37	0.04	0.45	0.24	0.14	0.63	0.36	0.32	1.17	0.28	0.51	0.48	1.22	0.2	0.87	0.23	0.66	0.32
236	0.57	0.6	0.27	0.24	0.41	0.35	0.54	0.43	0.07	0.5	0.29	0.18	0.69	0.39	0.39	1.11	0.21	0.44	0.41	1.1	0.15	0.78	0.18	0.63	0.26
237	0.56	0.61	0.28	0.25	0.4	0.35	0.54	0.43	0.07	0.51	0.28	0.18	0.7	0.38	0.38	1.14	0.25	0.48	0.46	1.18	0.19	0.83	0.25	0.7	0.29
238	0.55	0.59	0.28	0.25	0.4	0.35	0.54	0.47	0.07	0.51	0.28	0.19	0.66	0.4	0.4	1.17	0.27	0.51	0.49	1.21	0.21	0.85	0.25	0.76	0.31
239	0.54	0.59	0.3	0.27	0.4	0.35	0.55	0.49	0.08	0.51	0.29	0.21	0.68	0.46	0.41	1.23	0.28	0.52	0.49	1.24	0.22	0.87	0.27	0.79	0.32
240	0.52	0.59	0.28	0.28	0.39	0.36	0.53	0.5	0.07	0.5	0.29	0.21	0.71	0.4	0.42	1.22	0.3	0.53	0.49	1.23	0.24	0.86	0.28	0.81	0.33
241	0.52	0.58	0.27	0.27	0.37	0.36	0.52	0.48	0.07	0.49	0.29	0.2	0.7	0.39	0.41	1.27	0.29	0.53	0.51	1.25	0.24	0.87	0.27	0.81	0.34
242	0.52	0.57	0.27	0.27	0.37	0.35	0.53	0.46	0.07	0.5	0.28	0.2	0.69	0.42	0.38	1.28	0.3	0.54	0.51	1.23	0.29	0.86	0.29	0.82	0.34
243	0.54	0.57	0.26	0.28	0.37	0.36	0.52	0.46	0.07	0.5	0.29	0.2	0.67	0.43	0.38	1.29	0.27	0.53	0.51	1.22	0.27	0.85	0.28	0.83	0.32
244	0.54	0.57	0.27	0.29	0.36	0.34	0.53	0.44	0.07	0.51	0.29	0.2	0.69	0.43	0.41	1.26	0.27	0.54	0.51	1.22	0.31	0.84	0.26	0.84	0.33
245	0.52	0.55	0.26	0.3	0.36	0.32	0.52	0.43	0.08	0.5	0.29	0.2	0.71	0.42	0.38	1.26	0.26	0.54	0.51	1.22	0.31	0.85	0.27	0.85	0.33
246	0.51	0.56	0.26	0.31	0.36	0.33	0.52	0.42	0.09	0.51	0.29	0.2	0.73	0.41	0.4	1.26	0.28	0.55	0.51	1.21	0.32	0.84	0.27	0.84	0.33
247	0.5	0.55	0.25	0.32	0.36	0.33	0.51	0.4	0.08	0.51	0.29	0.19	0.72	0.44	0.39	1.26	0.29	0.56	0.5	1.22	0.38	0.85	0.27	0.86	0.35
248	0.51	0.55	0.25	0.34	0.35	0.33	0.52	0.42	0.09	0.5	0.28	0.2	0.7	0.45	0.4	1.26	0.28	0.57	0.5	1.21	0.38	0.85	0.29	0.87	0.34
249	0.54	0.55	0.24	0.33	0.35	0.35	0.54	0.41	0.08	0.5	0.29	0.2	0.69	0.43	0.4	1.27	0.29	0.57	0.5	1.21	0.39	0.85	0.29	0.89	0.33
250	0.53	0.54	0.25	0.32	0.35	0.35	0.52	0.41	0.08	0.5	0.29	0.2	0.68	0.43	0.36	1.23	0.28	0.56	0.5	1.2	0.38	0.86	0.29	0.91	0.33
251	0.53	0.54	0.25	0.32	0.36	0.36	0.51	0.42	0.09	0.49	0.29	0.2	0.66	0.43	0.36	1.25	0.27	0.56	0.53	1.21	0.4	0.86	0.29	0.93	0.34
252	0.53	0.54	0.25	0.32	0.35	0.36	0.51	0.44	0.08	0.5	0.29	0.19	0.71	0.43	0.41	1.23	0.27	0.57	0.52	1.22	0.38	0.86	0.27	0.96	0.34
253	0.54	0.55	0.24	0.32	0.36	0.36	0.5	0.41	0.09	0.5	0.28	0.18	0.69	0.38	0.37	1.27	0.29	0.56	0.53	1.22	0.4	0.87	0.3	0.98	0.35
254	0.54	0.54	0.23	0.33	0.36	0.36	0.51	0.39	0.11	0.51	0.3	0.18	0.7	0.44	0.43	1.27	0.29	0.56	0.53	1.21	0.39	0.86	0.3	0.98	0.34
255	0.55	0.53	0.23	0.33	0.35	0.37	0.52	0.38	0.1	0.51	0.29	0.17	0.68	0.44	0.41	1.25	0.28	0.56	0.54	1.2	0.37	0.84	0.3	1	0.34
256	0.54	0.54	0.23	0.33	0.34	0.38	0.53	0.38	0.08	0.51	0.29	0.18	0.69	0.42	0.4	1.26	0.29	0.57	0.53	1.21	0.38	0.87	0.32	1.01	0.35
257	0.54	0.53	0.24	0.35	0.34	0.39	0.53	0.39	0.08	0.5	0.3	0.18	0.69	0.48	0.41	1.28	0.29	0.57	0.53	1.22	0.39	0.88	0.32	1.03	0.36
258	0.53	0.52	0.24	0.35	0.34	0.38	0.53	0.38	0.1	0.51	0.29	0.19	0.72	0.45	0.43	1.25	0.28	0.57	0.52	1.2	0.38	0.86	0.32	1.02	0.35
259	0.51	0.5	0.23	0.35	0.34	0.38	0.54	0.38	0.1	0.51	0.29	0.19	0.71	0.45	0.43	1.28	0.29	0.58	0.54	1.2	0.39	0.87	0.33	1.05	0.34
260	0.49	0.51	0.22	0.36	0.33	0.38	0.55	0.37	0.11	0.5	0.29	0.17	0.67	0.46	0.4	1.27	0.28	0.57	0.53	1.21	0.38	0.87	0.33	1.07	0.35
261	0.47	0.51	0.23	0.37	0.32	0.38	0.54	0.38	0.12	0.51	0.29	0.19	0.7	0.46	0.44	1.27	0.28	0.58	0.53	1.19	0.4	0.87	0.34	1.08	0.35
262	0.46	0.51	0.23	0.37	0.32	0.36	0.55	0.36	0.11	0.52	0.29	0.19	0.7	0.49	0.43	1.28	0.28	0.58	0.53	1.19	0.42	0.86	0.35	1.1	0.35
263	0.46	0.51	0.24	0.38	0.32	0.36	0.53	0.36	0.12	0.52	0.29	0.19	0.71	0.49	0.43	1.29	0.28	0.57	0.53	1.17	0.43	0.87	0.36	1.11	0.36
264	0.45	0.51	0.25	0.4	0.33	0.36	0.53	0.36	0.13	0.52	0.29	0.19	0.73	0.48	0.45	1.3	0.28	0.57	0.53	1.17	0.4	0.86	0.33	1.12	0.35
265	0.45	0.51	0.24	0.36	0.33	0.36	0.51	0.34	0.14	0.51	0.29	0.17	0.73	0.49	0.4	1.33	0.28	0.56	0.53	1.16	0.43	0.87	0.36	1.15	0.37
266	0.44	0.49	0.25	0.38	0.32	0.35	0.52	0.33	0.15	0.52	0.29	0.18	0.72	0.46	0.43	1.31	0.3	0.58	0.53	1.15	0.43	0.87	0.37	1.16	0.37
267	0.43	0.48	0.25	0.36	0.31	0.34	0.51	0.32	0.15	0.5	0.29	0.18	0.68	0.47	0.44	1.31	0.29	0.58	0.52	1.15	0.45	0.89	0.33	1.16	0.37
268	0.42	0.47	0.25	0.35	0.32	0.33	0.5	0.33	0.15	0.5	0.28	0.17	0.7	0.45	0.4	1.3	0.29	0.58	0.53	1.14	0.46	0.88	0.34	1.18	0.37
269	0.42	0.48	0.26	0.35	0.32	0.35	0.5	0.32	0.16	0.52	0.28	0.17	0.71	0.45	0.38	1.26	0.26	0.54	0.51	1.1	0.42	0.82	0.32	1.16	0.33
270	0.41	0.47	0.26	0.35	0.31	0.37	0.51	0.35	0.17	0.53	0.3	0.16	0.72	0.48	0.42	1.29	0.31	0.58	0.53	1.13	0.43	0.87	0.33	1.22	0.37
271	0.41	0.47	0.25	0.35	0.3	0.37	0.51	0.32	0.16	0.52	0.29	0.17	0.69	0.43	0.41	1.22	0.22	0.48	0.43	1.01	0.33	0.77	0.26	1.08	0.29
272	0.42	0.47	0.25	0.32	0.3	0.38	0.51	0.33	0.16	0.52	0.29	0.16	0.68	0.47	0.42	1.35	0.3	0.58	0.54	1.14	0.41	0.87	0.34	1.2	0.39
273	0.43	0.47	0.25	0.34	0.29	0.41	0.5	0.32	0.17	0.53	0.3	0.16	0.71	0.46	0.46	1.27	0.21	0.5	0.46	1.01	0.33	0.75	0.27	1.07	0.3
274	0.43	0.47	0.25	0.32	0.29	0.44	0.49	0.31	0.18	0.53	0.3	0.16	0.73	0.47	0.42	1.26	0.21	0.49	0.45	0.99	0.33	0.76	0.26	1.09	0.3
275	0.41	0.47	0.26	0.35	0.28	0.46	0.49	0.32	0.18	0.53	0.3	0.16	0.7	0.45	0.44	1.28	0.21	0.5	0.46	0.97	0.33	0.75	0.28	1.1	0.31
276	0.4	0.46	0.25	0.32	0.29	0.44	0.48	0.31	0.18	0.54	0.3	0.16	0.68	0.48	0.44	1.27	0.22	0.51	0.47	0.98	0.35	0.76	0.29	1.1	0.31
277	0.39	0.46	0.28	0.34	0.29	0.45	0.49	0.33	0.18	0.53	0.3	0.15	0.74	0.51	0.45	1.26	0.21	0.5	0.45	0.97	0.34	0.76	0.29	1.12	0.31
278	0.38	0.47	0.28	0.32	0.28	0.44	0.5	0.31	0.18	0.54	0.3	0.15	0.7	0.46	0.42	1.26	0.21	0.51	0.45	0.98	0.35	0.75	0.28	1.13	0.32
279	0.38	0.47	0.29	0.33	0.27	0.48	0.49	0.32	0.19	0.55	0.31	0.15	0.69	0.46	0.4	1.25	0.21	0.51	0.46	0.97	0.35	0.75	0.27	1.11	0.32
280	0.37	0.48	0.28	0.35	0.28	0.51	0.49	0.33	0.2	0.54	0.31	0.15	0.69	0.5	0.42	1.26	0.2	0.49	0.45	0.97	0.34	0.75	0.3	1.12	0.33
281	0.36	0.49	0.3	0.35	0.28	0.52	0.51	0.34	0.21	0.54	0.32	0.16	0.75	0.56	0.46	1.21	0.19	0.49	0.45	0.96	0.34	0.74	0.28	1.11	0.31
282	0.35	0.49	0.28	0.33	0.28	0.53	0.5	0.33	0.23	0.54	0.33	0.15	0.73	0.52	0.45	1.19	0.2	0.48	0.46	0.97	0.33	0.74	0.29	1.09	0.32
283	0.34	0.48	0.29	0.35	0.28	0.54	0.5	0.35	0.22	0.54	0.34	0.15	0.74	0.5	0.45	1.19	0.2	0.48	0.46	0.97	0.36	0.75	0.28	1.1	0.33
284	0.33	0.49	0.29	0.32	0.28	0.54	0.49	0.33	0.23	0.57	0.36	0.15	0.74	0.5	0.47	1.19	0.19	0.48	0.46	0.97	0.35	0.76	0.32	1.09	0.33
285	0.32	0.49	0.29	0.33	0.28	0.52	0.48	0.33	0.24	0.57	0.37	0.15	0.74	0.51	0.48	1.14	0.2	0.48	0.46	0.96	0.34	0.75	0.31	1.07	0.32
286	0.32	0.5	0.28	0.32	0.28	0.53	0.47	0.32	0.24	0.57	0.37	0.15	0.72	0.51	0.46	1.15	0.2	0.48	0.45	0.97	0.36	0.77	0.32	1.08	0.32
287	0.31	0.51	0.28	0.33	0.29	0.53	0.48	0.31	0.25	0.55	0.37	0.15	0.75	0.52	0.46	1.11	0.19	0.47	0.45	0.95	0.35	0.76	0.31	1.07	0.31
288	0.32	0.5	0.27	0.34	0.29	0.55	0.48	0.3	0.27	0.55	0.38	0.15	0.76	0.52	0.47	1.12	0.2	0.47	0.46	0.95	0.36	0.77	0.32	1.06	0.32
289	0.31	0.51	0.26	0.32	0.28	0.55	0.46	0.31	0.27	0.55	0.38	0.15	0.73	0.5	0.45	1.1	0.19	0.47	0.46	0.94	0.34	0.78	0.33	1.06	0.32
290	0.32	0.49	0.29	0.33	0.29	0.56	0.46	0.29	0.28	0.55	0.38	0.16	0.74	0.5	0.48	1.06	0.19	0.46	0.45	0.95	0.35	0.78	0.34	1.05	0.32
291	0.32	0.49	0.29	0.3	0.28	0.54	0.47	0.3	0.28	0.55	0.39	0.15	0.75	0.49	0.45	1.05	0.19	0.46	0.47	0.95	0.33	0.79	0.31	1.05	0.33
292	0.33	0.47	0.28	0.31	0.28	0.55	0.47	0.29	0.29	0.55	0.4	0.15	0.73	0.52	0.46	1.03	0.18	0.46	0.46	0.95	0.31	0.79	0.32	1.04	0.32
293	0.35	0.49	0.3	0.31	0.29	0.52	0.46	0.29	0.28	0.54	0.4	0.15	0.69	0.5	0.46	1	0.19	0.45	0.46	0.92	0.33	0.77	0.32	1.04	0.32
294	0.36	0.48	0.28	0.32	0.29	0.53	0.47	0.28	0.3	0.55	0.41	0.15	0.72	0.48	0.5	1.03	0.2	0.46	0.47	0.93	0.3	0.77	0.35	1.04	0.33
295	0.34	0.48	0.29	0.29	0.28	0.49	0.45	0.28	0.29	0.56	0.42	0.15	0.69	0.5	0.46	1.04	0.2	0.45	0.47	0.93	0.34	0.79	0.35	1.05	0.33
296	0.36	0.49	0.29	0.33	0.28	0.5	0.45	0.27	0.3	0.56	0.43	0.16	0.72	0.48	0.5	1	0.2	0.44	0.47	0.9	0.29	0.77	0.32	1.03	0.33
297	0.36	0.49	0.3	0.31	0.28	0.49	0.45	0.27	0.31	0.58	0.44	0.17	0.75	0.51	0.48	1.01	0.2	0.45	0.46	0.93	0.3	0.77	0.32	1.03	0.34
298	0.36	0.49	0.29	0.32	0.29	0.5	0.45	0.28	0.32	0.61	0.46	0.17	0.73	0.51	0.47	0.97	0.21	0.44	0.46	0.9	0.3	0.78	0.32	1.01	0.33
299	0.3	0.45	0.25	0.28	0.24	0.48	0.41	0.24	0.27	0.57	0.43	0.13	0.66	0.46	0.46	0.94	0.2	0.44	0.46	0.91	0.29	0.78	0.3	1.01	0.34
300	0.29	0.44	0.25	0.29	0.24	0.49	0.41	0.24	0.26	0.56	0.43	0.13	0.69	0.49	0.45	0.95	0.2	0.44	0.45	0.9	0.28	0.77	0.32	1	0.34
301	0.29	0.45	0.25	0.28	0.24	0.49	0.42	0.23	0.27	0.58	0.45	0.13	0.67	0.45	0.43	0.93	0.2	0.43	0.45	0.9	0.25	0.76	0.3	0.99	0.33
302	0.29	0.44	0.25	0.3	0.23	0.48	0.42	0.23	0.27	0.58	0.45	0.14	0.69	0.45	0.45	0.96	0.22	0.45	0.46	0.9	0.26	0.79	0.31	0.99	0.34
303	0.29	0.45	0.25	0.3	0.24	0.48	0.41	0.23	0.27	0.59	0.46	0.14	0.7	0.48	0.46	0.93	0.21	0.44	0.46	0.88	0.26	0.78	0.31	0.97	0.35
304	0.29	0.46	0.26	0.34	0.24	0.49	0.41	0.23	0.28	0.6	0.45	0.14	0.67	0.47	0.47	0.91	0.2	0.44	0.45	0.89	0.25	0.78	0.31	0.99	0.36
305	0.29	0.46	0.25	0.31	0.24	0.5	0.41	0.22	0.29	0.59	0.47	0.15	0.7	0.46	0.46	0.92	0.21	0.43	0.45	0.89	0.24	0.8	0.31	0.98	0.36
306	0.29	0.46	0.26	0.3	0.26	0.49	0.41	0.23	0.29	0.58	0.49	0.16	0.72	0.46	0.46	0.89	0.21	0.44	0.44	0.9	0.25	0.78	0.3	0.96	0.35
307	0.29	0.49	0.26	0.32	0.25	0.49	0.42	0.22	0.29	0.58	0.5	0.18	0.71	0.46	0.46	0.86	0.21	0.44	0.44	0.88	0.24	0.78	0.29	0.95	0.35
308	0.29	0.48	0.26	0.32	0.25	0.5	0.4	0.24	0.29	0.59	0.5	0.17	0.67	0.46	0.48	0.87	0.2	0.44	0.43	0.87	0.23	0.79	0.29	0.95	0.35
309	0.29	0.5	0.24	0.31	0.24	0.5	0.43	0.25	0.29	0.59	0.51	0.17	0.71	0.46	0.45	0.86	0.21	0.43	0.44	0.86	0.23	0.79	0.29	0.95	0.35
310	0.28	0.51	0.25	0.32	0.25	0.49	0.45	0.24	0.31	0.6	0.51	0.18	0.69	0.46	0.49	0.87	0.21	0.43	0.43	0.86	0.21	0.79	0.29	0.94	0.35
311	0.29	0.51	0.24	0.32	0.25	0.5	0.44	0.24	0.31	0.6	0.52	0.17	0.66	0.49	0.46	0.9	0.21	0.44	0.44	0.86	0.23	0.79	0.29	0.93	0.35
312	0.31	0.54	0.25	0.31	0.25	0.53	0.46	0.23	0.31	0.61	0.54	0.18	0.66	0.46	0.47	0.86	0.21	0.42	0.43	0.85	0.22	0.8	0.27	0.91	0.35
313	0.31	0.53	0.24	0.32	0.26	0.52	0.47	0.24	0.31	0.59	0.55	0.17	0.7	0.48	0.48	0.85	0.22	0.43	0.44	0.84	0.21	0.81	0.29	0.9	0.34
314	0.3	0.53	0.25	0.32	0.28	0.53	0.48	0.24	0.33	0.58	0.56	0.18	0.7	0.47	0.48	0.84	0.22	0.43	0.42	0.85	0.19	0.8	0.31	0.89	0.35
315	0.3	0.53	0.24	0.31	0.27	0.54	0.47	0.24	0.32	0.6	0.56	0.17	0.69	0.49	0.48	0.84	0.21	0.43	0.43	0.84	0.19	0.8	0.28	0.88	0.35
316	0.32	0.55	0.24	0.33	0.26	0.53	0.48	0.23	0.32	0.6	0.58	0.17	0.7	0.46	0.45	0.85	0.23	0.44	0.45	0.85	0.22	0.8	0.31	0.88	0.35
317	0.31	0.55	0.23	0.32	0.26	0.54	0.46	0.24	0.32	0.6	0.58	0.18	0.66	0.4	0.45	0.84	0.23	0.44	0.44	0.84	0.2	0.79	0.31	0.86	0.35
318	0.32	0.59	0.24	0.32	0.26	0.55	0.48	0.25	0.33	0.61	0.6	0.18	0.71	0.47	0.48	0.83	0.22	0.44	0.43	0.86	0.18	0.79	0.3	0.85	0.36
319	0.32	0.59	0.23	0.34	0.26	0.55	0.47	0.24	0.34	0.61	0.61	0.18	0.72	0.44	0.51	0.82	0.23	0.44	0.43	0.86	0.17	0.79	0.29	0.85	0.36
320	0.32	0.6	0.25	0.32	0.26	0.54	0.48	0.22	0.34	0.6	0.61	0.19	0.69	0.42	0.46	0.82	0.23	0.44	0.42	0.86	0.17	0.79	0.29	0.83	0.37

## Sheet: ED Fig4e
PEAK	WT	2.1	2.2	OSCA2.1 osca2.1/2.2	OSCA2.2 osca2.1/2.2
	4.26	7.76	10.32	3.3	7.25
	2.84	6.4	9.45	5.87	8.52
	2.3	6.89	10.28	9.12	7.61
	2.9	3.96	10.86	5.69	5.76
	4.75	4.22	7.71	5.32	6.25
	2.86	8.57	4.21	5.14	6.5
	3.25	2.95	2.98	5.22	9.04
	3.68	5.57	2.88	4.36	8
	6.71	5.44	5.46	5.46	5.74
	8.46	5.48	5.92	6.22	8.39
	5.89	3.25	6.32	4.81	6.98
	7.6	4.45	4.71	8.15	6.35
	9.54	3.28	5.15	5.5	5.3
	10.11	4.57	5.2	6.08	3.75
	8.21	4.18	5.41	5.36	6.59
	8.5	3.96	4.69	6.23	5.06
	6.16	4.88	4.68	5.21	4.92
	6.38	7.36	4.99	3.44	7.63
	6.85	5.6	5.02	6.73	6.4
	5.59	4.47	5.9	5.49	5.76
	6.07	6.19	3.89	5.53	2.34
	5.04	7.73	2.88	4.68	7.44
	3.73	5.42	3.59	7.28	5.2
	6.27	5.15	3.86	5.6	4.89
	2.92	3.4		7.25	6.4
	4.7	7.62		5.76
	6.88	4.25		5.02
	5.42	4.2		8.09
	5.8	6.34		5.73
	3.74	5.07		6.47
