# Supplementary material for: Osmosensor-mediated control of Ca2+ spiking in pollen germination
Source: Nature. 2024 May 22;629(8014):1118–25. doi: 10.1038/s41586-024-07445-6 (PMC11136663; doi:10.1038/s41586-024-07445-6)
Supplement: Supplementary file 15 — Source Data Extended Data Fig. 5 [file 41586_2024_7445_MOESM15_ESM.xlsx]

## Sheet: ED Fig5c
time (s)	pcDNA3.2-1	pcDNA3.2-2	pcDNA3.2-3	pcDNA3.2-4	pcDNA3.2-5	pcDNA3.2-6	pcDNA3.2-7	pcDNA3.2-8	pcDNA3.2-9	pcDNA3.2-10	pcDNA3.2-11	pcDNA3.2-12	pcDNA3.2-13	pcDNA3.2-14	pcDNA3.2-15	pcDNA3.2-16	pcDNA3.2-17	pcDNA3.2-18	pcDNA3.2-19	pcDNA3.2-20	pcDNA3.2-21	pcDNA3.2-22	pcDNA3.2-23	pcDNA3.2-24	pcDNA3.2-25	pcDNA3.2-26	pcDNA3.2-27	pcDNA3.2-28	pcDNA3.2-29	pcDNA3.2-30	pcDNA3.2-31	pcDNA3.2-32	pcDNA3.2-33	pcDNA3.2-34	pcDNA3.2-35	pcDNA3.2-36	pcDNA3.2-37	pcDNA3.2-38	pcDNA3.2-39	pcDNA3.2-40	pcDNA3.2-41	pcDNA3.2-42	pcDNA3.2-43	pcDNA3.2-44	pcDNA3.2-45	pcDNA3.2-46	pcDNA3.2-47	pcDNA3.2-48	pcDNA3.2-49
0	0.51	0.62	0.6	0.51	0.57	0.59	0.65	0.63	0.51	0.54	0.57	0.54	0.53	0.54	0.63	0.59	0.54	0.54	0.57	0.53	0.59	0.66	0.56	0.57	0.62	0.65	0.72	0.56	0.54	0.62	0.57	0.53	0.62	0.57	0.59	0.54	0.69	0.59	0.54	0.63	0.32	0.57	0.54	0.57	0.54	0.65	0.57	0.56	0.62
10	0.54	0.63	0.6	0.56	0.57	0.63	0.62	0.59	0.53	0.5	0.62	0.56	0.56	0.56	0.65	0.56	0.59	0.57	0.57	0.54	0.56	0.66	0.59	0.56	0.6	0.65	0.66	0.54	0.56	0.57	0.65	0.53	0.62	0.56	0.59	0.56	0.63	0.62	0.56	0.56	0.42	0.59	0.59	0.54	0.59	0.57	0.6	0.59	0.59
20	0.6	0.6	0.6	0.6	0.6	0.6	0.6	0.6	0.6	0.6	0.6	0.6	0.6	0.6	0.6	0.6	0.6	0.6	0.6	0.6	0.6	0.6	0.6	0.6	0.6	0.6	0.6	0.6	0.6	0.6	0.6	0.6	0.6	0.6	0.6	0.6	0.6	0.6	0.6	0.6	0.6	0.6	0.6	0.6	0.6	0.6	0.6	0.6	0.6
30	0.92	0.83	0.69	0.86	1.3	0.88	0.8	0.8	0.83	0.79	0.98	0.91	0.91	0.82	0.95	0.85	0.69	0.92	0.68	0.44	1.12	0.88	0.92	0.86	0.82	1.1	0.94	0.83	0.79	0.63	1.51	0.76	0.77	0.86	0.74	0.74	0.8	0.76	0.74	0.91	0.79	0.68	0.83	0.71	0.86	0.82	0.69	0.71	0.76
40	1.15	1.57	0.82	1.16	1.62	1.13	1.06	1.01	0.86	1.03	1.4	1.22	1.37	1.12	1.24	0.92	0.85	1.28	0.88	0.57	1.69	1.24	1.16	1.12	1.09	1.34	1.22	1	1.16	0.86	2.01	0.98	0.94	1.01	1	0.83	1.09	1.06	0.94	0.97	0.94	0.88	0.97	0.95	1.01	1.07	0.82	0.8	0.89
50	1.19	1.9	0.88	1.31	1.59	1.13	1.15	1.21	1.03	1.13	1.45	1.39	1.36	1.16	1.37	1.04	0.91	1.25	0.88	0.57	1.96	1.33	1.25	1.34	1.18	1.25	1.13	1	1.3	0.86	2.16	1.09	1.09	0.98	1.03	0.92	1.12	1.07	0.94	0.92	0.94	0.91	1.06	0.95	0.98	1.12	0.85	0.85	1
60	1.18	1.96	0.88	1.46	1.46	1.18	1.18	1.27	1.01	1.18	1.42	1.49	1.46	1.3	1.39	1.09	0.94	1.37	0.89	0.62	2.01	1.39	1.13	1.39	1.21	1.19	1.18	1.06	1.46	0.92	2.25	1.13	1.13	0.94	1.06	0.92	1.03	1.15	1.04	0.97	0.98	0.97	1.21	0.94	1.01	1.25	0.98	0.85	1.09
70	1.37	2.02	0.95	1.54	1.54	1.19	1.27	1.3	1.06	1.16	1.53	1.53	1.49	1.43	1.63	1.22	0.98	1.4	1.04	0.72	2.25	1.48	1.31	1.46	1.27	1.28	1.22	1.15	1.57	0.94	2.51	1.31	1.16	0.91	1.15	0.98	1.13	1.21	1.04	1.09	1.06	1.07	1.24	1.01	1.1	1.39	1.06	0.92	1.12
80	1.69	2.08	1.01	1.75	1.68	1.18	1.36	1.31	1.07	1.43	1.66	1.77	1.63	1.74	1.75	1.34	1.09	1.57	1.07	0.8	2.46	1.72	1.43	1.65	1.33	1.46	1.48	1.19	1.81	1.01	2.75	1.42	1.21	0.98	1.25	1.09	1.27	1.24	1.12	1.01	1.13	1.16	1.22	1.1	1.22	1.53	1.21	1.01	1.19
90	1.81	2.45	1.1	1.93	1.75	1.31	1.53	1.45	1.28	1.56	1.77	1.8	1.69	2.14	2.02	1.45	1.13	1.83	1.21	0.95	2.54	1.99	1.56	1.86	1.53	1.63	1.6	1.22	2.01	1.13	2.97	1.71	1.3	1.01	1.39	1.33	1.37	1.36	1.18	1.09	1.22	1.25	1.36	1.18	1.24	1.63	1.42	1.06	1.22
100	2.76	2.73	1.19	2.16	1.93	1.48	1.75	1.59	1.28	1.78	1.92	2.02	1.68	2.57	2.2	1.68	1.3	1.92	1.36	1.1	2.64	2.04	1.78	1.95	1.66	1.69	1.77	1.3	2.08	1.22	3.14	2.28	1.45	1.07	1.43	1.42	1.49	1.57	1.34	1.13	1.21	1.39	1.39	1.24	1.3	1.8	1.54	1.15	1.27
110	3.05	2.76	1.21	2.48	2.33	1.75	1.83	1.68	1.46	1.8	2.02	2.2	1.84	3.1	2.37	1.78	1.39	1.93	1.53	1.24	2.75	2.33	1.89	2.16	1.71	1.84	1.96	1.42	2.22	1.24	3.43	2.64	1.49	1.16	1.56	1.66	1.51	1.69	1.45	1.25	1.16	1.49	1.43	1.25	1.37	2.11	1.53	1.3	1.37
120	3.25	2.79	1.27	2.78	2.37	1.86	1.89	1.81	1.39	2.05	2.11	2.23	1.92	3.43	2.58	1.92	1.66	2.17	1.62	1.57	2.78	2.73	2.05	2.25	1.9	2.02	2.02	1.43	2.37	1.33	3.78	2.33	1.68	1.21	1.66	1.75	1.65	1.86	1.54	1.25	1.24	1.59	1.56	1.34	1.48	2.33	1.93	1.46	1.45
130	2.9	3.02	1.37	3.07	2.54	1.83	2.22	1.9	1.45	2.23	2.23	2.58	2.19	3.29	2.78	2.07	1.92	2.36	1.83	1.66	2.88	2.84	2.16	2.37	1.99	2.04	2.01	1.43	2.69	1.43	3.97	2.16	1.84	1.19	1.84	1.8	2.07	2.1	1.62	1.34	1.28	1.71	1.8	1.43	1.6	2.48	1.93	1.56	1.49
140	3	3.52	1.59	3.22	2.55	1.8	2.45	1.96	1.56	2.43	2.34	2.64	2.36	3.43	2.87	2.08	1.87	2.63	1.96	1.78	3.49	2.97	2.48	2.72	2.16	2.08	2.05	1.6	2.88	1.69	4.15	2.3	2.05	1.27	1.99	2.04	2.36	2.01	1.75	1.51	1.28	1.86	2.07	1.62	1.75	2.67	1.96	1.68	1.72
150	3.29	3.93	2.1	3.53	2.79	1.95	2.75	2.07	1.87	2.46	2.52	2.75	2.48	3.38	3.08	2.22	1.96	2.96	2.31	1.92	3.56	3.34	2.91	3.05	2.39	2.3	2.4	1.68	3.08	2.37	4.41	2.7	2.04	1.4	2.1	2.14	2.07	2.14	1.84	1.59	1.45	2.04	1.99	1.75	1.95	2.84	1.83	1.86	2.42
160	3.31	3.38	3.38	3.85	2.88	2.04	2.91	2.3	1.78	2.73	2.7	3.35	2.54	3.58	3.32	2.45	2.01	3.26	2.39	2.11	3.43	3.78	3.35	3.26	2.46	2.48	2.37	1.68	3.28	3.2	4.56	3.34	2.07	1.51	2.2	2.25	2.08	2.3	2.01	1.65	1.57	2.17	2.23	1.95	2.13	3.07	1.87	2.14	3.13
170	3.17	3.44	2.93	4.09	3.17	2.58	3.07	2.31	1.81	3.44	2.78	3.59	2.66	3.49	3.58	2.57	2.17	3.68	2.52	2.28	3.61	3.97	3.25	3.41	2.7	2.91	2.55	1.74	3.44	2.14	4.61	3.37	2.07	1.6	2.31	2.42	2.28	2.49	2.04	1.72	1.57	2.33	2.33	1.95	2.17	3.28	2.02	2.49	1.98
180	3.93	3.58	3.04	4.24	3.29	2.9	3.37	2.46	2.01	3.26	2.88	3.71	2.76	3.68	3.74	2.69	2.27	3.64	2.78	2.48	3.7	4.35	3.49	3.61	2.78	3.25	2.75	1.93	3.79	2.11	4.88	3.2	2.16	1.65	2.51	2.55	2.33	2.69	2.23	1.81	1.75	2.69	2.34	1.99	2.31	3.4	2.1	2.67	2.2
190	3.82	3.73	3.76	4.44	3.56	2.99	3.38	2.54	2.13	3.34	2.99	3.41	2.91	3.81	3.9	2.84	2.46	3.84	2.73	2.82	3.84	4.59	3.79	3.71	3	3.29	3	2.01	3.93	2.31	5.07	3.19	2.46	1.9	2.7	2.58	2.6	3.04	2.42	1.95	2.08	2.94	2.42	2.1	2.55	3.64	2.37	2.79	2.52
200	2.87	3.84	4.33	4.76	3.74	3.16	3.61	2.7	2.2	3.85	3.07	3.22	3.02	4.21	3.94	2.91	2.61	4.17	2.75	3.08	3.96	4.59	3.94	3.81	3.29	3.08	3.22	2.2	4.03	2.63	5.33	3.41	2.97	1.95	2.73	2.66	2.82	3.22	2.46	2.01	2.3	3.16	2.37	2.02	2.7	3.93	2.49	2.79	2.7
210	2.76	3.99	3.94	4.94	3.91	3.49	3.7	2.79	2.51	4.17	3.16	3.35	3.08	4.42	3.88	3	2.76	4.32	2.82	3.2	4.06	4.64	4.27	4.08	3.37	2.93	3.28	2.39	4.21	3.04	5.36	3.38	3.26	2.16	2.82	2.82	2.85	3.47	2.58	2.17	2.08	3.17	2.31	2.23	2.76	3.97	2.73	2.96	2.94
220	2.66	4.06	3.4	4.97	3.9	3.44	3.81	2.9	2.69	4.65	3.35	3.46	3.22	4.5	4.08	3.05	2.91	4.5	3.02	3.34	4.06	4.71	4.76	4.17	3.52	3.02	3.35	2.4	4.35	3.07	5.35	3.16	3.61	2.36	2.96	3.1	2.91	3.46	2.7	2.37	2.04	3.31	2.52	2.04	2.84	4.09	2.61	3.08	2.94
230	2.7	4.18	2.96	5.01	4.02	3.58	3.94	2.97	3	5.22	3.47	3.62	3.32	4.39	4.24	3.23	3	4.67	3.44	3.5	4	4.83	4.32	4.14	3.68	3.14	3.61	2.46	4.59	2.93	5.42	3.04	3.56	2.61	3.11	3.02	3.04	3.79	3.07	2.55	2.36	3.4	2.64	2.14	2.94	4.17	2.81	3.47	3.13
240	2.6	4.21	3	5.15	4.06	3.73	4.09	3.16	3.29	5.32	3.7	3.81	3.56	4.42	4.53	3.34	3.11	4.79	3.58	3.78	4.08	4.95	4.32	4.23	3.68	3.34	3.82	2.49	4.71	2.66	5.39	3.23	2.99	2.9	3.26	3.13	3.1	4.23	3.11	2.57	2.54	3.71	2.7	2.13	3.23	4	3.23	3.68	3.16
250	2.69	4.2	3.2	5.18	4.05	3.85	4.11	3.37	3.47	5.33	3.79	4.03	3.68	4.51	4.35	3.49	3.22	4.88	3.58	3.88	4.2	5.13	4.2	4.42	3.82	3.49	3.97	2.82	4.76	2.63	5.5	3.28	2.7	3.13	3.49	3.25	3.19	4.24	3.34	2.51	2.66	3.79	2.88	2.16	3.37	4.3	3.55	3.79	3.32
260	2.84	4.3	3.5	5.3	4.3	4.03	4.17	3.5	3.73	5.63	3.84	4.11	3.71	4.56	4.44	3.65	3.4	4.98	3.67	4	4.17	5.22	4.06	4.56	4.08	3.68	3.9	2.85	4.97	2.78	5.57	3.29	2.7	3.61	3.58	3.38	3.32	4.35	3.25	2.6	2.78	3.94	3.19	2.33	3.64	4.41	4.05	3.88	3.41
270	3.11	4.27	3.61	5.38	4.58	4.2	4.32	3.78	4.17	5.78	3.94	4.05	3.87	4.67	4.44	4.03	3.5	4.95	3.88	4.26	4.18	5.32	3.99	4.74	4.36	3.81	4.06	3.32	5.12	2.94	5.63	3.44	2.81	3.93	3.65	3.41	3.41	4.42	3.46	3.17	2.94	4.08	3.31	2.45	3.68	4.44	3.67	3.91	3.49
280	4.26	4.27	3.81	5.25	4.7	4.3	4.3	3.97	4.48	5.62	4.02	3.97	4.03	4.7	4.53	4.03	3.68	5.18	4.21	4.35	4.09	5.35	4.21	4.94	4.64	4.03	4.09	3.22	5.09	3.08	5.9	3.31	2.96	4.18	3.68	3.47	3.44	4.47	3.47	3.35	3.1	4.15	3.29	2.73	3.67	4.44	3.64	4.12	3.34
290	4.51	4.35	4.08	5.45	4.98	4.47	4.36	4.05	4.89	5.42	4.11	3.91	3.99	4.73	4.65	4.03	3.9	5.19	4.33	4.56	4.03	5.45	4.38	4.97	4.7	4.36	4.24	3.52	5.13	3.13	6.06	3.22	3.19	4.35	3.74	3.4	3.44	4.51	3.53	3.23	3.49	4.08	3.19	2.88	3.88	4.61	4.12	4.38	3.32
300	4.18	4.42	4.41	5.57	5.1	4.85	4.36	4.14	4.86	5.27	4.3	3.96	4.08	4.86	4.68	4.12	3.99	5.09	4.41	4.59	4.05	5.65	4.58	4.98	4.77	4.53	4.38	3.61	5.1	3.37	6.22	3.56	3.37	4.42	3.79	3.53	3.55	4.61	3.9	3.44	3.93	4.14	3.52	3.16	4.12	4.8	4.89	4.32	3.59
310	3.7	4.42	4.65	5.45	5.25	5.3	4.74	4.24	4.8	5.21	4.42	3.94	4.14	4.8	4.64	4.09	4.27	4.8	4.44	4.58	4.09	5.78	4.86	5.27	4.92	4.5	4.45	3.82	5.18	3.71	6.18	3.71	3.85	4.73	3.79	3.56	3.58	4.62	4.36	3.53	4.09	4.12	3.65	3.19	4.33	4.97	4.85	4.42	3.76
320	3.5	4.5	4.79	5.5	5.44	5.54	4.82	4.53	5.36	5.45	4.45	4.03	4.29	4.79	4.7	4.29	4.42	4.8	4.58	4.74	4	5.8	4.61	5.42	4.98	4.68	4.67	4.47	5.21	4.33	6.28	3.71	4.47	4.62	3.91	3.67	3.64	4.73	4.36	4.03	3.88	4.21	3.85	3.25	4.53	4.89	3.84	4.62	3.96
[truncated: 11 more columns]

## Sheet: ED Fig5d
time (s)	TRPV4-1	TRPV4-2	TRPV4-3	TRPV4-4	TRPV4-5	TRPV4-6	TRPV4-7	TRPV4-8	TRPV4-9	TRPV4-10	TRPV4-11	TRPV4-12	TRPV4-13	TRPV4-14	TRPV4-15	TRPV4-16	TRPV4-17	TRPV4-18	TRPV4-19	TRPV4-20	TRPV4-21	TRPV4-22	TRPV4-23	TRPV4-24	TRPV4-25	TRPV4-26	TRPV4-27	TRPV4-28	TRPV4-29	TRPV4-30	TRPV4-31	TRPV4-32	TRPV4-33	TRPV4-34	TRPV4-35	TRPV4-36	TRPV4-37	TRPV4-38	TRPV4-39	TRPV4-40	TRPV4-41	TRPV4-42	TRPV4-43	TRPV4-44	TRPV4-45	TRPV4-46	TRPV4-47	TRPV4-48	TRPV4-49
0	0.45	0.59	0.57	0.35	0.63	0.47	0.59	0.57	0.48	0.53	0.59	0.6	0.62	0.6	0.62	0.54	0.57	0.57	0.59	0.68	0.62	0.6	0.56	0.56	0.53	0.59	0.54	0.57	0.57	0.5	0.6	0.6	0.6	0.62	0.53	0.54	0.57	0.65	0.62	0.79	0.41	0.63	0.65	0.51	0.6	0.59	0.6	0.48	0.56
10	0.54	0.63	0.59	0.5	0.6	0.5	0.54	0.6	0.65	0.5	0.59	0.59	0.65	0.62	0.59	0.54	0.57	0.56	0.54	0.6	0.62	0.59	0.59	0.56	0.54	0.6	0.59	0.57	0.57	0.54	0.6	0.57	0.6	0.59	0.56	0.59	0.59	0.63	0.65	0.62	0.47	0.63	0.63	0.57	0.54	0.57	0.62	0.54	0.57
20	0.6	0.6	0.6	0.6	0.6	0.6	0.6	0.6	0.6	0.6	0.6	0.6	0.6	0.6	0.6	0.6	0.6	0.6	0.6	0.6	0.6	0.6	0.6	0.6	0.6	0.6	0.6	0.6	0.6	0.6	0.6	0.6	0.6	0.6	0.6	0.6	0.6	0.6	0.6	0.6	0.6	0.6	0.6	0.6	0.6	0.6	0.6	0.6	0.6
30	6.39	1.01	0.98	7.53	5.53	6.61	1.18	1.03	6.89	0.86	1.56	1.09	1	0.86	0.91	7.16	0.86	0.94	0.86	5.19	1.09	1.09	0.77	0.97	3.07	1.25	1.1	0.98	1.22	2.33	1.03	1.19	1.03	1.33	1.04	6.52	0.82	1.15	3.37	1.87	1.92	1.16	0.83	0.86	0.77	1.01	0.89	1.42	0.33
40	8.32	1.74	1.22	9.36	8.71	10.09	1.83	2.1	9.91	1.21	2.1	4.88	2.17	1.72	1.01	10.15	1.12	1.27	1.21	9.21	1.78	3.29	0.95	1.54	7.78	2.52	1.66	2.51	2.27	10.75	1.51	1.63	1.36	2.46	1.42	10.19	1.24	2.43	5.09	5.04	3.5	1.68	1.18	1.99	1.72	1.07	1.62	2.27	1.99
50	8.49	8.7	2.64	9.72	10.21	11.02	2.81	3.46	11.36	2.25	3.22	9.2	5.71	1.99	1.27	11.17	1.54	2.01	1.46	11.34	2.49	9.04	1.3	2.45	9.8	4	2.78	6.96	6.89	12.37	1.86	2.2	1.98	4.86	1.9	11.67	2.37	6.69	6.72	6.54	4.53	2.49	1.83	3.82	4.29	1.45	3.41	3.81	3.56
60	8.67	11.69	6.07	10.07	10.69	11.29	4.65	4.98	11.94	7.46	5.47	11.25	9.68	2.82	1.48	11.81	2.91	4.12	2.34	12.82	5	11.17	2.07	7.17	10.68	6.52	5.74	9.71	9.82	13.3	3.26	2.67	3.87	8.34	2.91	12.94	3.94	8.61	8.21	7.96	5.68	3.96	2.61	5.75	7.49	1.89	6.24	5.42	5.03
70	8.77	13.14	9.04	10.48	11.14	11.54	7.16	8.02	11.78	9.62	9.3	12.97	11.48	3.87	1.98	12.44	3.73	7.58	7.2	13.47	9.18	12.55	3.79	10	11.84	9.77	7.44	11.4	10.9	13.68	6.63	3.62	7.04	10.84	4.71	13.97	6.48	10.01	9.29	9.08	6.87	6.15	3.9	7.5	9.38	7.79	8.32	6.19	6.55
80	9.04	13.64	11.19	10.74	11.49	11.72	9.12	11.46	12.02	11.33	11.97	14.16	12.41	9.14	4.82	12.91	5.6	9.65	10.13	13.92	11.72	13.26	5.51	11.87	12.53	11.81	8.98	12.59	11.84	14.13	7.84	6.31	8.34	12	6.25	13.88	9.17	11.39	10.06	10.04	7.46	8.29	5.42	9	11.07	8.79	9.94	6.57	7.73
90	9.44	14.47	13.94	11.07	11.99	12	11.19	13.12	12.31	12.67	14.16	14.72	13.21	11.84	9.56	13.51	7.75	11.29	12.17	14.04	13.06	13.89	7.49	13.21	13.05	12.76	10.95	13.29	13.14	14.38	8.92	8.27	9.44	12.64	7.34	13.38	10.27	12.4	10.63	10.89	8.77	10.15	7.5	9.88	12.16	10.27	11.17	7.41	8.61
100	9.89	14.78	15.43	10.99	12.19	12.19	13.26	13.67	12.44	13.53	15.27	15.12	13.7	14.09	11.51	13.71	9.54	12.31	13.33	14.19	13.51	14.3	9.82	14	13.51	13.3	12.14	13.44	14.21	14.57	9.92	9.72	10.4	12.87	8.17	13.21	11.93	12.91	11.14	11.6	9.92	11.46	9.8	10.36	12.79	11.34	11.64	8.14	8.95
110	10.03	15.48	15.89	10.95	12.43	12.53	15.76	13.98	12.61	14.09	15.75	15.4	14.36	15.25	13.11	14.13	12.38	13.15	14.07	14.6	13.76	14.51	11.05	14.44	13.86	13.56	12.97	13.73	15.05	14.95	11.01	12.2	10.99	13.14	9.42	13.36	13.27	13.27	11.58	12.11	11.02	11.99	11.93	10.95	13.2	11.96	12.4	8.74	9.17
120	10.01	15.51	15.98	10.93	12.64	12.61	16.26	14.42	12.93	14.27	16.14	15.46	14.51	15.72	14.19	14.38	14.3	14.06	14.45	14.81	14.12	14.69	11.81	14.6	14.09	13.82	13.45	14.09	15.52	15.1	11.75	13.17	11.58	13.33	13.3	13.57	14.12	13.5	11.88	12.28	11.91	12.61	13.33	11.07	13.32	12	12.62	10.3	9.32
130	10.12	15.63	16.41	10.99	12.71	12.65	16.52	14.63	13.12	14.53	16.56	15.6	14.74	16.05	14.68	14.83	15.39	14.5	14.72	15.02	14.45	14.57	12.32	14.66	14.3	13.95	13.71	14.42	15.48	15.07	12.34	13.97	12.03	13.54	14.06	13.92	14.57	13.94	12.08	12.44	12.64	12.94	13.8	11.28	13.39	12.25	12.84	12.19	9.47
140	10.3	15.69	16.78	11.08	12.73	12.58	16.49	14.56	13.14	14.83	16.85	15.51	15.18	16.55	14.98	14.95	15.89	14.68	14.92	15.21	14.51	14.42	12.68	14.78	14.19	14.22	13.94	14.6	15.36	15.19	12.71	14.65	12.2	13.71	14.07	13.94	14.68	14.18	12.35	12.58	13.05	13.12	14.03	11.31	13.64	12.38	12.82	13.51	9.83
150	10.46	15.54	16.9	11.01	12.91	12.35	16.55	14.78	13.27	15.15	16.97	15.82	15.3	16.72	14.99	15.07	15.92	14.95	15.22	15.37	14.54	14.36	13.03	14.77	14.42	14.35	13.95	14.59	15.21	15.3	13.08	14.78	12.53	13.86	14.24	14.1	14.87	14.19	12.5	12.52	13.45	13.42	14.25	11.45	13.91	12.61	13.08	14.38	9.97
160	10.62	15.54	16.93	11.19	12.77	12.34	16.47	14.81	13.51	15.13	17.06	15.75	15.39	16.94	14.84	15.07	16.11	15.07	15.37	15.45	14.66	14.22	13.17	14.65	14.47	14.54	14.07	14.81	15.07	15.49	13.26	14.89	12.8	14.01	14.31	14.19	15.04	14.31	12.61	12.43	13.83	13.51	14.39	11.55	14.07	12.77	13.24	14.57	10.04
170	10.74	15.37	16.79	11.04	12.82	12.31	16.56	14.86	13.47	15.18	17.17	15.72	15.33	17.24	14.74	15.28	16.28	15.21	15.42	15.52	14.69	13.97	12.97	14.75	14.51	14.45	14.18	14.9	15.04	15.63	13.26	14.78	12.76	13.97	14.45	14.21	15.13	14.45	12.62	12.4	14.18	13.59	14.6	11.52	14.42	12.91	13.3	14.62	9.98
180	10.77	15.3	16.81	10.99	12.85	12.02	16.29	14.84	13.54	14.99	17.03	15.42	15.39	17.23	14.84	15.16	16.38	15.39	15.3	15.45	14.66	13.95	13.11	14.45	14.65	14.39	14.13	14.9	14.99	15.72	13.18	14.83	12.93	13.98	14.56	14.16	15.25	14.36	12.61	12.28	14.47	13.56	14.71	11.46	14.44	13.2	13.27	14.71	9.92
190	10.69	15.31	16.5	10.99	13	12.19	16.4	14.86	13.5	15.21	17.21	15.39	15.46	17.24	14.75	15.37	16.4	15.46	15.3	15.67	14.56	14	13.11	14.59	14.56	14.48	14.09	14.89	14.8	15.67	13.38	14.95	12.79	14.06	14.63	14.1	15.48	14.48	12.59	12.19	14.78	13.53	14.74	11.46	14.63	13.32	13.33	14.69	10
200	10.9	15.28	16.13	11.01	13.02	11.97	16.56	14.77	13.53	15.04	16.99	15.43	15.39	17.11	14.92	15.24	16.28	15.3	15.28	15.64	14.5	13.88	13.12	14.59	14.41	14.45	13.94	14.84	14.78	15.81	13.33	15.01	12.85	14.01	14.71	13.95	15.57	14.53	12.59	11.88	14.9	13.48	14.59	11.4	14.63	13.42	13.39	14.78	10.19
210	10.81	15.1	15.69	10.93	12.85	11.84	16.44	14.75	13.57	15.19	17	15.25	15.34	17.02	14.87	15.13	16.4	15.46	15.4	15.6	14.56	14.04	13.14	14.66	14.48	14.48	13.95	14.86	14.74	15.75	13.39	15.07	12.76	13.94	14.71	13.95	15.58	14.69	12.64	11.91	15.25	13.27	14.56	11.19	14.74	13.32	13.51	14.86	10.25
220	10.8	15.25	15.58	10.92	12.88	11.63	16.59	14.71	13.48	15.18	16.93	15.28	15.43	16.82	14.93	15.24	16.26	15.28	15.24	15.6	14.42	13.92	13.14	14.56	14.36	14.44	13.94	14.92	14.68	15.84	13.32	15.02	12.84	14.01	14.71	13.88	15.6	14.57	12.53	11.7	15.39	13.23	14.6	11.1	14.93	13.53	13.53	14.86	10.22
230	10.86	15.54	15.46	10.86	12.9	11.45	16.23	14.59	13.54	15.25	16.5	15.19	15.37	16.61	15.05	15.25	16.34	15.33	14.96	15.57	14.47	14.07	13.09	14.51	14.54	14.25	14.03	14.75	14.69	15.78	13.39	15.04	12.7	14.07	14.84	13.83	15.78	14.65	12.4	11.49	15.61	12.93	14.57	10.68	14.93	13.82	13.47	14.83	10.18
240	10.93	15.24	15.18	10.83	12.73	11.08	16.47	14.6	13.54	15.3	16.55	15.05	15.19	16.47	14.95	15.12	16.34	15.28	14.93	15.51	14.5	14.27	13.24	14.41	14.44	14.21	14.01	14.62	14.66	15.79	13.29	15.16	12.56	14.06	14.93	13.79	15.82	14.8	12.4	11.54	15.51	12.77	14.53	10.55	15.1	13.88	13.65	14.93	10.12
250	10.89	15.28	15.52	10.78	12.71	10.68	16.41	14.63	13.47	15.13	16.5	14.95	15.12	16.46	15.07	15.16	16.32	15.3	14.84	15.75	14.5	14.22	13.32	14.44	14.6	14.3	14.06	14.72	14.86	15.82	13.29	14.95	12.53	13.98	15.07	13.7	16.01	14.9	12.49	11.72	15.66	12.84	14.38	10.21	14.81	13.85	13.57	14.87	10.21
260	10.77	15.07	15.48	10.78	12.71	10.62	16.31	14.6	13.73	15.27	16.41	14.84	15.08	16.34	15.04	15.01	15.92	15.22	14.9	15.67	14.5	14.45	13.3	14.42	14.54	14.39	14.03	14.53	14.63	15.87	13.23	14.92	12.41	13.88	15.04	13.54	15.92	14.84	12.41	11.46	15.67	12.65	14.41	9.82	15.02	13.97	13.45	14.92	10.03
270	10.78	15.1	15.33	10.78	12.49	10.45	16.02	14.6	13.61	15.39	16.19	14.9	14.84	16.32	14.86	14.86	15.82	15.24	14.83	15.61	14.62	14.62	13.33	14.35	14.42	14.3	13.97	14.41	14.93	15.86	13.26	14.95	12.26	13.85	14.95	13.41	15.93	14.8	12.52	11.22	15.76	12.47	14.39	9.56	15.05	13.7	13.5	14.92	10.13
280	10.89	15.27	15.45	10.69	12.38	10.19	15.72	14.62	13.57	15.37	16.32	14.96	14.66	16.56	14.96	14.93	15.66	15.33	14.9	15.49	14.51	14.65	13.15	14.15	14.51	14.21	13.92	14.18	14.87	15.84	13.15	14.92	12.05	13.77	15.02	13.38	16.04	14.72	12.5	10.95	15.81	12.34	14.31	9.08	15.07	13.65	13.65	14.87	9.95
290	10.77	15.12	15.15	10.59	12.41	10.04	15.79	14.63	13.64	15.31	16.25	14.81	14.83	16.23	14.99	14.86	15.58	15.19	15.1	15.18	14.6	14.5	13.02	14.38	14.54	14.35	13.91	13.92	14.9	15.81	13.11	14.81	11.9	13.68	15.01	13.15	15.87	14.86	12.41	10.63	15.89	12.22	14.44	8.85	15.04	13.76	13.56	14.9	10.04
300	10.87	15.31	15.46	10.52	12.32	9.78	15.92	14.59	13.56	15.42	16.44	14.98	15.12	16.35	14.99	14.83	15.52	15.07	14.99	15.25	14.6	14.42	13.08	14.07	14.6	14.44	14.07	14.04	15.08	15.81	13.15	14.83	11.76	13.8	15.02	13.09	15.87	14.92	12.35	10.33	15.69	12.22	14.56	8.62	14.86	13.65	13.65	14.86	10.18
310	10.74	15.45	15.51	10.42	12.34	9.75	15.98	14.68	13.67	15.64	16.35	15.18	14.92	16.26	14.89	14.89	15.61	15.02	15.02	15.19	14.56	14.22	13.12	14.21	14.96	14.56	14.06	14.15	15.33	15.82	13.3	14.83	11.67	13.89	15.08	13.06	15.93	14.92	12.43	10.12	15.57	12.35	14.65	8.2	14.9	13.51	13.53	14.95	10.06
320	10.75	15.61	15.42	10.39	12.32	9.54	16.08	14.48	13.64	15.48	16.25	15.18	14.98	16.26	14.89	14.75	15.69	15.02	15.12	15.37	14.54	14.16	13.17	14.21	14.9	14.44	14.21	14.01	15.46	15.86	13.41	14.92	11.48	13.89	15.01	12.87	15.98	15.04	12.35	9.88	15.51	12.11	14.78	8.15	14.74	13.54	13.64	14.9	10.24
[truncated: 11 more columns]

## Sheet: ED Fig5e
		pcDNA3.2-Hypo	pcDNA3.2+Hypo	TRPV4-Hypo	TRPV4+Hypo
		0.54	2.95	0.58	9.82
		0.6	4.87	0.6	13.49
		0.56	4.62	0.6	14.62
		0.59	4.05	0.47	7.36
		0.59	2.27	0.57	8.98
		0.33	1.19	0.58	9.09
		0.56	3.33	0.59	9.01
		0.52	2.88	0.58	8.77
		0.57	2.38	0.59	7.97
		0.52	2.02	0.58	9.03
		0.53	1.86	0.6	9.05
				0.56	10.59
				0.59	9.82

## Sheet: ED Fig5g
time (s)	pcDNA3.2-1	pcDNA3.2-2	pcDNA3.2-3	pcDNA3.2-4	pcDNA3.2-5	pcDNA3.2-6
0	0.57	0.58	0.55	0.57	0.6	0.57
10	0.56	0.56	0.55	0.58	0.59	0.58
20	0.6	0.6	0.6	0.6	0.6	0.6
30	1.13	1.02	0.97	0.84	0.87	0.81
40	1.57	1.35	1.25	1.11	1.13	1.12
50	1.95	1.61	1.49	1.2	1.2	1.51
60	2.3	1.82	1.67	1.24	1.23	1.59
70	2.63	2.11	1.83	1.32	1.32	1.79
80	2.92	2.36	2.01	1.45	1.44	1.9
90	3.27	2.72	2.22	1.61	1.59	1.99
100	3.6	3.08	2.52	1.82	1.72	2.23
110	3.85	3.27	2.76	1.99	1.87	2.39
120	4.12	3.49	2.94	2.13	1.98	2.38
130	4.42	3.77	3.17	2.27	2.09	2.32
140	4.58	3.97	3.36	2.4	2.28	2.33
150	4.73	4.13	3.53	2.62	2.48	2.53
160	4.9	4.36	3.69	2.81	2.66	2.64
170	5	4.56	3.88	2.97	2.73	2.66
180	5.18	4.82	4.03	3.14	2.89	2.98
190	5.25	4.92	4.14	3.27	3.07	3.19
200	5.28	5.02	4.25	3.4	3.22	3.26
210	5.36	5.12	4.38	3.51	3.36	3.39
220	5.41	5.19	4.46	3.59	3.47	3.42
230	5.35	5.13	4.53	3.73	3.55	3.53
240	5.4	5.2	4.63	3.86	3.61	3.65
250	5.39	5.21	4.69	3.94	3.7	3.83
260	5.37	5.18	4.65	4.08	3.8	3.99
270	5.33	5.19	4.68	4.24	3.96	4.03
280	5.32	5.17	4.72	4.38	4.05	4.09
290	5.33	5.15	4.71	4.5	4.13	4.3
300	5.32	5.1	4.67	4.56	4.27	4.46
310	5.31	5.05	4.71	4.59	4.43	4.5
320	5.27	4.99	4.78	4.73	4.58	4.53

## Sheet: ED Fig5h
time (s)	OSCA2.1-1	OSCA2.1-2	OSCA2.1-3	OSCA2.1-4	OSCA2.1-5	OSCA2.1-6
0	0.69	0.67	0.63	0.55	0.56	0.53
10	0.65	0.65	0.6	0.56	0.57	0.55
20	0.6	0.6	0.6	0.6	0.6	0.6
30	1.37	0.96	0.9	0.58	0.52	0.63
40	1.81	1.25	1.05	0.71	0.56	1.05
50	2.05	1.43	1.17	0.8	0.61	1.19
60	2.22	1.52	1.26	0.87	0.63	1.26
70	2.4	1.61	1.36	1.01	0.71	1.36
80	2.54	1.7	1.45	1.08	0.73	1.39
90	2.67	1.74	1.49	1.13	0.75	1.41
100	2.79	1.79	1.56	1.21	0.8	1.47
110	2.89	1.86	1.62	1.27	0.83	1.52
120	3	1.95	1.66	1.35	0.88	1.58
130	3.1	2.01	1.71	1.41	0.91	1.67
140	3.18	2.06	1.77	1.47	0.94	1.73
150	3.32	2.17	1.83	1.51	0.97	1.82
160	3.45	2.22	1.86	1.55	1	1.91
170	3.49	2.27	1.87	1.58	1.03	2
180	3.57	2.34	1.93	1.64	1.08	2.08
190	3.67	2.38	1.98	1.63	1.08	2.09
200	3.78	2.49	2.03	1.72	1.15	2.22
210	3.92	2.6	2.11	1.75	1.19	2.28
220	4.05	2.7	2.19	1.78	1.22	2.37
230	4.17	2.79	2.24	1.83	1.27	2.45
240	4.3	2.86	2.32	1.85	1.3	2.51
250	4.36	2.91	2.37	1.86	1.32	2.57
260	4.47	2.99	2.41	1.89	1.36	2.66
270	4.58	3.07	2.48	1.92	1.4	2.83
280	4.62	3.09	2.48	1.97	1.42	3.04
290	4.74	3.17	2.56	1.97	1.46	3.16
300	4.83	3.26	2.63	2.03	1.5	3.27
310	4.93	3.36	2.71	2.06	1.54	3.34
320	5.05	3.44	2.78	2.08	1.59	3.37

## Sheet: ED Fig5i
time (s)	OSCA2.2-1	OSCA2.2-2	OSCA2.2-3	OSCA2.2-4	OSCA2.2-5	OSCA2.2-6
0	0.52	0.61	0.61	0.53	0.59	0.6
10	0.56	0.62	0.62	0.58	0.58	0.59
20	0.6	0.6	0.6	0.6	0.6	0.6
30	3.21	2.16	1.29	0.56	0.56	0.49
40	4.57	2.81	1.65	0.83	0.58	0.49
50	4.89	3.04	1.81	1.24	0.58	0.49
60	4.95	3.15	1.87	1.64	0.6	0.5
70	4.95	3.26	1.98	1.86	0.6	0.51
80	4.83	3.21	1.95	2	0.64	0.51
90	4.62	3.14	1.96	2.03	0.63	0.51
100	4.42	3.07	1.93	2.05	0.62	0.5
110	4.25	3.01	1.89	2.09	0.65	0.51
120	4.19	3	1.93	2.08	0.66	0.52
130	4.1	3.01	1.96	2.12	0.68	0.56
140	3.98	2.98	1.96	2.13	0.68	0.64
150	3.88	2.96	1.95	2.13	0.71	0.59
160	3.75	2.81	1.92	2.16	0.74	0.6
170	3.76	2.83	1.9	2.16	0.76	0.61
180	3.73	2.96	2.02	2.18	0.8	0.65
190	3.7	2.99	2.03	2.18	0.82	0.65
200	3.62	2.97	2.04	2.19	0.84	0.67
210	3.53	2.98	2.02	2.18	0.85	0.69
220	3.44	2.96	2	2.18	0.86	0.71
230	3.38	2.98	2.01	2.15	0.88	0.72
240	3.32	3.02	2	2.16	0.91	0.73
250	3.28	3.02	2.01	2.18	0.93	0.74
260	3.22	3.03	2.02	2.2	0.96	0.78
270	3.15	3.04	2.04	2.25	0.99	0.8
280	3.14	3.05	2.07	2.27	1.03	0.82
290	3.1	3.04	2.08	2.28	1.04	0.85
300	3.07	3.03	2.09	2.31	1.08	0.86
310	3.05	3.05	2.1	2.36	1.1	0.89
320	3.05	3.07	2.14	2.35	1.11	0.91
