# Supplementary material for: Osmosensor-mediated control of Ca2+ spiking in pollen germination
Source: Nature. 2024 May 22;629(8014):1118–25. doi: 10.1038/s41586-024-07445-6 (PMC11136663; doi:10.1038/s41586-024-07445-6)
Supplement: Supplementary file 16 — Source Data Extended Data Fig. 6 [file 41586_2024_7445_MOESM16_ESM.xlsx]

## Sheet: ED Fig6a
Time (s)	OSCA2.1 mean	OSCA2.1 s.d.	OSCA2.2 mean	OSCA2.2 s.d.	pcDNA3.2 mean	pcDNA3.2 s.d.	TRPV4 mean	TRPV4 s.d.
0	0.09	0.47	0.05	0.37	-0.01	0.3	0	0.69
10	0.05	0.17	0.07	0.33	0.01	0.29	0	0.63
20	0.07	0.14	0.32	0.15	0.07	0.28	-0.01	0.58
30	0.11	0.15	0.36	0.16	0.06	0.25	-0.01	0.45
40	0.13	0.22	0.41	0.25	0.06	0.18	-0.01	0.33
50	0.12	0.09	0.47	0.52	0.07	0.11	-0.01	0.18
60	0.13	0	0.54	0.73	0.08	0	-0.02	0
85.93	0.9	0.4	1.34	1.01	0.32	0.35	0.42	0.47
95.93	6.3	3.27	5.39	4.04	0.68	0.76	2.38	2.46
105.93	3.8	1.91	3.69	2.15	0.82	0.95	4.42	3.46
115.93	4.1	2.98	4.15	2.5	0.99	0.93	5.96	4.18
125.93	4.32	2.84	6.26	2.55	1.03	0.95	6.87	4.25
135.93	3.55	2.06	5.98	2.19	1.14	0.97	7.62	4.08
145.93	3.02	1.66	4.86	1.71	1.26	1.03	8.12	3.94
155.93	2.85	1.82	4.51	1.73	1.48	1.31	8.49	3.8
165.93	2.45	1.58	4.89	2.31	1.4	1.04	8.74	3.66
175.93	2.25	1.48	6.06	3.08	1.42	1.02	8.96	3.48
185.93	2.15	1.31	6.5	3.2	1.5	1.16	9.19	3.29
195.93	2.33	1.47	6.28	2.95	1.65	1.15	9.19	3.18
205.93	2.68	1.68	5.42	2.41	1.79	1.17	9.38	3.14
215.93	3	1.74	4.73	1.93	1.84	1.2	9.46	3.05
225.93	3.12	1.63	4.28	1.71	1.79	1.15	9.47	2.98
235.93	3.52	1.75	3.93	1.46	1.79	1.08	9.5	2.91
245.93	5.06	2.91	3.59	1.22	1.82	1.15	9.5	2.83
255.93	5.01	2.57	3.36	1.13	1.88	1.18	9.46	2.82
265.93	3.98	1.97	3.15	1.12	1.88	1.13	9.42	2.82
275.93	3.6	1.98	2.97	1.04	1.95	1.13	9.35	2.83
285.93	3.61	1.88	2.86	0.99	1.98	1.18	9.31	2.87
295.93	3.55	1.82	2.71	0.91	1.99	1.18	9.34	2.85
305.93	3.89	1.97	2.64	0.84	1.91	1.18	9.35	2.85
315.93	4.15	1.96	2.6	0.78	1.88	1.11	9.4	2.84
325.93	3.82	1.63	2.57	0.79	1.91	1.12	9.39	2.88
335.93	3.47	1.55	2.49	0.72	1.87	1.12	9.39	2.93
345.93	3.24	1.47	2.46	0.7	1.87	1.11	9.39	2.98
355.93	3.04	1.36	2.42	0.68	1.85	1.06	9.4	3
365.93	2.92	1.35	2.17	0.55	1.87	1.03	9.41	3.02
375.93	2.92	1.27	2.19	0.57	1.9	1.07	9.42	3.05
408.26	2.47	1.15	1.64	0.56	1.85	1.07	9.17	3.29
468.26	1.4	1.17	0.78	0.61	0.68	1.05	3.72	2.4
528.26	0.94	0.96	0.72	0.64	0.42	1.11	2.19	2.25
588.26	0.64	0.93	0.44	0.63	0.27	1.18	1.3	2.13
648.26	0.53	0.9	0.38	0.6	0.2	1.22	0.68	2.07
708.26	0.47	0.93	0.07	0.53	0.12	1.24	0.19	2.01
747.86	0.01	0.67	0.06	0.54	0.02	1.28	0.13	2.36
757.86	0.09	0.68	0.03	0.79	0.11	1.29	1.06	3.26
767.86	0.13	0.71	0.46	1.04	0.09	1.25	2.31	4.02
777.86	0.19	0.73	0.39	0.91	0.16	1.24	3.75	4.46
787.86	0.2	0.84	0.46	0.92	0.37	1.3	4.94	4.65
797.86	0.38	0.76	0.75	0.82	0.33	1.22	5.98	4.71
807.86	0.44	0.76	1.04	0.99	0.47	1.22	6.79	4.77
817.86	0.55	0.73	0.79	1.06	0.54	1.17	7.51	4.62
827.86	0.45	0.88	0.69	0.87	0.63	1.18	7.99	4.46
837.86	0.7	0.75	1.29	1.15	0.73	1.19	8.37	4.27
847.86	0.72	0.79	1.25	0.84	0.85	1.19	8.61	4.19
857.86	0.77	0.81	1.83	0.79	0.94	1.19	8.82	4.08
867.86	0.91	0.83	1.71	0.83	1.04	1.2	8.99	3.99
877.86	1.19	1.29	1.99	0.93	1.13	1.2	9.11	3.91
887.86	1.43	1.49	2.27	1.27	1.24	1.2	9.21	3.84
897.86	1.31	1.39	2.46	1.28	1.32	1.18	9.27	3.78
907.86	1.51	1.25	2.89	1.27	1.4	1.18	9.32	3.73
917.86	1.53	1.17	2.78	1.1	1.53	1.2	9.31	3.66
927.86	1.54	1.04	2.51	1.1	1.6	1.19	9.34	3.63
937.86	1.52	0.94	2.89	1.41	1.65	1.18	9.34	3.64
947.86	1.56	0.96	2.39	1.16	1.72	1.15	9.38	3.61
957.86	1.7	0.91	2.32	1.27	1.81	1.14	9.41	3.59
967.86	1.67	0.81	2.53	1.27	1.86	1.12	9.43	3.56
977.86	1.63	0.86	2.54	1.25	1.93	1.08	9.43	3.53
987.86	1.69	0.84	2.53	1.22	2.02	1.11	9.41	3.51
997.86	1.59	0.88	2.87	1.87	2.11	1.12	9.38	3.49
1007.86	1.81	0.78	2.32	1.41	2.13	1.1	9.35	3.48
1017.86	1.79	0.77	2.34	1.45	2.17	1.05	9.34	3.49
1027.86	1.79	0.76	2.38	1.46	2.21	1.02	9.31	3.5
1037.86	1.74	0.78	2.54	1.32	2.27	1.04	9.33	3.55
1067.88	1.92	0.73	1.83	1.45	2.11	0.96	8.92	3.64
1127.88	0.98	0.8	1.14	0.77	1.23	1	4.39	3.02
1187.88	0.66	0.9	1	0.93	0.74	1.06	2.49	2.92
1247.88	0.45	0.95	0.64	1.05	0.4	1.14	1.44	2.88
1307.88	0.34	0.98	0.68	1.01	0.23	1.21	0.74	2.89
1367.88	0.38	0.94	0.64	1.59	0.12	1.24	0.28	2.9
1399.52	0.02	0.93	0.28	0.79	0.03	1.26	0.1	3.05
1409.52	0.08	0.94	0.23	0.49	0.12	1.25	0.73	3.3
1419.52	0.12	0.92	0.45	0.46	0.21	1.23	1.88	3.87
1429.52	0.15	0.92	0.45	0.46	0.31	1.22	3.12	4.26
1439.52	0.16	0.95	0.79	0.41	0.39	1.18	4.46	4.34
1449.52	0.18	0.94	0.76	0.44	0.51	1.17	5.46	4.36
1459.52	0.3	0.9	0.73	0.58	0.6	1.15	6.17	4.33
1469.52	0.19	1	0.84	0.63	0.7	1.13	6.58	4.32
1479.52	0.35	0.98	1.05	0.63	0.77	1.12	6.94	4.24
1489.52	0.43	1.01	1.11	0.63	0.88	1.12	7.25	4.14
1499.52	0.6	1.08	1.08	0.77	0.98	1.11	7.42	4.06
1509.52	0.67	1.05	1.23	0.85	1.07	1.1	7.57	3.94
1519.52	0.62	0.99	1.48	0.83	1.15	1.09	7.69	3.86
1529.52	0.59	1.01	1.53	0.86	1.23	1.06	7.81	3.78
1539.52	0.63	1	1.4	0.89	1.31	1.06	7.86	3.71
1549.52	0.99	0.87	1.55	0.91	1.4	1.07	7.88	3.62
1559.52	0.75	1.03	1.6	0.93	1.47	1.06	7.89	3.56
1569.52	0.81	1.03	1.84	0.89	1.57	1.06	7.92	3.56
1579.52	0.84	1.02	1.91	0.87	1.63	1.04	7.85	3.57
1589.52	0.92	1.03	1.81	1.01	1.69	1.03	7.85	3.56
1599.52	1.04	1.16	1.87	1	1.74	1.02	7.8	3.58
1609.52	1.07	1.11	1.98	1.04	1.8	1.03	7.77	3.57
1619.52	1.07	1.07	2.22	0.96	1.85	1.04	7.72	3.59
1629.52	1.14	1.06	2.28	0.96	1.88	1.02	7.68	3.6
1639.52	1.23	1.08	2.08	1.03	2	1.06	7.63	3.6
1649.52	1.42	1.2	2.15	1.03	2.08	1.08	7.58	3.61
1659.52	1.57	1.32	2.23	1	2.17	1.1	7.56	3.62
1669.52	1.59	1.18	2.66	1.08	2.16	1.07	7.5	3.67
1679.52	1.55	1.05	2.65	1.04	2.2	1.12	7.44	3.74
1689.52	1.56	0.99	2.2	1.32	2.19	1.13	7.42	3.76
1721.3	1.49	1.1	2.51	1.06	2.1	1.1	7.16	4.08
1781.3	0.79	1.28	0.96	1.29	1.26	1.13	2.94	3.51
1841.3	0.54	1.27	0.64	1.35	0.82	1.13	1.65	3.41
1901.3	0.32	1.33	0.07	1.07	0.57	1.25	0.91	3.45
1961.3	0.27	1.32	0.21	0.98	0.31	1.23	0.41	3.49
2021.3	0.02	1.34	0.06	0.95	0.04	1.26	0.06	3.49

## Sheet: ED Fig6b
	pcDNA3.2∆P1	pcDNA3.2∆P2	pcDNA3.2∆P3	OSCA2.1∆P1	OSCA2.1∆P2	OSCA2.1∆P3	OSCA2.2∆P1	OSCA2.2∆P2	OSCA2.2∆P3	TRPV4∆P1	TRPV4∆P2	TRPV4∆P3
	0.8	1.08	1.06	1.11	0.38	0.32	1.19	0.59	0.26	1.02	0.96	0.94
	0.99	0.89	0.84	0.96	0.31	0.29	1.2	0.5	0.27	1	0.87	0.85
	0.79	1.25	1.08	0.83	0.28	0.26	1.21	0.54	0.26	1	0.78	0.86
	0.92	1.07	1.02	0.76	0.34	0.23	1.15	0.48	0.28	0.85	0.7	0.81
	0.97	0.81	0.65	0.84	0.35	0.31	1.03	0.37	0.24	0.94	0.62	0.71
	1.18	0.92	0.89	0.97	0.32	0.25	0.85	0.49	0.37	0.72	0.57	0.62
	1.33	0.98	0.91	1.12	0.55	0.34	0.87	0.51	0.46	1.17	1.01	0.75
	0.9	1.02	1.01	1.16	0.52	0.45	0.96	0.46	0.4	1.32	1.07	0.88
	0.8	0.92	0.98	1.09	0.42	0.33	0.91	0.45	0.41	1.23	0.77	0.59
	0.84	0.99	0.89	1.07	0.32	0.23	0.85	0.44	0.36	1.02	0.96	0.64
	0.65	0.98	0.84	1.01	0.42	0.29	0.8	0.45	0.38	0.87	1.13	0.64
	1.54	1.01	0.68	1.02	0.33	0.27	0.96	0.41	0.38	0.86	0.99	0.54
	1.22	0.89	0.87	1.07	0.45	0.32
	1.38	1.13	1.04
