# Supplementary material for: Osmosensor-mediated control of Ca2+ spiking in pollen germination
Source: Nature. 2024 May 22;629(8014):1118–25. doi: 10.1038/s41586-024-07445-6 (PMC11136663; doi:10.1038/s41586-024-07445-6)
Supplement: Supplementary file 17 — Source Data Extended Data Fig. 7 [file 41586_2024_7445_MOESM17_ESM.xlsx]

## Sheet: ED Fig7b
	WT 8-33min	WT 150-175min	osca2.1/2.2 8-33min	osca2.1/2.2 150-175min
535 mOsm	0.53	0.61	0.38	0.37
	0.55	0.81	0.4	0.4
	0.49	0.56	0.28	0.32
	0.52	0.59	0.34	0.54
	0.57	0.79	0.35	0.36
	0.51	0.57	0.31	0.33
	0.55	0.74	0.39	0.44
	0.56	0.63	0.36	0.39
	0.56	0.73	0.38	0.45
	0.53	0.57	0.27	0.3
	0.56	0.56	0.38	0.36
	0.56	0.58	0.27	0.34
	0.54	0.57	0.36	0.39
	0.56	0.58	0.33	0.37
	0.5	0.59	0.36	0.4
	0.53	0.81	0.38	0.4
	0.54	0.65	0.32	0.36
	0.55	0.62	0.31	0.34
	0.55	0.59	0.39	0.41
	0.54	0.63	0.4	0.44
	0.54	0.58	0.24	0.28
	0.52	0.72	0.39	0.38
	0.56	0.55	0.33	0.35
	0.52	0.56	0.43	0.44
	0.5	0.84	0.36	0.41
	0.52	0.54	0.38	0.46
	0.53	0.57	0.38	0.41
	0.45	0.58	0.4	0.42
	0.55	0.73	0.42	0.49
	0.55	0.58	0.44	0.44
	0.56	0.73	0.42	0.43
	0.53	0.63	0.33	0.39
	0.5	0.98	0.36	0.38
	0.48	0.88	0.4	0.4
	0.51	0.58	0.42	0.43
	0.51	0.58	0.39	0.4
	0.54	0.58	0.39	0.43
	0.54	0.58	0.35	0.36
	0.55	0.81	0.34	0.38
	0.5	0.58	0.44	0.45
	0.54	0.57	0.42	0.41
	0.52	0.82	0.43	0.47
	0.5	0.55	0.48	0.48
	0.5	0.93	0.42	0.47
	0.53	0.62	0.35	0.42
	0.43	0.58	0.34	0.45
	0.51	0.61	0.39	0.41
	0.44	0.93	0.43
	0.53	0.56	0.38	0.42
	0.55	0.42	0.41	0.43
	0.56	0.55	0.36	0.46
	0.5	0.58	0.35	0.36
	0.51	0.57	0.34	0.37
	0.53	0.57	0.35	0.39
	0.47	0.57	0.44	0.45
	0.48	0.56	0.37	0.4
		0.32	0.43	0.46
	0.52	0.67	0.43	0.43
	0.45	0.91	0.39	0.4
	0.46	0.55	0.41	0.45
	0.49	0.52	0.39	0.44
	0.52	0.82	0.31	0.33
	0.5	1.13	0.33	0.39
	0.53	0.94	0.29	0.37
	0.51	0.58	0.34	0.39
	0.44	0.56	0.19	0.21
	0.42	0.53	0.29	0.3
	0.49	0.63	0.18	0.21
	0.46	0.54	0.39	0.4
	0.56	0.25	0.37	0.4
	0.55	0.56	0.38	0.43
	0.47	0.51	0.31	0.35
	0.41	0.52	0.39	0.43
	0.55	0.57	0.35	0.42
	0.55	0.58	0.28	0.29
	0.5	0.59	0.34	0.4
	0.55	0.81	0.39	0.41
	0.55	0.45	0.4	0.4
	0.5	0.59	0.31	0.38
	0.51	0.87	0.11	0.09
	0.44	0.9	0.17	0.18
	0.51	0.61	0.4	0.43
	0.51	0.56
	0.54	1.06
	0.48	0.59
	0.51	0.57
	0.52	0.37
	0.54	0.59
	0.47	0.78
	0.49	0.57
	0.57	1.13

## Sheet: ED Fig7d
	WT 0-300min	osca2.1/2.2 0-300min
535 mOsm	7.39	6.53
	7.45	7.1
	7.33	5.14
	8.05	6.98
	7.27	6.19
	7.84	5.41
	7.17	6.69
	8.43	6.63
	7.45	7.48
	7.03	4.34
	8.36	5.92
	6.95	5.27
	8.04	6.97
	7.42	6.48
	7.35	7.07
	7.58	7.12
	7.69	6.17
	8.43	5.69
	7.56	7.31
	8.16	7.5
	7.53	4.2
	7.47	7.17
	7.38	5.97
	7.58	7.74
	7.33	6.9
	8.14	7.6
	7.21	7.13
	7.37	7
	7.99	7.05
	7.86	7.12
	7.15	7.17
	8.19	6.45
	7.85	6.55
	7.39	7.06
	7.88	7.75
	7.56	6.97
	7.2	7.31
	7.6	6.05
	7.99	6.35
	8.05	7.03
	8.25	7.34
	7.93	6.59
	7.73	6.58
	7.86	6.67
	8.22	7.07
	8.17	6.03
	7.99	7.07
	7.11	8.39
	7.89	7.07
	7.2	6.95
	8.06	7.67
	8	6.27
	8.01	6.26
	8.22	6.72
	7.35	6.97
	7.74	6.9
	7.66	6.87
	7.18	7.34
	7.5	6.91
	7.19	7.07
	6.93	6.63
	7.92	5.06
	8.14	6.78
	7.99	5.71
	7.79	6.56
	7.61	3.07
	7.05	4.69
	8.35	2.74
	7.39	7.05
	8.22	6.74
	7.75	7.42
	7.13	5.93
	7.36	7.1
	8.09	6.23
	8.14	4.97
	6.99	6.66
	7.93	6.87
	7.47	6.76
	7.26	5.96
	7.69	0.78
	7.66	2.88
	7.86	7.37
	7.79
	9.72
	7.92
	8.25
	7.8
	8.01
	7.73
	7.57
	9.8
