# Supplementary material for: Osmosensor-mediated control of Ca2+ spiking in pollen germination
Source: Nature. 2024 May 22;629(8014):1118–25. doi: 10.1038/s41586-024-07445-6 (PMC11136663; doi:10.1038/s41586-024-07445-6)
Supplement: Supplementary file 18 — Source Data Extended Data Fig. 8 [file 41586_2024_7445_MOESM18_ESM.xlsx]

## Sheet: ED Fig8b
	WT 8-33min	WT 138-163min	osca2.1/2.2 8-33min	osca2.1/2.2 138-163min
350 mOsm	0.64	0.23	0.34	0.49
	0.63	0.54	0.5	0.62
	0.56	0.78	0.53	0.66
	0.63	0.59	0.5	0.57
	0.61	0.6	0.55	0.56
	0.67	0.84	0.55	0.8
	0.61	0.82	0.59	0.59
	0.62	0.62	0.49	0.55
	0.59	0.62	0.53	0.78
	0.64	0.64	0.54	0.58
	0.63	0.77	0.57	0.88
	0.63	0.63	0.53	0.69
	0.63	0.9	0.38	0.61
	0.64	0.79	0.52	0.55
	0.62	0.62	0.54	0.56
	0.63	0.6	0.55	0.57
	0.63	0.63	0.52	0.56
	0.61	0.62	0.46	0.5
	0.6	0.62	0.48	0.59
	0.67	0.65	0.56	0.65
	0.59	0.51	0.4	0.44
	0.61	0.61	0.51	0.71
	0.61	0.63	0.47	0.59
	0.61	0.34	0.56	0.6
	0.59	0.6	0.56	1.13
	0.61	0.62	0.54	0.82
	0.59	0.62	0.51	0.61
	0.59	0.6	0.47	0.58
	0.62	0.42	0.56	0.83
	0.64	0.59	0.54	0.59
	0.61	0.55	0.55	0.76
	0.6	0.61	0.52	0.62
	0.64	0.62	0.51	0.9
	0.6	0.63	0.37	0.52
	0.6	0.64	0.55	0.99
	0.68	0.57	0.53	0.65
	0.67	0.59	0.5	0.57
	0.65	0.82	0.52	0.57
	0.58	0.59	0.52	0.67
	0.65	0.89	0.52	0.58
	0.71	0.63	0.53	0.58
	0.6	0.6	0.45	0.51
	0.64	1.01	0.52	0.62
	0.6	0.69	0.49	0.74
	0.6	0.78	0.47	0.57
	0.62	0.63	0.47	0.67
	0.64	0.64	0.39	0.42
	0.66	0.89	0.46	0.57
	0.63	1.02	0.54	0.61
	0.6	0.63	0.54	0.66
	0.61	0.61	0.55	0.61
	0.64	0.65	0.53	0.6
	0.6	0.62	0.53	0.6
	0.65	0.64	0.5	0.61
	0.65	0.61	0.53	0.58
	0.59	0.65	0.48	0.54
	0.59	0.62	0.47	0.53
	0.6	0.56	0.45	0.59
	0.62	0.92	0.55	0.58
	0.6	0.59	0.51	0.61
	0.62	0.62	0.52	0.57
	0.64	0.65	0.54	0.57
	0.58	0.62	0.55	1
	0.68	0.28	0.54	0.59
	0.61	0.57	0.51	0.56
	0.6	0.58	0.47	0.56
	0.53	0.55	0.37	0.56
	0.61	0.54	0.46	0.58
	0.61	0.61	0.49	0.6
			0.51	0.56
			0.52	0.57
			0.49	0.57

## Sheet: ED Fig8d
	WT 0-300min	osca2.1/2.2 0-300min
350 mOsm	7.9	5.74
	8.16	8.42
	7.26	8.08
	8.51	7.79
	7.59	8.08
	7.91	8.75
	8.59	7.56
	7.69	8.05
	7.9	7.6
	8.33	8.44
	7.99	8.42
	8.08	7.92
	7.95	6.98
	8.26	8.06
	7.68	7.54
	7.68	8.47
	8.33	7.19
	8.34	7.56
	8.54	8.54
	8.44	8.35
	6.52	7.67
	8.29	7.68
	8.35	7.92
	8.62	8.68
	8.35	8.46
	7.92	8.33
	8.53	8.03
	8.01	7.86
	8.83	8.06
	7.64	7.77
	8.01	8.35
	7.92	7.55
	7.38	7.94
	8.61	7.18
	8.54	8.46
	8.18	8.32
	8.03	8.35
	8.31	8.17
	8.26	7.71
	8.13	8.33
	8.92	8.28
	8.59	7.3
	8.04	7.59
	8.45	7.8
	8.22	7.74
	8.14	7.87
	8.12	5.78
	8.36	7.88
	8.29	8.57
	8.56	7.61
	7.84	8.49
	7.87	7.69
	8.29	7.7
	7.99	7.96
	8.47	8.13
	7.92	7.58
	7.72	7.52
	8.29	7.74
	7.85	7.37
	8.09	8.3
	8.25	7.57
	8.57	8.37
	8.14	8.25
	8.07	8.21
	8.14	7.52
	8	7.76
	7.34	6.35
	7.24	7.57
	7.91	7.69
		7.93
		7.75
		8.11

## Sheet: ED Fig8e
WT	time (min)	RePh1, RePh2 and RePh3	CaOS	CaOL
350 mOsm	0.5	1.719
	1	1.689
	1.5	1.62
	2	1.582
	2.5	1.555
	3	1.543
	3.5	1.514
	4	1.504
	4.5	1.479
	5	1.469
	5.5	1.419
	6	1.386
	6.5	1.372
	7	1.368
	7.5	1.348
	8	1.286
	8.5	1.303
	9	1.295
	9.5	1.306
	10	1.292
	10.5	1.274
	11	1.279
	11.5	1.268
	12	1.179
	12.5	1.208
	13	1.182
	13.5	1.172
	14	1.125
	14.5	1.127
	15	1.075
	15.5	1.097
	16	1.032
	16.5	1.14
	17	1.135
	17.5	1.108
	18	0.959
	18.5	0.951
	19	1.047
	19.5	0.991
	20	1.073
	20.5	1.093
	21	1.125
	21.5	1.094
	22	1.045
	22.5	1.055
	23	0.998
	23.5	1.018
	24	1.028
	24.5	1.087
	25	1.128
	25.5	1.145
	26	1.129
	26.5	1.126
	27	1.072
	27.5	1.111
	28	1.112
	28.5	1.109
	29	1.081
	29.5	1.068
	30	1.068
	30.5	1.173
	31	1.104
	31.5	1.165
	32	1.133
	32.5	1.152
	33	1.163
	33.5	1.172
	34	1.205
	34.5	1.231
	35	1.177
	35.5	1.099
	36	1.137
	36.5	1.146
	37	1.179
	37.5	1.108
	38	1.153
	38.5	1.102
	39	1.06
	39.5	1.074
	40	1.019
	40.5	1.18
	41	1.155
	41.5	1.105
	42	1.091
	42.5	1.196
	43	1.269
	43.5	1.186
	44	1.188
	44.5	1.142
	45	1.204
	45.5	1.153
	46	1.154	1.154
	46.5		1.262
	47		1.178
	47.5		1.012
	48		1.061
	48.5		1.276
	49		1.345
	49.5		1.266
	50		1.141
	50.5		1.102
	51		1.069
	51.5		1.389
	52		1.581
	52.5		1.205
	53		1.019
	53.5		1.004
	54		1.174
	54.5		1.338
	55		1.525
	55.5		1.157
	56		0.951
	56.5		0.94
	57		1.173
	57.5		1.412
	58		1.171
	58.5		1.032
	59		1.011
	59.5		1.108
	60		1.209
	60.5		1.293
	61		1.161
	61.5		0.981
	62		1.101
	62.5		1.195
	63		1.261
	63.5		1.409
	64		1.016
	64.5		0.966
	65		1.016
	65.5		1.158
	66		1.325
	66.5		1.284
	67		1.065
	67.5		0.984
	68		1.109
	68.5		1.303
	69		1.252
	69.5		1.06
	70		0.969
	70.5		0.966
	71		1.111
	71.5		1.106
	72		1.002
	72.5		1.113
	73		1.059
	73.5		1.088
	74		1.091
	74.5		1.029
	75		1.044
	75.5		1.253
	76		1.148
	76.5		0.952
	77		0.907
	77.5		0.926
	78		1.017
	78.5		1.166
	79		1.065
	79.5		1.071
	80		0.913
	80.5		1.024
	81		1.116
	81.5		1.106
	82		1.019
	82.5		1.022
	83		0.88
	83.5		0.788
	84		0.968
	84.5		1.224
	85		0.992
	85.5		0.955
	86		0.957
	86.5	0.873	0.873
	87	0.911
	87.5	0.941
	88	0.951
	88.5	0.877
	89	0.839
	89.5	0.857
	90	0.946
	90.5	0.939
	91	0.879
	91.5	0.844
	92	1.064
	92.5	1.004
	93	1.111
	93.5	1.157
	94	1.066
	94.5	0.983
	95	1.076
	95.5	0.967
	96	1.017
	96.5	0.879
	97	0.708
	97.5	0.751		0.751
	98			1.179
	98.5			2.288
	99			2.619
	99.5			2.395
	100			2.09
	100.5			1.883
	101			1.75
	101.5			1.409
	102			1.325
	102.5			0.967
	103			0.773
	103.5			0.925
	104			0.993
	104.5			1.09
	105			1.092
	105.5			1.554
	106			1.968
	106.5			1.942
	107			1.689
	107.5			1.527
	108			1.423
	108.5			1.274
	109			1.094
	109.5			0.94
	110			0.917
	110.5			1.184
	111			1.578
	111.5			1.727
	112			1.755
	112.5			1.751
	113			1.748
	113.5			1.498
	114			1.274
	114.5			1.218
	115			1.058
	115.5			1.181
	116			1.286
	116.5			1.465
	117			1.036
	117.5			1.142
	118			0.882
	118.5			0.96
	119			1.047
	119.5			1.111
	120			1.09
	120.5			0.975
	121			0.818
	121.5			0.938
	122			0.925
	122.5			0.905
	123			0.932
	123.5			1.003
	124			0.983
	124.5			1.022
	125			0.993
	125.5			0.931
	126			0.986
	126.5			0.962
	127			0.922
	127.5			0.937
	128			1.277
	128.5			1.155
	129			1.215
	129.5			1.185
	130			1.115
	130.5			1.006
	131			0.95
	131.5			0.884
	132			0.913
	132.5			0.862
	133			0.76
	133.5			0.84
	134			0.851
	134.5			0.875
	135			0.875
	135.5			0.814
	136			0.761
	136.5			0.844
	137			0.925
	137.5			1.571
	138			1.72
	138.5			1.196
	139			1.048
	139.5			0.958
	140			0.8
	140.5			0.721
	141			0.753
	141.5			0.782
	142			0.794
	142.5			0.793
	143			0.8
	143.5			0.792
	144			0.801
	144.5			1.019
	145			1.476
	145.5			1.214
	146			0.959
	146.5			0.849
	147			0.778
	147.5			0.692
	148			0.605
	148.5			0.692
	149			0.569
	149.5			0.573
	150			0.59
	150.5			0.627
	151			0.657
	151.5			0.848
	152			0.963
	152.5			0.97
	153			0.915
	153.5			0.723
	154			0.699
	154.5			0.638
	155			0.583
	155.5	0.55		0.55
	156	0.57
	156.5	0.616
	157	0.638
	157.5	0.64
	158	0.633
	158.5	0.626
	159	0.624
	159.5	0.667
	160	0.784
	160.5	0.764
	161	0.665
	161.5	0.583
	162	0.622
	162.5	0.565
	163	0.521
	163.5	0.49
	164	0.529
	164.5	0.527
	165	0.537
	165.5	0.527
	166	0.494
	166.5	0.503
	167	0.52
	167.5	0.601
	168	0.668
	168.5	0.605
	169	0.646
	169.5	0.537
	170	0.485
	170.5	0.451
	171	0.405
	171.5	0.42
	172	0.434
	172.5	0.424
	173	0.388
	173.5	0.41
	174	0.411
	174.5	0.403
	175	0.363
	175.5	0.363
	176	0.452
	176.5	0.459
	177	0.486
	177.5	0.457
	178	0.426
	178.5	0.336
	179	0.355
	179.5	0.322
	180	0.314
	180.5	0.299
	181	0.305
	181.5	0.289
	182	0.29
	182.5	0.325
	183	0.328
	183.5	0.319
	184	0.317
	184.5	0.312
	185	0.301
	185.5	0.324
	186	0.277
	186.5	0.28
	187	0.228
	187.5	0.198
	188	0.186
	188.5	0.189
	189	0.173
	189.5	0.17
	190	0.157
	190.5	0.139
	191	0.129
	191.5	0.119
	192	0.188
	192.5	0.201
	193	0.21
	193.5	0.22
	194	0.223
	194.5	0.208
	195	0.199
	195.5	0.204
	196	0.186
	196.5	0.184
	197	0.187
	197.5	0.179
	198	0.163
	198.5	0.197
	199	0.187
	199.5	0.203
	200	0.251
	200.5	0.227
	201	0.202
	201.5	0.2
	202	0.1
	202.5	0.085
	203	0.079
	203.5	0.056
	204	0.038
	204.5	0.082
	205	0.073
	205.5	0.087
	206	0.064
	206.5	0.031
	207	0.07
	207.5	0.075
	208	0.08
	208.5	0.073
	209	0.07
	209.5	0.049
	210	0.042
	210.5	0.044
	211	0.03
	211.5	0.071
	212	0.02
	212.5	0.04
	213	0.022
	213.5	0.025
	214	0.061
	214.5	0.061
	215	0.049
	215.5	0.097
	216	0.075
	216.5	0.071
	217	0.076
	217.5	0.048
	218	0.042
	218.5	0.075
	219	0.072
	219.5	0.019
	220	0.074
	220.5	0.075
	221	0.065
	221.5	0.018
	222	0.047
	222.5	0.052
	223	0.054
	223.5	0.062
	224	0.062
	224.5	0.072
	225	0.079
	225.5	0.071
	226	0.062
	226.5	0.058
	227	0.028
	227.5	0.052
	228	0.053
	228.5	0.07
	229	0.071
	229.5	0.056
	230	0.039
	230.5	0.041
	231	0.041
	231.5	0
	232	0.048
	232.5	0.064
	233	0.036
	233.5	0.054
	234	0.066
	234.5	0.06
	235	0.08
	235.5	0.068
	236	0.063
	236.5	0.069
	237	0.011
	237.5	0.065
	238	0.038
	238.5	0.028
	239	0.029
	239.5	0.081
	240	0.073
	240.5	0.051
	241	0.011
	241.5	0.057
	242	0.063
	242.5	0.037
	243	0.032
	243.5	0.042
	244	0.01
	244.5	0.041
	245	0.036
	245.5	0.07
	246	0.065
	246.5	0.016
	247	0.057
	247.5	0.027
	248	0.018
	248.5	0.062
	249	0.067
	249.5	0.068
	250	0.067
	250.5	0.064
	251	0.061
	251.5	0.068
	252	0.072
	252.5	0.043
	253	0.014
	253.5	0.034
	254	0.058
	254.5	0.069
	255	0.056
	255.5	0.041
	256	0.055
	256.5	0.063
	257	0.076
	257.5	0.094
	258	0.068
	258.5	0.086
	259	0.04
	259.5	0.033
	260	0.045
	260.5	0.082
	261	0.057
	261.5	0.006
	262	0.071
	262.5	0.086
	263	0.079
	263.5	0.032
	264	0.066
	264.5	0.023
	265	0.022
	265.5	0.078
	266	0.07
	266.5	0.061
	267	0.041
	267.5	0.073
	268	0.069
	268.5	0.061
	269	0.045
	269.5	0.04
	270	0.024
	270.5	0.059
	271	0.047
	271.5	0.046
	272	0.024
	272.5	0.036
	273	0.042
	273.5	0.056
	274	0.064
	274.5	0.064
	275	0.064
	275.5	0.054
	276	0.046
	276.5	0.062
	277	0.063
	277.5	0.048
	278	0.051
	278.5	0.048
	279	0.049
	279.5	0.025
	280	0.057
	280.5	0.062
	281	0.084
	281.5	0.154
	282	0.197
	282.5	0.199
	283	0.168
	283.5	0.177
	284	0.163
	284.5	0.16
	285	0.173
	285.5	0.163
	286	0.146
	286.5	0.137
	287	0.126
	287.5	0.114
	288	0.103
	288.5	0.088
	289	0.118
	289.5	0.094
	290	0.099
	290.5	0.11
	291	0.111
	291.5	0.117
	292	0.12
	292.5	0.097
	293	0.076
	293.5	0.047
	294	0.043
	294.5	0.05
	295	0.054
	295.5	0.142
	296	0.108
	296.5	0.097
	297	0.097
	297.5	0.081
	298	0.111
	298.5	0.123
	299	0.08
	299.5	0.117
	300	0.08

## Sheet: ED Fig8f
osca2.1/2.2	time (min)	RePh1, RePh2 and RePh3	CaOS	CaOL
350 mOsm	0.5	0.937
	1	0.752
	1.5	0.799
	2	0.811
	2.5	0.802
	3	0.776
	3.5	0.792
	4	0.784
	4.5	0.784
	5	0.775
	5.5	0.734
	6	0.749
	6.5	0.745
	7	0.739
	7.5	0.742
	8	0.739
	8.5	0.713
	9	0.707
	9.5	0.702
	10	0.678
	10.5	0.661
	11	0.667
	11.5	0.681
	12	0.688
	12.5	0.671
	13	0.671
	13.5	0.672
	14	0.663
	14.5	0.663
	15	0.652
	15.5	0.644
	16	0.636
	16.5	0.588
	17	0.575
	17.5	0.613
	18	0.62
	18.5	0.619
	19	0.621
	19.5	0.618
	20	0.614
	20.5	0.6
	21	0.594
	21.5	0.593
	22	0.595
	22.5	0.598
	23	0.593
	23.5	0.585
	24	0.565
	24.5	0.528
	25	0.559
	25.5	0.542
	26	0.543
	26.5	0.547
	27	0.553
	27.5	0.553
	28	0.542
	28.5	0.547
	29	0.521
	29.5	0.504
	30	0.492
	30.5	0.547
	31	0.528
	31.5	0.52
	32	0.543
	32.5	0.531
	33	0.532
	33.5	0.534
	34	0.506
	34.5	0.509
	35	0.518
	35.5	0.481
	36	0.478
	36.5	0.479
	37	0.498
	37.5	0.508
	38	0.524
	38.5	0.537
	39	0.528
	39.5	0.526
	40	0.524
	40.5	0.526
	41	0.535
	41.5	0.554
	42	0.543
	42.5	0.546
	43	0.537
	43.5	0.541
	44	0.559
	44.5	0.558
	45	0.553
	45.5	0.557
	46	0.597
	46.5	0.564
	47	0.499
	47.5	0.54
	48	0.492
	48.5	0.503
	49	0.563
	49.5	0.527
	50	0.566
	50.5	0.541
	51	0.555
	51.5	0.534
	52	0.568
	52.5	0.555
	53	0.53
	53.5	0.534
	54	0.541
	54.5	0.509
	55	0.511
	55.5	0.506
	56	0.517
	56.5	0.519
	57	0.526
	57.5	0.514
	58	0.564
	58.5	0.569
	59	0.557
	59.5	0.542
	60	0.525
	60.5	0.534
	61	0.53
	61.5	0.541
	62	0.529
	62.5	0.539
	63	0.549
	63.5	0.573
	64	0.55
	64.5	0.546
	65	0.484
	65.5	0.501
	66	0.478
	66.5	0.482
	67	0.548
	67.5	0.576
	68	0.567
	68.5	0.56
	69	0.522
	69.5	0.511
	70	0.504
	70.5	0.526
	71	0.554
	71.5	0.519
	72	0.512
	72.5	0.514
	73	0.51
	73.5	0.516
	74	0.529
	74.5	0.525
	75	0.513
	75.5	0.501
	76	0.498
	76.5	0.494
	77	0.529
	77.5	0.522
	78	0.492	0.492
	78.5		0.503
	79		0.518
	79.5		0.546
	80		0.553
	80.5		0.59
	81		0.619
	81.5		0.586
	82		0.531
	82.5		0.487
	83		0.487
	83.5		0.49
	84		0.513
	84.5		0.616
	85		0.65
	85.5		0.555
	86		0.515
	86.5		0.503
	87		0.517
	87.5		0.616
	88		0.736
	88.5		0.602
	89		0.504
	89.5		0.482
	90		0.474
	90.5		0.542
	91		0.545
	91.5		0.561
	92		0.57
	92.5		0.565
	93		0.557
	93.5		0.578
	94		0.629
	94.5		0.723
	95		0.673
	95.5		0.646
	96		0.572
	96.5		0.531
	97		0.516
	97.5		0.553
	98		0.6
	98.5		0.593
	99		0.648
	99.5		0.626
	100		0.61
	100.5		0.56
	101		0.549
	101.5		0.595
	102		0.588
	102.5		0.62
	103		0.675
	103.5		0.618
	104		0.611
	104.5		0.549
	105		0.524
	105.5		0.544
	106		0.537
	106.5		0.603
	107		0.639
	107.5		0.639
	108		0.726
	108.5		0.676
	109		0.614
	109.5		0.555
	110		0.525
	110.5		0.513
	111		0.548
	111.5		0.542
	112		0.562
	112.5		0.63
	113		0.606
	113.5		0.618
	114		0.605
	114.5		0.615
	115		0.668
	115.5		0.673
	116		0.579
	116.5		0.547
	117		0.513
	117.5		0.52
	118		0.493
	118.5		0.569
	119		0.531
	119.5		0.593
	120		0.623
	120.5		0.58
	121		0.608
	121.5		0.675
	122		0.583
	122.5		0.59
	123		0.561
	123.5		0.534
	124		0.537
	124.5		0.488
	125		0.534
	125.5		0.616
	126		0.594
	126.5		0.626
	127		0.598
	127.5		0.564
	128		0.531
	128.5		0.538
	129		0.512
	129.5		0.653
	130		0.55
	130.5		0.609
	131		0.628
	131.5		0.579
	132		0.462
	132.5		0.515
	133		0.533
	133.5		0.584
	134		0.613
	134.5		0.653
	135		0.677
	135.5		0.609
	136		0.584
	136.5		0.578
	137		0.566
	137.5		0.522
	138		0.525
	138.5		0.561
	139		0.521
	139.5		0.506
	140		0.52
	140.5		0.61
	141		0.645
	141.5		0.629
	142		0.556
	142.5		0.495
	143		0.454
	143.5		0.431
	144		0.483
	144.5		0.49
	145		0.606
	145.5		0.67
	146		0.619
	146.5		0.639
	147		0.637
	147.5		0.637
	148		0.548
	148.5		0.523
	149		0.515
	149.5		0.56
	150	0.511	0.511
	150.5	0.568
	151	0.576
	151.5	0.564
	152	0.603
	152.5	0.581
	153	0.524
	153.5	0.582
	154	0.634
	154.5	0.552
	155	0.471
	155.5	0.554
	156	0.547
	156.5	0.53
	157	0.523
	157.5	0.695
	158	0.637
	158.5	0.54		0.54
	159			0.641
	159.5			0.963
	160			1.16
	160.5			1.269
	161			1.387
	161.5			1.417
	162			1.183
	162.5			1.099
	163			1.025
	163.5			1.055
	164			0.952
	164.5			0.953
	165			0.924
	165.5			0.891
	166			0.82
	166.5			0.856
	167			0.829
	167.5			0.755
	168			0.781
	168.5			0.827
	169			0.844
	169.5			0.937
	170			0.946
	170.5			1.041
	171			1.131
	171.5			1.422
	172			1.194
	172.5			0.96
	173			0.861
	173.5			0.758
	174			0.628
	174.5			0.589
	175			0.637
	175.5			0.716
	176			0.81
	176.5			0.878
	177			0.835
	177.5			0.787
	178			0.765
	178.5			0.692
	179			0.686
	179.5			0.631
	180			0.635
	180.5			0.639
	181			0.613
	181.5			0.651
	182			0.631
	182.5			0.639
	183			0.629
	183.5			0.643
	184			0.641
	184.5			0.59
	185			0.645
	185.5			0.678
	186			0.653
	186.5			0.675
	187			0.642
	187.5			0.557
	188			0.559
	188.5			0.576
	189			0.615
	189.5			0.599
	190			0.551
	190.5			0.582
	191			0.55
	191.5			0.516
	192			0.498
	192.5			0.499
	193			0.441
	193.5			0.54
	194			0.556
	194.5			0.523
	195			0.607
	195.5			0.631
	196			0.864
	196.5			0.756
	197			0.568
	197.5			0.492
	198			0.498
	198.5			0.473
	199			0.436
	199.5			0.402
	200			0.448
	200.5			0.452
	201			0.412
	201.5			0.443
	202			0.442
	202.5			0.404
	203			0.438
	203.5			0.455
	204			0.572
	204.5			0.535
	205			0.575
	205.5			0.504
	206			0.451
	206.5			0.416
	207			0.379
	207.5			0.377
	208			0.384
	208.5			0.372
	209			0.374
	209.5			0.374
	210			0.369
	210.5			0.316
	211			0.349
	211.5			0.355
	212			0.391
	212.5			0.524
	213			0.513
	213.5			0.421
	214			0.39
	214.5			0.325
	215			0.275
	215.5			0.309
	216			0.298
	216.5	0.233		0.233
	217	0.283
	217.5	0.291
	218	0.247
	218.5	0.256
	219	0.271
	219.5	0.255
	220	0.272
	220.5	0.338
	221	0.36
	221.5	0.327
	222	0.283
	222.5	0.268
	223	0.249
	223.5	0.234
	224	0.226
	224.5	0.234
	225	0.24
	225.5	0.251
	226	0.234
	226.5	0.215
	227	0.219
	227.5	0.24
	228	0.263
	228.5	0.231
	229	0.238
	229.5	0.202
	230	0.237
	230.5	0.228
	231	0.177
	231.5	0.189
	232	0.185
	232.5	0.177
	233	0.183
	233.5	0.181
	234	0.19
	234.5	0.19
	235	0.208
	235.5	0.206
	236	0.198
	236.5	0.211
	237	0.171
	237.5	0.168
	238	0.151
	238.5	0.152
	239	0.122
	239.5	0.132
	240	0.128
	240.5	0.137
	241	0.14
	241.5	0.132
	242	0.131
	242.5	0.129
	243	0.13
	243.5	0.117
	244	0.121
	244.5	0.107
	245	0.119
	245.5	0.105
	246	0.099
	246.5	0.089
	247	0.086
	247.5	0.08
	248	0.087
	248.5	0.073
	249	0.071
	249.5	0.076
	250	0.07
	250.5	0.061
	251	0.075
	251.5	0.063
	252	0.066
	252.5	0.052
	253	0.061
	253.5	0.056
	254	0.057
	254.5	0.052
	255	0.048
	255.5	0.047
	256	0.044
	256.5	0.052
	257	0.051
	257.5	0.049
	258	0.044
	258.5	0.047
	259	0.042
	259.5	0.04
	260	0.043
	260.5	0.023
	261	0.025
	261.5	0.026
	262	0.024
	262.5	0.024
	263	0.029
	263.5	0.028
	264	0.03
	264.5	0.032
	265	0.031
	265.5	0.033
	266	0.033
	266.5	0.031
	267	0.032
	267.5	0.026
	268	0.032
	268.5	0.027
	269	0.007
	269.5	0.025
	270	0.025
	270.5	0.025
	271	0.021
	271.5	0.02
	272	0.018
	272.5	0.016
	273	0.021
	273.5	0.021
	274	0.017
	274.5	0.016
	275	0.021
	275.5	0.024
	276	0.022
	276.5	0.013
	277	0.021
	277.5	0.023
	278	0.027
	278.5	0.022
	279	0.011
	279.5	0.02
	280	0.024
	280.5	0.027
	281	0.024
	281.5	0.023
	282	0.023
	282.5	0.021
	283	0.019
	283.5	0.019
	284	0.016
	284.5	0.005
	285	0.021
	285.5	0.021
	286	0.018
	286.5	0.016
	287	0.01
	287.5	0.015
	288	0.017
	288.5	0.017
	289	0.011
	289.5	0.006
	290	0.013
	290.5	0.014
	291	0.015
	291.5	0.013
	292	0.012
	292.5	0.011
	293	0.007
	293.5	0.006
	294	0.008
	294.5	0.003
	295	0
	295.5	0.01
	296	0.007
	296.5	0.002
	297	0
	297.5	0.003
	298	0.002
	298.5	0.004
	299	0.006
	299.5	0.009
	300	0.007

## Sheet: ED Fig8h
	WT 8-33min	WT 165-190min	osca2.1/2.2 8-33min	osca2.1/2.2 165-190min
680 mOsm	0.03	0.18	0.04	0.03
	0.03	0.09	0.05	0.05
	0.04	0.08	0.03	0.03
	0.04	0.21	0.05	0.05
	0.07	0.16	0.06	0.06
	0.04	0.07	0.03	0.03
	0.04	0.12	0.05	0.05
	0.03	0.06	0.05	0.05
	0.04		0.05	0.04
	0.03	0.07	0.04	0.04
	0.04	0.06	0.04	0.06
	0.04	0.06	0.04	0.04
	0.04	0.07	0.05	0.04
	0.03	0.07	0.02	0.01
	0.04	0.06	0.03	0.03
	0.04	0.07	0.04	0.03
	0.03	0.12	0.09	0.04
	0.04	0.07	0.04	0.02
	0.08	0.11	0.04	0.04
	0.03	0.07	0.04	0.03
	0.04	0.08	0.03	0.03
	0.04	0.06	0.06	0.05
	0.03	0.07	0.05	0.04
	0.03	0.05	0.05	0.05
	0.03	0.05	0.05	0.04
	0.04	0.08	0.05	0.04
	0.04	0.09	0.08	0.03
	0.04	0.08	0.03	0.03
	0.04	0.22	0.04	0.03
	0.03	0.05	0.04	0.03
	0.03	0.08	0.04	0.03
	0.04	0.07	0.03	0.03
	0.03	0.1	0.04	0.03
	0.03	0.05	0.03	0.03
	0.03	0.06	0.03	0.02
	0.04	0.06	0.07	0.03
	0.04	0.14	0.03	0.03
	0.04	0.09	0.03	0.03
	0.03	0.06	0.03	0.03
	0.03	0.09	0.03	0.03
	0.04	0.06	0.04	0.03
	0.04	0.06	0.03	0.03
	0.05	0.09	0.03	0.03
	0.04	0.06	0.04	0.05
	0.03	0.08	0.05	0.05
	0.03	0.05	0.04	0.05
	0.04	0.06	0.05	0.05
	0.04	0.07	0.04	0.05
	0.04	0.08	0.05	0.05
	0.03	0.07	0.04	0.04
	0.04	0.09	0.04	0.04
	0.03	0.05	0.04	0.04
	0.04	0.09	0.04	0.04
	0.04	0.18	0.04	0.04
	0.04	0.05	0.06	0.05
	0.04	0.05	0.05	0.04
	0.04	0.08	0.03	0.04
	0.03	0.07	0.03	0.03
	0.03	0.06	0.04	0.04
	0.04	0.09	0.04	0.04
	0.03	0.11	0.04	0.04
	0.03	0.04	0.04	0.04
	0.05	0.1	0.04	0.04
	0.03	0.04	0.04	0.03
	0.04	0.12	0.03	0.03
	0.03	0.09	0.02	0.02
	0.04	0.08	0.04	0.03
	0.04	0.14	0.03	0.03
	0.03	0.06	0.04	0.03
	0.04	0.07	0.02	0.02
	0.04	0.12	0.04	0.03
	0.03	0.05	0.04	0.04
	0.03	0.04	0.05	0.04
	0.03	0.07	0.08	0.04
	0.04	0.08	0.04	0.03
	0.04	0.06	0.14	0.03
	0.03	0.04	0.05	0.05
	0.04	0.11	0.07	0.06
	0.03	0.06	0.05	0.04
	0.03	0.19	0.04	0.04
	0.04	0.05	0.03	0.03
	0.04	0.06	0.04	0.04
	0.04	0.13	0.03	0.03
	0.03	0.08	0.03	0.03
	0.03	0.04	0.04	0.04
	0.04	0.08	0.05	0.03
	0.03	0.07	0.04	0.04
	0.03	0.05	0.04	0.04
	0.04	0.05	0.04	0.04
	0.03	0.09	0.04	0.04
	0.04	0.06	0.03	0.03
			0.03	0.02
			0.03	0.02
			0.03	0.03
			0.03	0.02
			0.02	0.02
			0.04	0.03
			0.04	0.03
			0.02	0.02
			0.01	0.01

## Sheet: ED Fig8j
	WT 0-300min	osca2.1/2.2 0-300min
680 mOsm	0.93	0.5
	0.81	1.26
	0.75	0.41
	1.06	0.74
	1	0.74
	0.72	0.44
	0.85	0.64
	0.79	0.66
	1.15	0.69
	0.83	0.56
	0.56	0.71
	0.59	0.59
	0.62	0.56
	0.66	0.22
	0.67	0.47
	0.82	0.51
	0.78	0.74
	0.68	0.4
	1.31	0.49
	0.62	0.48
	0.66	0.4
	0.65	0.81
	0.73	0.61
	0.57	0.64
	0.49	0.61
	0.88	0.63
	0.93	0.64
		0.44
	1.25	0.44
	0.5	0.5
	0.65	0.48
	0.73	0.41
	0.82	0.45
	0.45	0.45
	0.52	0.36
	0.66	0.57
	0.99	0.42
	0.94	0.42
	0.63	0.39
	0.7	0.43
	0.62	0.46
	0.84	0.39
	0.69	0.4
	0.6	0.63
	0.73	0.68
	0.55	0.73
	0.61	0.67
	0.81	1.13
	0.76	0.66
	0.6	0.58
	0.89	0.81
	0.63	0.59
	0.75	0.57
	0.91	0.53
	0.67	0.71
	0.59	0.57
	0.64	0.48
	0.54	0.48
	0.79	0.53
	0.86	0.49
	0.78	0.54
	0.44	0.59
	0.95	0.52
	0.46	0.46
	1.01	0.44
	0.67	0.32
	0.67	0.46
	0.97	0.42
	0.54	0.47
	0.62	0.25
	1	0.48
	0.54	0.56
	0.48	0.64
	0.71	0.71
	0.62	0.45
	0.75	0.63
	0.48	0.62
	0.76	0.89
	0.53	0.57
	0.82	0.52
	0.58	0.4
	0.56	0.53
	1.08	0.42
	0.6	0.35
	0.52	0.5
	0.77	0.52
	0.6	0.55
	0.62	0.58
	0.53	0.59
	0.67	0.46
	0.58	0.42
		0.36
		0.36
		0.43
		0.33
		0.29
		0.47
		0.46
		0.24
		0.16

## Sheet: ED Fig8k
WT	time (min)	RePh1, RePh2 and RePh3	CaOS	CaOL
680 mOsm	0.5	0.158
	1	0.167
	1.5	0.162
	2	0.161
	2.5	0.159
	3	0.159
	3.5	0.162
	4	0.167
	4.5	0.171
	5	0.173
	5.5	0.176
	6	0.174
	6.5	0.176
	7	0.176
	7.5	0.17
	8	0.168
	8.5	0.173
	9	0.171
	9.5	0.169
	10	0.173
	10.5	0.165
	11	0.165
	11.5	0.158
	12	0.156
	12.5	0.168
	13	0.156
	13.5	0.15
	14	0.139
	14.5	0.13
	15	0.13
	15.5	0.143
	16	0.147
	16.5	0.159
	17	0.154
	17.5	0.142
	18	0.13
	18.5	0.13
	19	0.136
	19.5	0.145
	20	0.153
	20.5	0.155
	21	0.16
	21.5	0.177
	22	0.148
	22.5	0.136
	23	0.127
	23.5	0.143
	24	0.153
	24.5	0.138
	25	0.122
	25.5	0.116
	26	0.119
	26.5	0.13
	27	0.15
	27.5	0.14
	28	0.135
	28.5	0.119
	29	0.147
	29.5	0.132
	30	0.119
	30.5	0.116
	31	0.113
	31.5	0.122
	32	0.139
	32.5	0.127
	33	0.11
	33.5	0.108
	34	0.094
	34.5	0.102
	35	0.108
	35.5	0.117
	36	0.129
	36.5	0.141
	37	0.141
	37.5	0.121
	38	0.109
	38.5	0.095
	39	0.108
	39.5	0.123
	40	0.111
	40.5	0.1
	41	0.08
	41.5	0.083
	42	0.089
	42.5	0.103
	43	0.104
	43.5	0.093
	44	0.087
	44.5	0.084
	45	0.078
	45.5	0.103
	46	0.102
	46.5	0.073
	47	0.11
	47.5	0.098
	48	0.1
	48.5	0.103
	49	0.109
	49.5	0.121
	50	0.1
	50.5	0.104
	51	0.079	0.079
	51.5		0.103
	52		0.141
	52.5		0.119
	53		0.108
	53.5		0.101
	54		0.078
	54.5		0.101
	55		0.115
	55.5		0.112
	56		0.133
	56.5		0.134
	57		0.105
	57.5		0.083
	58		0.079
	58.5		0.08
	59		0.096
	59.5		0.125
	60		0.171
	60.5		0.134
	61		0.112
	61.5		0.098
	62		0.085
	62.5		0.083
	63		0.095
	63.5		0.08
	64		0.112
	64.5		0.124
	65		0.137
	65.5		0.155
	66		0.12
	66.5		0.094
	67		0.093
	67.5		0.094
	68		0.086
	68.5		0.075
	69		0.116
	69.5		0.116
	70		0.126
	70.5		0.121
	71		0.112
	71.5		0.091
	72		0.065
	72.5		0.075
	73		0.072
	73.5		0.093
	74		0.14
	74.5		0.182
	75		0.152
	75.5		0.113
	76		0.097
	76.5		0.075
	77		0.07
	77.5		0.089
	78		0.084
	78.5		0.157
	79		0.13
	79.5		0.125
	80		0.113
	80.5		0.113
	81		0.091
	81.5		0.107
	82		0.121
	82.5		0.109
	83		0.096
	83.5		0.098
	84		0.094
	84.5		0.104
	85		0.128
	85.5		0.13
	86		0.137
	86.5		0.114
	87		0.098
	87.5		0.092
	88		0.105
	88.5		0.138
	89		0.127
	89.5		0.116
	90		0.094
	90.5		0.09
	91		0.061
	91.5		0.077
	92		0.098
	92.5		0.114
	93		0.157
	93.5		0.214
	94		0.127
	94.5		0.109
	95		0.095
	95.5		0.077
	96		0.06
	96.5		0.067
	97		0.068
	97.5		0.062
	98		0.121
	98.5		0.15
	99		0.154
	99.5		0.108
	100		0.086
	100.5		0.075
	101		0.05
	101.5		0.05
	102		0.061
	102.5		0.072
	103		0.065
	103.5		0.094
	104		0.125
	104.5		0.165
	105		0.139
	105.5		0.12
	106		0.067
	106.5		0.038
	107		0.026
	107.5		0.027
	108		0.042
	108.5		0.08
	109		0.143
	109.5		0.183
	110		0.119
	110.5		0.103
	111		0.073
	111.5		0.059
	112		0.034
	112.5		0.077
	113		0.1
	113.5		0.143
	114		0.203
	114.5		0.169
	115		0.073
	115.5		0.031
	116		0.018
	116.5		0
	117		0.014
	117.5		0.012
	118		0.066
	118.5		0.087
	119		0.149
	119.5		0.172
	120		0.187
	120.5		0.133
	121		0.074
	121.5		0.058
	122		0.043
	122.5		0.048
	123		0.058
	123.5		0.067
	124		0.101
	124.5		0.152
	125		0.187
	125.5		0.148
	126		0.091
	126.5		0.08
	127		0.061
	127.5		0.032
	128		0.046
	128.5		0.051
	129		0.055
	129.5		0.068
	130		0.176
	130.5		0.304
	131		0.275
	131.5		0.159
	132		0.088
	132.5		0.061
	133		0.041
	133.5		0.03
	134		0.027
	134.5		0.037
	135		0.081
	135.5		0.161
	136		0.502
	136.5		0.445
	137		0.186
	137.5		0.085
	138		0.103
	138.5		0.107
	139		0.08
	139.5		0.087
	140		0.086
	140.5		0.089
	141		0.123
	141.5		0.152
	142		0.232
	142.5		0.254
	143		0.225
	143.5		0.192
	144		0.19
	144.5		0.186
	145		0.162
	145.5		0.174
	146		0.18
	146.5		0.165
	147		0.161
	147.5		0.179
	148		0.223
	148.5		0.276
	149		0.247
	149.5		0.24
	150		0.199
	150.5		0.173
	151		0.164
	151.5		0.148
	152		0.156
	152.5		0.179
	153		0.206
	153.5		0.258
	154		0.378
	154.5		0.418
	155		0.358
	155.5		0.253
	156		0.158
	156.5		0.122
	157		0.12
	157.5		0.11
	158		0.105
	158.5		0.123
	159		0.174
	159.5		0.288
	160		0.346
	160.5		0.361
	161		0.269
	161.5		0.175
	162		0.145
	162.5		0.135
	163		0.12
	163.5		0.101	0.101
	164			0.132
	164.5			0.235
	165			0.365
	165.5			0.472
	166			0.576
	166.5			0.64
	167			0.726
	167.5			0.727
	168			0.727
	168.5			0.626
	169			0.621
	169.5			0.526
	170			0.527
	170.5			0.539
	171			0.456
	171.5			0.449
	172			0.482
	172.5			0.453
	173			0.431
	173.5			0.449
	174			0.441
	174.5			0.333
	175			0.321
	175.5			0.232
	176			0.168
	176.5			0.121
	177			0.135
	177.5			0.122
	178			0.229
	178.5			0.483
	179			0.709
	179.5			0.484
	180			0.401
	180.5			0.373
	181			0.312
	181.5			0.343
	182			0.424
	182.5			0.34
	183			0.358
	183.5			0.387
	184			0.342
	184.5			0.437
	185			0.339
	185.5			0.38
	186			0.368
	186.5			0.278
	187			0.222
	187.5			0.173
	188			0.151
	188.5			0.139
	189			0.158
	189.5			0.226
	190			0.249
	190.5			0.273
	191			0.251
	191.5			0.25
	192			0.225
	192.5			0.35
	193			0.405
	193.5			0.458
	194			0.459
	194.5			0.352
	195			0.346
	195.5			0.263
	196			0.246
	196.5			0.217
	197			0.177
	197.5			0.149
	198			0.131
	198.5			0.157
	199			0.207
	199.5			0.235
	200			0.255
	200.5			0.27
	201			0.351
	201.5			0.455
	202			0.489
	202.5			0.452
	203			0.364
	203.5			0.328
	204			0.303
	204.5			0.305
	205			0.265
	205.5			0.244
	206			0.226
	206.5			0.198
	207			0.128
	207.5			0.133
	208			0.217
	208.5			0.202
	209			0.307
	209.5			0.442
	210			0.432
	210.5			0.405
	211			0.32
	211.5			0.284
	212			0.317
	212.5			0.369
	213			0.409
	213.5			0.41
	214			0.331
	214.5			0.296
	215			0.31
	215.5			0.286
	216			0.403
	216.5			0.398
	217			0.373
	217.5			0.305
	218			0.258
	218.5			0.222
	219			0.214
	219.5			0.213
	220			0.211
	220.5			0.185
	221			0.235
	221.5			0.236
	222			0.157
	222.5			0.185
	223			0.13
	223.5			0.161
	224			0.196
	224.5			0.193
	225			0.168
	225.5			0.162
	226			0.178
	226.5			0.211
	227			0.202
	227.5			0.186
	228			0.157
	228.5			0.217
	229			0.212
	229.5			0.228
	230			0.236
	230.5			0.24
	231			0.273
	231.5			0.282
	232			0.245
	232.5			0.275
	233			0.237
	233.5			0.192
	234			0.181
	234.5			0.195
	235			0.202
	235.5			0.221
	236			0.215
	236.5			0.19
	237			0.189
	237.5			0.159
	238			0.184
	238.5			0.179
	239			0.189
	239.5			0.233
	240			0.236
	240.5			0.212
	241			0.229
	241.5			0.252
	242			0.277
	242.5			0.286
	243			0.318
	243.5			0.328
	244			0.312
	244.5			0.278
	245			0.236
	245.5			0.162
	246			0.132
	246.5			0.124
	247			0.096
	247.5			0.09
	248			0.129
	248.5			0.125
	249			0.127
	249.5			0.136
	250			0.118
	250.5			0.13
	251			0.13
	251.5			0.137
	252			0.142
	252.5			0.17
	253			0.217
	253.5			0.291
	254			0.399
	254.5			0.42
	255			0.347
	255.5			0.309
	256			0.234
	256.5			0.169
	257			0.145
	257.5			0.139
	258			0.138
	258.5			0.112
	259			0.113
	259.5			0.107
	260			0.103
	260.5			0.105
	261			0.107
	261.5			0.106
	262			0.098
	262.5			0.109
	263			0.106
	263.5			0.106
	264			0.105
	264.5			0.099
	265			0.092
	265.5			0.083
	266			0.08
	266.5			0.094
	267			0.096
	267.5			0.09
	268			0.097
	268.5			0.1
	269			0.105
	269.5			0.113
	270			0.149
	270.5			0.288
	271			0.5
	271.5			0.483
	272			0.382
	272.5			0.22
	273			0.188
	273.5			0.15
	274			0.123
	274.5			0.093
	275			0.08
	275.5			0.071
	276			0.072
	276.5			0.067
	277			0.07
	277.5			0.08
	278			0.08
	278.5			0.076
	279			0.073
	279.5			0.074
	280			0.076
	280.5			0.072
	281			0.075
	281.5			0.076
	282			0.082
	282.5			0.081
	283			0.082
	283.5			0.078
	284			0.083
	284.5			0.089
	285			0.12
	285.5			0.165
	286			0.258
	286.5			0.297
	287			0.244
	287.5			0.173
	288			0.141
	288.5			0.119
	289			0.09
	289.5			0.067
	290			0.062
	290.5			0.054
	291	0.051		0.051
	291.5	0.054
	292	0.054
	292.5	0.052
	293	0.058
	293.5	0.072
	294	0.079
	294.5	0.07
	295	0.08
	295.5	0.053
	296	0.045
	296.5	0.064
	297	0.051
	297.5	0.037
	298	0.052
	298.5	0.062
	299	0.072
	299.5	0.085
	300	0.077

## Sheet: ED Fig8i
osca2.1/2.2	time (min)	RePh1, RePh2 and RePh3	CaOS	CaOL
680 mOsm	0.5	0.126
	1	0.138
	1.5	0.135
	2	0.134
	2.5	0.135
	3	0.134
	3.5	0.102
	4	0.137
	4.5	0.135
	5	0.128
	5.5	0.125
	6	0.123
	6.5	0.123
	7	0.09
	7.5	0.119
	8	0.116
	8.5	0.086
	9	0.115
	9.5	0.113
	10	0.111
	10.5	0.076
	11	0.108
	11.5	0.108
	12	0.103
	12.5	0.102
	13	0.097
	13.5	0.066
	14	0.094
	14.5	0.07
	15	0.091
	15.5	0.091
	16	0.089
	16.5	0.088
	17	0.086
	17.5	0.087
	18	0.089
	18.5	0.089
	19	0.088
	19.5	0.087
	20	0.059
	20.5	0.088
	21	0.084
	21.5	0.085
	22	0.083
	22.5	0.083
	23	0.082
	23.5	0.081
	24	0.079
	24.5	0.081
	25	0.076
	25.5	0.075
	26	0.072
	26.5	0.074
	27	0.074
	27.5	0.072
	28	0.07
	28.5	0.071
	29	0.073
	29.5	0.073
	30	0.073
	30.5	0.072
	31	0.069
	31.5	0.07
	32	0.066
	32.5	0.066
	33	0.065
	33.5	0.064
	34	0.066
	34.5	0.061
	35	0.061
	35.5	0.062
	36	0.056
	36.5	0.059
	37	0.059
	37.5	0.058
	38	0.055
	38.5	0.054
	39	0.051
	39.5	0.053
	40	0.052
	40.5	0.052
	41	0.047
	41.5	0.046
	42	0.047
	42.5	0.046
	43	0.052
	43.5	0.052
	44	0.027
	44.5	0.052
	45	0.026
	45.5	0.053
	46	0.05
	46.5	0.052
	47	0.037
	47.5	0.05
	48	0.051
	48.5	0.051
	49	0.053
	49.5	0.052
	50	0.032
	50.5	0.05
	51	0.02
	51.5	0.051
	52	0.05
	52.5	0.028
	53	0.046
	53.5	0.046
	54	0.043
	54.5	0.048
	55	0.046
	55.5	0.033
	56	0.023
	56.5	0.048
	57	0.019
	57.5	0.02
	58	0.041
	58.5	0.039
	59	0.02
	59.5	0.043
	60	0.039
	60.5	0.016
	61	0.043
	61.5	0.046
	62	0.035
	62.5	0.038
	63	0.04
	63.5	0.037
	64	0.038
	64.5	0.038
	65	0.041
	65.5	0.043
	66	0.039
	66.5	0.037
	67	0.048
	67.5	0.039
	68	0.04
	68.5	0.037
	69	0.035
	69.5	0.031
	70	0.031
	70.5	0.013
	71	0.029
	71.5	0.03
	72	0.03
	72.5	0.03
	73	0.033
	73.5	0.034
	74	0.012
	74.5	0.036
	75	0.032
	75.5	0.029
	76	0.029
	76.5	0.028
	77	0.029
	77.5	0.033
	78	0.033
	78.5	0.031
	79	0.015
	79.5	0.032
	80	0.032
	80.5	0.03
	81	0.033
	81.5	0.026
	82	0.032
	82.5	0.024
	83	0.035
	83.5	0.038
	84	0.038
	84.5	0.034
	85	0.038
	85.5	0.04
	86	0.037
	86.5	0.046
	87	0.043
	87.5	0.036
	88	0.038
	88.5	0.041
	89	0.043
	89.5	0.026
	90	0.039
	90.5	0.039
	91	0.022
	91.5	0.043
	92	0.032
	92.5	0.02
	93	0.037
	93.5	0.017
	94	0.036
	94.5	0.015
	95	0.034
	95.5	0.034
	96	0.038
	96.5	0.037
	97	0.038
	97.5	0.036
	98	0.03
	98.5	0.029
	99	0.031
	99.5	0.027
	100	0.026
	100.5	0.026
	101	0.028
	101.5	0.024
	102	0.025
	102.5	0.022
	103	0.025
	103.5	0.024
	104	0.025
	104.5	0.027
	105	0.024
	105.5	0.026
	106	0.027
	106.5	0.008
	107	0.027
	107.5	0.03
	108	0.03
	108.5	0.029
	109	0.011
	109.5	0.013
	110	0.027
	110.5	0.028
	111	0.03
	111.5	0.029
	112	0.03
	112.5	0.034
	113	0.034
	113.5	0.034
	114	0.034
	114.5	0.032
	115	0.031
	115.5	0.023
	116	0.032
	116.5	0.026
	117	0.028
	117.5	0.031
	118	0.034
	118.5	0.033
	119	0.042
	119.5	0.041
	120	0.038
	120.5	0.031
	121	0.02
	121.5	0.019
	122	0.008
	122.5	0.021
	123	0
	123.5	0.026
	124	0.022
	124.5	0.026
	125	0.015
	125.5	0.041
	126	0.028
	126.5	0.042
	127	0.038
	127.5	0.012
	128	0.019
	128.5	0.03
	129	0.024
	129.5	0.019
	130	0.022
	130.5	0.019
	131	0.013
	131.5	0.026
	132	0.026
	132.5	0.025
	133	0.025
	133.5	0.021
	134	0.022
	134.5	0.019
	135	0.007
	135.5	0.022
	136	0.027
	136.5	0.023
	137	0.021	0.021
	137.5		0.024
	138		0.027
	138.5		0.041
	139		0.057
	139.5		0.037
	140		0.051
	140.5		0.044
	141		0.023
	141.5		0.015
	142		0.01
	142.5		0.012
	143		0.011
	143.5		0.009
	144		0.01
	144.5		0.007
	145		0.008
	145.5		0.013
	146		0.037
	146.5		0.033
	147		0.03
	147.5		0.027
	148		0.024
	148.5		0.023
	149		0.024
	149.5		0.021
	150		0.022
	150.5		0.024
	151		0.026
	151.5		0.024
	152		0.027
	152.5		0.025
	153		0.076
	153.5		0.043
	154		0.058
	154.5		0.024
	155		0.013
	155.5		0.029
	156		0.024
	156.5		0.019
	157		0.021
	157.5		0.02
	158		0.025
	158.5		0.028
	159		0.028
	159.5		0.034
	160		0.037
	160.5		0.03
	161		0.028
	161.5		0.028
	162		0.026
	162.5		0.023
	163		0.022
	163.5		0.02
	164		0.023
	164.5		0.023
	165		0.02
	165.5		0.006
	166		0.019
	166.5		0.026
	167		0.055
	167.5		0.064
	168		0.076
	168.5		0.06
	169		0.051
	169.5		0.042
	170		0.032
	170.5		0.025
	171		0.019
	171.5		0.017
	172		0.02
	172.5		0.022
	173		0.025
	173.5		0.027
	174		0.026
	174.5		0.025
	175		0.025
	175.5		0.021
	176		0.02
	176.5		0.017
	177		0.016
	177.5		0.018
	178		0.016
	178.5		0.013
	179		0.014
	179.5		0.013
	180		0.013
	180.5		0.014
	181		0.018
	181.5		0.017
	182		0.035
	182.5		0.062
	183		0.091
	183.5		0.083
	184		0.07
	184.5		0.051
	185		0.041
	185.5		0.034
	186		0.023
	186.5		0.018
	187		0.017
	187.5		0.018
	188		0.019
	188.5		0.024
	189		0.024
	189.5		0.024
	190		0.025
	190.5		0.025
	191		0.023
	191.5		0.019
	192		0.02
	192.5		0.016
	193		0.013
	193.5		0.056
	194		0.026
	194.5		0.027
	195		0.027
	195.5		0.027
	196		0.041
	196.5		0.053
	197		0.119
	197.5		0.203
	198		0.149
	198.5		0.109
	199		0.064
	199.5		0.062
	200		0.05
	200.5		0.035
	201		0.03
	201.5		0.026
	202		0.018
	202.5		0.036
	203		0.04
	203.5		0.042
	204		0.047
	204.5		0.051
	205		0.038
	205.5		0.039
	206		0.037
	206.5		0.034
	207		0.03
	207.5		0.029
	208		0.029
	208.5		0.027
	209		0.027
	209.5		0.029
	210		0.032
	210.5		0.032
	211		0.036
	211.5		0.04
	212		0.047
	212.5		0.043
	213		0.049
	213.5		0.077
	214		0.072
	214.5		0.069
	215		0.06
	215.5		0.051
	216		0.042
	216.5		0.036
	217		0.034
	217.5		0.031
	218		0.032
	218.5		0.035
	219		0.04
	219.5		0.047
	220		0.048
	220.5		0.048
	221		0.049
	221.5		0.051
	222		0.049
	222.5		0.049
	223		0.048
	223.5		0.047
	224		0.045
	224.5		0.045
	225		0.044
	225.5		0.046
	226		0.046
	226.5		0.02
	227		0.041
	227.5		0.044
	228		0.051
	228.5		0.057
	229		0.076
	229.5		0.098
	230		0.109
	230.5		0.101
	231		0.088
	231.5		0.054
	232		0.05
	232.5		0.05
	233		0.04
	233.5		0.04
	234		0.032
	234.5		0.04
	235		0.04
	235.5		0.035
	236		0.04
	236.5		0.045
	237		0.046
	237.5		0.048
	238		0.044
	238.5		0.042
	239		0.041
	239.5		0.035
	240		0.034
	240.5		0.032
	241		0.03
	241.5		0.029
	242		0.031
	242.5		0.028
	243		0.032
	243.5		0.032
	244		0.045
	244.5		0.064
	245		0.08
	245.5		0.076
	246		0.099
	246.5		0.091
	247		0.086
	247.5		0.067
	248		0.059
	248.5		0.043
	249		0.032
	249.5		0.026
	250		0.012
	250.5		0.025
	251		0.033
	251.5		0.042
	252		0.044
	252.5		0.041
	253		0.039
	253.5		0.038
	254		0.037
	254.5		0.032
	255		0.03
	255.5		0.03
	256		0.033
	256.5		0.032
	257		0.023
	257.5		0.014
	258		0.006
	258.5		0.004
	259		0.003
	259.5		0.005
	260		0.005
	260.5		0.019
	261		0.067
	261.5		0.094
	262		0.096
	262.5		0.097
	263		0.079
	263.5		0.062
	264		0.023
	264.5		0.038
	265		0.007
	265.5		0.029
	266		0.033
	266.5		0.036
	267		0.036
	267.5		0.042
	268		0.039
	268.5		0.042
	269		0.04
	269.5		0.037
	270		0.037
	270.5		0.039
	271		0.036
	271.5		0.035
	272		0.033
	272.5		0.029
	273		0.031
	273.5		0.025
	274		0.031
	274.5		0.031
	275		0.041
	275.5		0.028
	276		0.045
	276.5		0.082
	277		0.105
	277.5		0.104
	278		0.081
	278.5		0.067
	279		0.053
	279.5		0.04
	280		0.038
	280.5		0.033
	281		0.035
	281.5		0.037
	282		0.043
	282.5		0.044
	283		0.047
	283.5		0.047
	284		0.043
	284.5		0.041
	285		0.032
	285.5		0.05
	286		0.025
	286.5		0.041
	287		0.035
	287.5		0.034
	288		0.034
	288.5		0.035
	289		0.057
	289.5		0.084
	290		0.134
	290.5		0.112
	291		0.108
	291.5		0.087
	292		0.069
	292.5	0.028	0.028
	293	0.043
	293.5	0.038
	294	0.036
	294.5	0.04
	295	0.044
	295.5	0.044
	296	0.04
	296.5	0.039
	297	0.042
	297.5	0.043
	298	0.041
	298.5	0.043
	299	0.047
	299.5	0.055
	300	0.059
