# Supplementary material for: Osmosensor-mediated control of Ca2+ spiking in pollen germination
Source: Nature. 2024 May 22;629(8014):1118–25. doi: 10.1038/s41586-024-07445-6 (PMC11136663; doi:10.1038/s41586-024-07445-6)
Supplement: Supplementary file 19 — Source Data Extended Data Fig. 9 [file 41586_2024_7445_MOESM19_ESM.xlsx]

## Sheet: ED Fig9a
	time (min)	WT-420-1	WT-420-2	WT-420-3	WT-420-4	WT-420-5	WT-420-6	WT-420-7	WT-420-8	WT-420-9	WT-420-10
WT-420	0.5	0.1633	0.1056	0.1062	0.0344	0.151	0	0.1659	0.1783	0.0454	0.1022
	1	0.1573	0.1422	0.097	0.1067	0.2589	0.1549	0.1757	0.208	0.1527	0.227
	1.5	0.1331	0.1367	0.0728	0.1133	0.2886	0.2241	0.1579	0.1503	0.1505	0.2922
	2	0.1547	0.1196	0.0646	0.1325	0.2285	0.2381	0.1731	0.2138	0.1028	0.2845
	2.5	0.2286	0.1342	0.0652	0.1274	0.1521	0.225	0.1764	0.2742	0.1029	0.2394
	3	0.2839	0.1501	0.0797	0.1051	0.1412	0.2271	0.2144	0.2811	0.082	0.2522
	3.5	0.2706	0.1511	0.0773	0.133	0.142	0.229	0.2138	0.3281	0.0917	0.202
	4	0.2047	0.1522	0.0706	0.1397	0.1715	0.2606	0.2386	0.277	0.1095	0.1215
	4.5	0.1693	0.144	0.0675	0.1558	0.1768	0.2278	0.2241	0.2154	0.1226	0.1044
	5	0.1659	0.1082	0.0443	0.1162	0.1792	0.2454	0.2552	0.2306	0.1029	0.1626
	5.5	0.1466	0.0744	0.0509	0.1276	0.1673	0.2603	0.2499	0.2235	0.1097	0.1645
	6	0.1737	0.1056	0.0749	0.1334	0.1825	0.2663	0.2978	0.2586	0.0976	0.1819
	6.5	0.1736	0.0808	0.0847	0.1549	0.1499	0.2901	0.2328	0.2514	0.08	0.2332
	7	0.1824	0.0853	0.1215	0.212	0.1594	0.3123	0.2467	0.2859	0.0779	0.2879
	7.5	0.178	0.0932	0.1714	0.1893	0.1688	0.302	0.2832	0.3331	0.0854	0.227
	8	0.1821	0.0354	0.0861	0.0723	0.117	0.179	0.1716	0.1956	0.0383	0.0763
	8.5	0.1905	0.1019	0.106	0.0987	0.1235	0.2085	0.227	0.3188	0.0887	0.119
	9	0.1512	0.1118	0.1145	0.209	0.1286	0.2316	0.2857	0.3442	0.1203	0.1659
	9.5	0.1308	0.1056	0.1279	0.3263	0.1539	0.2566	0.2682	0.3515	0.1447	0.1545
	10	0.1932	0.1514	0.139	0.1841	0.17	0.27	0.2627	0.4509	0.1769	0.232
	10.5	0.239	0.1239	0.133	0.15	0.187	0.2957	0.4076	0.4833	0.1884	0.2627
	11	0.2296	0.1328	0.1283	0.3775	0.2203	0.3608	0.3336	0.3609	0.191	0.3668
	11.5	0.3112	0.1804	0.1247	0.2632	0.2505	0.3627	0.2999	0.3232	0.1992	0.3144
	12	0.2199	0.0911	0.0646	0.0619	0.2054	0.2335	0.1495	0.2044	0.1291	0.1181
	12.5	0.2323	0.1556	0.1258	0.1429	0.2082	0.2311	0.3399	0.3584	0.1762	0.219
	13	0.1984	0.1291	0.1032	0.3149	0.1373	0.2218	0.2808	0.3137	0.1653	0.3126
	13.5	0.2538	0.1262	0.0908	0.309	0.1464	0.2478	0.252	0.3314	0.1887	0.2537
	14	0.1926	0.0967	0.0872	0.1678	0.1253	0.2487	0.1943	0.2742	0.1581	0.2029
	14.5	0.181	0.1727	0.0908	0.2353	0.1811	0.2598	0.2765	0.2711	0.174	0.1758
	15	0.1971	0.0839	0.0391	0.1838	0.1827	0.2122	0.2161	0.2182	0.1052	0.0961
	15.5	0.2817	0.1591	0.0937	0.27	0.275	0.3052	0.2372	0.3571	0.1779	0.1714
	16	0.2034	0.0844	0.035	0.154	0.2393	0.241	0.1597	0.267	0.1233	0.1313
	16.5	0.2729	0.1748	0	0.2561	0.2899	0.2925	0.2514	0.4327	0.2004	0.2244
	17	0.283	0.2712	0.2644	0.2759	0.319	0.3131	0.2918	0.4832	0.2172	0.2141
	17.5	0.2359	0.3131	0.2712	0.3593	0.3221	0.2951	0.2783	0.361	0.2011	0.2492
	18	0.1302	0.0712	0.0842	0.1121	0.1566	0.1329	0.0741	0.1222	0.0295	0.1769
	18.5	0.1211	0.0777	0.0646	0.0924	0.1596	0.1462	0.1379	0.1561	0.0162	0.0979
	19	0.2055	0.1938	0.1725	0.1647	0.2582	0.2919	0.2677	0.2731	0.1046	0.1277
	19.5	0.1365	0.1406	0.0841	0.2246	0.2329	0.2726	0.1466	0.1878	0.0452	0.0969
	20	0.3391	0.2992	0.2067	0.2814	0.3313	0.5265	0.314	0.3298	0.1636	0.213
	20.5	0.2996	0.282	0.2002	0.3417	0.2938	0.4124	0.2363	0.3429	0.1578	0.2335
	21	0.3497	0.257	0.2083	0.3198	0.3069	0.3712	0.2518	0.3059	0.1556	0.2421
	21.5	0.4073	0.2375	0.2174	0.206	0.29	0.3524	0.2329	0.2446	0.139	0.227
	22	0.2739	0.263	0.1588	0.1945	0.2603	0.2655	0.1854	0.1708	0.1095	0.1807
	22.5	0.1831	0.2965	0.1711	0.1634	0.2489	0.3009	0.2385	0.2291	0.1537	0.1734
	23	0.1006	0.098	0.0705	0.0881	0.1587	0.2182	0.103	0.1569	0.0621	0.0939
	23.5	0.1859	0.1071	0.1193	0.1797	0.2265	0.3184	0.1396	0.2918	0.1612	0.1538
	24	0.2086	0.1828	0.0971	0.2334	0.2463	0.3912	0.3144	0.2264	0.1968	0.1801
	24.5	0.235	0.3599	0.1067	0.25	0.2203	0.3571	0.2125	0.2007	0.1661	0.2539
	25	0.2691	0.3387	0.1329	0.2059	0.2211	0.3547	0.1442	0.2708	0.183	0.3119
	25.5	0.3885	0.237	0.1447	0.1962	0.2107	0.3323	0.1406	0.3405	0.1626	0.2651
	26	0.2715	0.1908	0.2211	0.2276	0.2392	0.3459	0.1763	0.3955	0.179	0.248
	26.5	0.2726	0.2374	0.1914	0.1628	0.3015	0.3574	0.2532	0.3001	0.282	0.2641
	27	0.1384	0.2348	0.147	0.2358	0.2464	0.3147	0.2006	0.2507	0.2276	0.2246
	27.5	0.1461	0.4293	0.1792	0.2283	0.2152	0.3599	0.2209	0.2099	0.1597	0.1977
	28	0.1842	0.2492	0.1029	0.2359	0.1665	0.3097	0.1355	0.1572	0.1052	0.1699
	28.5	0.2743	0.1232	0.1443	0.166	0.1969	0.2764	0.0923	0.1866	0.1472	0.2106
	29	0.2517	0.0804	0.1854	0.1089	0.2176	0.278	0.1033	0.3409	0.2636	0.2052
	29.5	0.1381	0.2698	0.2702	0.2652	0.2452	0.3533	0.1651	0.2999	0.2113	0.1905
	30	0.098	0.3657	0.1305	0.2994	0.2063	0.3407	0.1152	0.3609	0.119	0.1207
	30.5	0.2007	0.2363	0.0747	0.1813	0.2347	0.4392	0.2057	0.2794	0.172	0.1073
	31	0.2703	0.1216	0.105	0.1941	0.248	0.3923	0.1211	0.2563	0.1752	0.1285
	31.5	0.1896	0.1014	0.1269	0.2527	0.2939	0.3809	0.138	0.2469	0.3473	0.1299
	32	0.1514	0.3175	0.2226	0.4695	0.2843	0.3294	0.2235	0.2963	0.3477	0.1466
	32.5	0.2422	0.3848	0.2472	0.2784	0.2461	0.3945	0.1863	0.4128	0.2571	0.2033
	33	0.3041	0.2496	0.2382	0.2185	0.2158	0.4204	0.1736	0.3861	0.199	0.2374
	33.5	0.2948	0.177	0.2082	0.3612	0.3133	0.3824	0.2687	0.3453	0.1835	0.203
	34	0.2774	0.173	0.1128	0.4908	0.3687	0.4388	0.2896	0.3874	0.266	0.198
	34.5	0.1782	0.3192	0.1342	0.3445	0.3325	0.4241	0.1629	0.4487	0.3081	0.2859
	35	0.1625	0.3625	0.1994	0.1829	0.3471	0.3808	0.2054	0.4434	0.3717	0.3992
	35.5	0.2616	0.2643	0.266	0.1041	0.2692	0.3758	0.3531	0.3094	0.2733	0.3347
	36	0.2848	0.1934	0.216	0.2392	0.2221	0.4652	0.338	0.27	0.2175	0.3028
	36.5	0.3602	0.2232	0.146	0.4774	0.2493	0.4246	0.1475	0.2882	0.3025	0.2874
	37	0.2384	0.1545	0.1148	1.0154	0.2824	0.3129	0.2211	0.3612	0.2425	0.2653
	37.5	0.1202	0.1095	0.218	0.5207	0.2821	0.2272	0.1835	0.2817	0.0713	0.2035
	38	0.1722	0.1577	0.2178	0.1322	0.2874	0.378	0.0838	0.2976	0.1672	0.2206
	38.5	0.1639	0.2037	0.1423	0.1099	0.205	0.4533	0.1485	0.2194	0.3065	0.1795
	39	0.2578	0.1083	0.1421	0.4491	0.201	0.3611	0.2187	0.2904	0.218	0.2071
	39.5	0.3062	0.1051	0.067	0.9734	0.1673	0.2353	0.2286	0.2896	0.1141	0.2479
	40	0.1167	0.0818	0.0596	0.2669	0.2206	0.1183	0.1091	0.2159	0.0629	0.0881
	40.5	0.2351	0.2524	0.2724	0.257	0.3931	0.3285	0.4493	0.434	0.2519	0.2455
	41	0.1894	0.2435	0.3075	0.2683	0.3299	0.41	0.2427	0.4512	0.2115	0.3086
	41.5	0.1608	0.3078	0.189	0.3078	0.2402	0.4078	0.1475	0.477	0.211	0.2715
	42	0.3159	0.2102	0.16	0.9088	0.2223	0.4418	0.2358	0.3295	0.228	0.324
	42.5	0.3956	0.2185	0.2151	1.1227	0.4026	0.4204	0.3397	0.269	0.1891	0.2949
	43	0.341	0.2604	0.2798	0.358	0.5356	0.4038	0.2428	0.2631	0.2412	0.2836
	43.5	0.3503	0.2884	0.2613	0.1336	0.463	0.3468	0.2094	0.4006	0.1847	0.5441
	44	0.2444	0.3907	0.2105	0.1563	0.3182	0.3918	0.2011	0.3097	0.2915	0.93
	44.5	0.2643	0.3315	0.196	0.5469	0.2415	0.4456	0.1129	0.2534	0.3198	0.6582
	45	0.2948	0.1998	0.2381	0.9503	0.2458	0.404	0.2057	0.2832	0.4045	0.4363
	45.5	0.2058	0.197	0.348	0.3888	0.4708	0.3905	0.2097	0.1646	0.4866	0.2453
	46	0.1256	0.1188	0.1725	0.1275	0.5683	0.2042	0.2587	0.3178	0.2507	0.1438
	46.5	0.1481	0.1725	0.0505	0.0957	0.5504	0.2276	0.144	0.3218	0.111	0.2952
	47	0.2743	0.2344	0.1168	0.2824	0.2577	0.2995	0.0761	0.1188	0.1526	0.3443
	47.5	0.2815	0.4116	0.2109	0.6162	0.1521	0.3727	0.2253	0.1355	0.4794	0.325
	48	0.2846	0.4691	0.2879	0.4631	0.2219	0.3918	0.5169	0.3264	1.0667	0.2807
	48.5	0.37	0.3717	0.2144	0.2232	0.6754	0.4898	0.3679	0.4373	0.4755	0.2044
	49	0.4226	0.1257	0.1744	0.1715	1.0472	0.3939	0.1926	0.5157	0.0656	0.2325
	49.5	0.3105	0.1138	0.0931	0.1886	0.5955	0.2861	0.1453	0.2953	0	0.3597
	50	0.1972	0.3658	0.1453	0.6109	0.2271	0.4176	0.4745	0.2766	0.1639	0.5212
	50.5	0.2695	0.8562	0.2618	0.3746	0.1405	0.744	0.4566	0.2891	0.4946	0.7657
	51	0.5166	1.0525	0.3214	0.1864	0.2181	0.6479	0.2734	0.3418	0.4675	0.3867
	51.5	0.4378	0.3052	0.2084	0.1764	0.9028	0.3627	0.1663	0.3478	0.1558	0.1402
	52	0.1556	0	0.0921	0.2555	1.1877	0.1792	0.1557	0.4687	0.1168	0.108
	52.5	0.0818	0.1235	0.0643	0.514	0.4581	0.3116	0.1527	0.6088	0.1476	0.3318
	53	0.3434	0.5552	0.1596	1.0181	0.1779	0.7037	0.4083	0.6428	0.196	0.404
	53.5	0.7113	1.0046	0.3159	0.6487	0.2073	0.4346	0.369	0.4474	0.3752	0.3087
	54	0.624	0.5994	0.2313	0.2597	0.2777	0.3716	0.4595	0.3245	0.3676	0.227
	54.5	0.2837	0.1373	0.1566	0.1803	0.5027	0.2774	0.6774	0.3729	0.2384	0.1336
	55	0.1848	0.0337	0.1767	0.3155	0.707	0.3303	0.4641	0.7464	0.151	0.1419
	55.5	0.4565	0.1911	0.2233	1.2185	0.3964	0.5103	0.105	1.0456	0.1307	0.1525
	56	1.0438	0.7655	0.1718	1.1179	0.1881	1.3107	0	0.4744	0.1809	0.1968
	56.5	0.6728	0.7868	0.1096	0.3879	0.1532	0.6162	0.4677	0.1731	0.3667	0.1851
	57	0.2802	0.2844	0.1075	0.1079	0.1969	0.2365	0.6058	0.1625	0.3623	0.1349
	57.5	0.1506	0.045	0.1954	0.1292	0.3702	0.1684	0.2892	0.417	0.2793	0.1358
	58	0.2326	0.1155	0.2682	0.3393	0.6236	0.308	0.2453	0.644	0.2589	0.1269
	58.5	0.6123	0.5001	0.4316	0.9353	0.4179	0.6365	0.1675	0.5358	0.1572	0.1703
	59	0.756	0.8327	0.324	0.8446	0.2361	0.804	0.242	0.3007	0.1538	0.1407
	59.5	0.5354	0.4895	0.1341	0.3969	0.1947	0.7116	0.6557	0.2912	0.2258	0.1674
	60	0.142	0.1351	0.0372	0.1013	0.1644	0.231	0.7135	0.2422	0.3353	0.1196
	60.5	0.154	0.1062	0.2607	0.1803	0.4165	0.1798	0.4519	0.6296	0.6883	0.2536
	61	0.2599	0.2229	0.5519	0.3491	0.4448	0.2922	0.1571	0.773	0.4025	0.1731
	61.5	0.4663	0.6548	0.5705	0.6767	0.4411	0.5084	0.0098	0.4607	0.0835	0.0363
	62	0.4959	1.202	0.276	0.8247	0.4735	0.4889	0.3851	0.3373	0.0961	0.2025
	62.5	0.3373	0.6724	0.1247	0.3754	0.3345	0.5324	0.8078	0.2882	0.2886	0.3451
	63	0.2657	0.2172	0.1472	0.1205	0.3467	0.5142	0.4147	0.3982	0.6698	0.2905
	63.5	0.2824	0.126	0.6318	0.1586	0.6094	0.6494	0.3429	0.8407	0.9639	0.424
	64	0.1354	0.1928	0.9383	0.355	0.6192	0.2669	0.0686	0.6362	0.271	0.0491
	64.5	0.4011	1.2596	0.421	1.1168	0.4839	0.3196	0.3124	0.4294	0.0727	0.1037
	65	0.3629	1.104	0.1139	0.7356	0.2776	0.5354	0.6772	0.1922	0.0359	0.1955
	65.5	0.1664	0.3179	0.0143	0.2219	0.1711	0.7271	1.0835	0.1512	0.1266	0.1721
	66	0.1398	0.0831	0.1367	0.0659	0.3484	0.6953	0.6215	0.4156	0.4347	0.5674
	66.5	0.3044	0.1721	0.5542	0.1182	0.8671	0.509	0.3993	0.6147	0.5483	0.5804
	67	0.5909	0.731	0.5896	0.4622	0.8037	0.3687	0.2475	0.4844	0.243	0.342
	67.5	0.6424	1.2005	0.2588	0.6822	0.3618	0.3871	0.2658	0.3421	0.2069	0.1086
	68	0.4009	0.6168	0.1265	0.3871	0.1413	0.5418	0.5526	0.266	0.2475	0.091
	68.5	0.1985	0.1894	0.1275	0.178	0.1237	0.77	0.6437	0.2544	0.3145	0.2512
	69	0.1276	0.1125	0.2899	0.1177	0.2389	0.9167	0.3326	0.5848	0.6186	0.4625
	69.5	0.2829	0.3698	0.4724	0.1118	0.7729	0.5259	0.189	1.0177	0.5316	0.6419
	70	0.495	0.7796	0.3569	0.2582	0.8834	0.2884	0.1589	0.5367	0.316	0.4163
	70.5	0.5737	0.662	0.1284	0.2951	0.3596	0.2117	0.2676	0.3591	0.1248	0.1511
	71	0.4665	0.3493	0.103	0.2415	0.1424	0.4573	0.5341	0.2923	0.2531	0.0582
	71.5	0.2222	0.1912	0.1722	0.1755	0.0802	0.5195	0.5192	0.3608	0.5206	0.1696
	72	0.0826	0.1756	0.3277	0.1264	0.1843	0.44	0.2843	0.6141	0.9802	0.2495
	72.5	0.3842	0.5977	0.6865	0.2478	0.6316	0.3567	0.5144	0.7555	0.5733	0.5867
	73	0.7108	0.9837	0.2715	0.2423	0.6684	0.2556	0.3706	0.2902	0.1798	0.4338
	73.5	0.8355	0.5109	0.0885	0.4546	0.3559	0.3177	0.3	0.2047	0.0752	0.1817
	74	0.419	0.2828	0.1263	0.5667	0.2007	0.4326	0.3756	0.2675	0.1991	0.1699
	74.5	0.187	0.2469	0.2501	0.3669	0.1845	0.5167	0.4113	0.5762	0.5009	0.2985
	75	0.2661	0.3563	0.5762	0.2086	0.2578	0.3712	1.2387	0.7832	0.6713	0.4319
	75.5	0.5131	0.7092	0.5274	0.2998	0.5236	0.3192	0.8863	0.5237	0.3518	0.5564
	76	0.9546	0.613	0.267	0.6642	0.514	0.2952	0.4867	0.208	0.1359	0.4132
	76.5	0.7516	0.3232	0.0844	0.6976	0.3642	0.3638	0.1849	0.206	0.1577	0.2103
	77	0.4077	0.198	0.1217	0.4195	0.2889	0.485	0.1047	0.4173	0.3974	0.153
	77.5	0.1556	0.2935	0.2197	0.1249	0.2178	0.5952	0.2475	0.4157	0.5131	0.2189
	78	0.2378	0.6024	0.4569	0.2028	0.3172	0.4544	0.4046	0.4522	0.5417	0.5752
	78.5	0.4453	0.8124	0.3351	0.4898	0.5854	0.364	0.4382	0.3258	0.4803	0.6729
	79	0.5821	0.416	0.1548	0.8667	0.5989	0.2396	0.3316	0.2673	0.211	0.2948
	79.5	0.7824	0.2653	0.1703	0.6476	0.446	0.3538	0.2684	0.3771	0.2078	0.1576
	80	0.4747	0.249	0.175	0.29	0.255	0.3836	0.2143	0.3382	0.3949	0.1397
	80.5	0.3307	0.5626	0.3742	0.1727	0.3435	0.6539	0.3766	0.6018	0.9337	0.3683
	81	0.1783	1.265	0.4461	0.1703	0.4938	0.3981	0.1785	0.4571	0.8508	0.4786
	81.5	0.4678	0.7163	0.3216	0.5325	0.9218	0.3565	0.3244	0.3594	0.4255	0.6567
	82	1.1318	0.3298	0.1853	0.6954	0.7062	0.2647	0.3282	0.387	0.2336	0.4153
	82.5	0.8711	0.1833	0.1388	0.6417	0.394	0.2341	0.3265	0.5478	0.1766	0.2075
	83	0.2633	0.0993	0.2328	0.3108	0.134	0.1345	0.1602	0.1886	0.1285	0.0101
	83.5	0.0651	0.4745	0.3946	0.1144	0.1486	0.26	0.4757	0.1074	0.5996	0.0954
	84	0.1893	0.8684	0.3715	0.2713	0.5244	0.5444	0.7331	0.2596	0.7013	0.366
	84.5	0.5603	0.5133	0.2637	0.8999	1.0359	0.5378	0.6089	0.3587	0.4291	0.6245
	85	0.62	0.1755	0.1201	1.2567	0.6025	0.3476	0.3056	0.3814	0.1646	0.4743
	85.5	0.6963	0.256	0.382	0.6695	0.42	0.3179	0.3061	0.7852	0.2199	0.2904
	86	0.5875	0.5369	0.7629	0.379	0.2832	0.4119	0.4397	0.5661	0.4022	0.1871
	86.5	0.2971	0.683	0.492	0.1936	0.2179	0.3387	0.5177	0.1938	0.7182	0.1548
	87	0.2245	0.4406	0.1875	0.3347	0.4452	0.4822	0.5508	0.1998	0.6959	0.3143
	87.5	0.3293	0.2144	0.0902	0.9063	0.9336	0.4764	0.5733	0.2287	0.4004	0.6382
	88	0.5378	0.1526	0.1425	0.9748	0.5425	0.3703	0.3152	0.362	0.1979	0.4917
	88.5	0.5856	0.2464	0.5386	0.4217	0.2381	0.2543	0.1794	0.372	0.1495	0.2225
	89	0.345	0.5288	0.635	0.1742	0.1396	0.3098	0.3931	0.3882	0.3559	0.1603
	89.5	0.1692	0.5025	0.2094	0.1253	0.1541	0.4187	0.7688	0.2039	0.7854	0.1141
	90	0.2429	0.3344	0.1076	0.4082	0.6573	0.6132	1.0509	0.3086	0.6575	0.4943
	90.5	0.4571	0.1719	0.1037	1.1262	0.9845	0.4101	0.5442	0.39	0.3676	0.6197
	91	0.5477	0.0894	0.2484	0.565	0.36	0.1134	0.2043	0.3402	0.1684	0.2694
	91.5	0.3726	0.292	0.5058	0.1819	0.1571	0.1168	0.0799	0.2067	0.1917	0.0607
	92	0.3229	0.4183	0.3717	0.1422	0.1672	0.4947	0.2977	0.3219	0.5383	0.1417
	92.5	0.22	0.3185	0.1688	0.2143	0.2277	0.7327	0.6018	0.2861	0.8575	0.2598
	93	0.4352	0.3053	0.217	0.7718	0.6486	0.7499	0.8078	0.5234	0.8021	0.7561
	93.5	0.8582	0.38	0.3223	1.3367	1.0823	0.496	0.5939	0.9309	0.4823	0.8464
	94	0.775	0.4777	0.5354	0.5552	0.5899	0.4072	0.4394	0.8529	0.3335	0.488
	94.5	0.4164	0.5546	0.5163	0.2536	0.2814	0.5425	0.4606	0.7345	0.3366	0.2552
	95	0.2759	0.499	0.3232	0.2395	0.1998	0.66	0.8104	0.5902	0.5894	0.2451
	95.5	0.0853	0.1803	0.0977	0.2677	0.1715	0.4148	0.7071	0.3224	0.8861	0.1302
	96	0.4453	0.0951	0.1089	0.7415	0.4246	0.3057	0.4585	0.5914	0.6025	0.3102
	96.5	0.5579	0.042	0.1005	0.5974	0.4847	0.1361	0.1387	0.9104	0.221	0.5528
	97	0.2215	0.1301	0.1756	0.1562	0.1582	0.1521	0.0544	0.3591	0.0787	0.1956
	97.5	0	0.1897	0.0678	0	0	0.3701	0.1533	0.0639	0.1235	0
	98	0.1278	0.3182	0.2771	0.1606	0.1226	0.7287	0.5784	0.327	0.4475	0.2
	98.5	0.3057	0.3201	0.3442	0.4059	0.2768	0.5798	0.7348	0.5591	0.8706	0.3667
	99	1.0318	0.3339	0.4552	0.7581	0.633	0.3899	0.5971	0.775	0.7531	0.6995
	99.5	0.8364	0.35	0.7531	0.5689	0.6322	0.3307	0.6415	0.6704	0.4457	0.5287
	100	0.4583	0.441	0.4685	0.3268	0.446	0.5189	0.4741	0.3795	0.3036	0.3569
	100.5	0.2173	0.3777	0.2564	0.2175	0.2913	0.6193	0.5138	0.2231	0.3503	0.1994
	101	0.1971	0.3009	0.2948	0.2602	0.1899	0.8376	1.1147	0.3313	0.7201	0.1822
	101.5	0.204	0.086	0.3418	0.4568	0.1537	0.4689	0.6002	0.2526	0.8098	0.2259
	102	0.921	0.3036	0.6772	0.7988	0.6465	0.3958	0.511	0.7267	0.5658	0.6609
	102.5	0.6787	0.3619	0.3811	0.428	0.6802	0.3315	0.2982	0.3591	0.3031	0.3536
	103	0.1655	0.2439	0.0504	0.1152	0.3031	0.3374	0.1141	0.0714	0.119	0.007
	103.5	0.171	0.3116	0.2036	0.266	0.4109	0.8303	0.5294	0.3683	0.4278	0.1647
	104	0.2157	0.2153	0.3775	0.6631	0.4586	0.8699	0.9061	0.5133	0.7412	0.274
	104.5	0.4901	0.3452	0.5547	0.9726	0.5863	0.6518	0.7932	1.1575	0.7725	0.4198
	105	0.7978	0.1457	0.3439	0.3739	0.6846	0.2755	0.334	0.3487	0.3536	0.4084
	105.5	0.3095	0.1168	0.117	0.1134	0.4817	0.1274	0.0138	0	0.1081	0.0986
	106	0.3168	0.3612	0.2355	0.2566	0.4718	0.5166	0.2707	0.3941	0.2638	0.2349
	106.5	0.1481	0.3831	0.1944	0.3091	0.2139	0.8375	0.4398	0.5079	0.4158	0.1344
	107	0.2587	0.3281	0.4513	0.7159	0.1706	0.7943	1.0286	0.9454	0.7752	0.2557
	107.5	0.6989	0.2834	0.6085	0.8713	0.4055	0.5215	0.9409	0.8979	0.6107	0.6347
	108	0.629	0.3819	0.3766	0.5054	0.6991	0.3976	0.4902	0.5631	0.3449	0.5224
	108.5	0.3687	0.348	0.1753	0.277	0.5022	0.394	0.2694	0.3379	0.1739	0.221
	109	0.2019	0.2757	0.1793	0.2036	0.2562	0.4008	0.1671	0.3227	0.1547	0.1237
	109.5	0.1857	0.2072	0.4653	0.2846	0.1629	0.6076	0.2383	0.7009	0.2894	0.1194
	110	0.4119	0.1836	0.586	0.9547	0.1989	0.7132	0.8211	1.0752	0.4337	0.3158
	110.5	0.5723	0.3607	0.3486	0.735	0.6707	0.5593	1.0107	0.5958	0.5729	0.4267
	111	0.4623	0.2815	0.1277	0.3169	0.9717	0.3832	0.5498	0.2746	0.3032	0.2884
	111.5	0.2048	0.1974	0.0911	0.1435	0.6119	0.2854	0.2319	0.2255	0.1191	0.1775
	112	0.1489	0.1607	0.298	0.1351	0.4211	0.3981	0.1435	0.4665	0.1537	0.192
	112.5	0.2685	0.1252	0.6117	0.2928	0.341	0.6915	0.2353	1.3041	0.5622	0.3138
	113	0.5295	0.2624	0.4847	0.6103	0.4807	0.8061	0.5289	1.0202	0.6293	0.5147
	113.5	0.6839	0.4386	0.241	0.526	0.7716	0.6003	0.626	0.5096	0.3871	0.3909
	114	0.2947	0.4238	0.0383	0.2204	0.5749	0.3175	0.3459	0.1763	0.1596	0.2376
	114.5	0.144	0.4255	0.2173	0.1384	0.3448	0.301	0.2861	0.2647	0.1054	0.1339
	115	0.0143	0.749	0.2565	0.0985	0.087	0.4364	0.1226	0.872	0.1042	0.112
	115.5	0.3466	1.6037	0.3796	0.5637	0.175	0.7824	0.3975	1.1991	0.3775	0.3286
	116	0.8738	1.7889	0.2259	0.6771	0.3116	0.5062	0.8365	0.6504	0.5488	0.348
	116.5	0.6509	2.0252	0.2262	0.4214	0.6766	0.4346	0.8262	0.4877	0.5835	0.456
	117	0.1081	1.434	0.1082	0.086	0.3215	0.196	0.2604	0.1488	0.213	0.1434
	117.5	0.1441	1.7574	0.4514	0.1829	0.2998	0.4448	0.2946	0.762	0.2295	0.1856
	118	0.0903	1.3042	0.2723	0.257	0.153	0.6687	0.2013	0.8748	0.1257	0.1618
	118.5	0.9069	0.9054	0.2791	0.5787	0.3792	0.8152	0.5669	0.8035	0.4599	0.463
	119	0.668	0.7319	0.1763	0.5454	0.6048	0.5727	0.8815	0.5377	0.8572	0.5819
	119.5	0.3636	0.6962	0.2186	0.3442	0.6289	0.3609	0.796	0.3993	0.5898	0.4325
	120	0.1627	0.4628	0.2847	0.2096	0.4517	0.3169	0.4956	0.487	0.3302	0.2546
	120.5	0.1409	0.2579	0.3345	0.3755	0.3168	0.5885	0.2638	0.8721	0.1822	0.1809
	121	0.1821	0.0757	0.0897	0.6337	0.1182	0.7845	0.0811	0.399	0.1068	0.1159
	121.5	0.6535	0.2432	0.0923	0.4588	0.3537	0.6251	0.3001	0.3879	0.5083	0.4646
	122	0.4037	0.6722	0.0364	0.2319	0.5099	0.3278	0.7395	0.2671	0.5929	0.4615
	122.5	0.1765	1.4927	0.0799	0.1445	0.3788	0.2207	0.7916	0.2917	0.4826	0.2529
	123	0.0255	1.2434	0.2531	0.1558	0.2027	0.283	0.3366	0.3736	0.2829	0.1126
	123.5	0.1062	1.2507	0.3036	0.7618	0.161	0.7933	0.1562	0.7901	0.2066	0.1426
	124	0.4029	1.2501	0.2074	0.6201	0.1716	0.7093	0.1259	0.5285	0.2416	0.2803
	124.5	1.0596	1.6333	0.2752	0.4063	0.3237	0.5531	0.3891	0.3474	0.8952	0.6116
	125	0.5458	1.5297	0.3147	0.2412	0.381	0.3539	0.5252	0.2307	0.7609	0.4718
	125.5	0.1891	1.1848	0.3222	0.1936	0.2157	0.261	0.4811	0.4152	0.3826	0.2056
	126	0.148	0.9068	0.4269	0.5946	0.2316	0.6131	0.3413	0.8734	0.2567	0.2076
	126.5	0.311	0.5396	0.2266	1.0074	0.207	1.0434	0.284	0.6085	0.1691	0.3458
	127	0.5713	0.4099	0.1099	0.4244	0.3061	0.7109	0.1672	0.2332	0.27	0.4081
	127.5	0.6831	0.34	0.13	0.2025	0.4702	0.4072	0.2535	0.3019	0.8836	0.4972
	128	0.4424	0.3091	0.2376	0.1514	0.3572	0.2748	0.3015	0.4405	0.5976	0.3168
	128.5	0.1099	0.2836	0.0884	0.1722	0.1046	0.2295	0.2926	0.3688	0.1969	0.0352
	129	0.2806	1.1471	0.1754	0.6562	0.2292	0.5685	0.474	0.4517	0.1413	0.1884
	129.5	0.5461	1.3669	0.1611	0.5206	0.2604	0.8952	0.3479	0.3696	0.1453	0.3335
	130	0.5725	1.9944	0.1889	0.3003	0.4947	0.5927	0.1844	0.2995	0.3025	0.377
	130.5	0.3599	1.4062	0.3095	0.1895	0.5257	0.3204	0.267	0.2415	0.321	0.2524
	131	0.1885	0.842	0.2091	0.1821	0.3002	0.2667	0.5581	0.4673	0.2676	0.1332
	131.5	0.1964	0.6513	0.1064	0.4569	0.2133	0.5092	0.6899	0.6173	0.217	0.2402
	132	0.2863	0.9677	0.0949	0.5484	0.1833	0.7429	0.5693	0.3129	0.2002	0.2648
	132.5	0.5411	0.5133	0.1502	0.2457	0.2776	0.6072	0.3268	0.2258	0.1343	0.217
	133	0.3107	0.2209	0.1085	0.0696	0.2986	0.2856	0.0924	0.0293	0.166	0.1247
	133.5	0.2231	0.0849	0.1816	0.1508	0.2703	0.2686	0.2687	0.2745	0.5576	0.2045
	134	0.139	0.1521	0.082	0.2871	0.1495	0.2914	0.8243	0.3973	0.3549	0.1626
	134.5	0.2305	0.2431	0.1153	0.4604	0.1938	0.4256	0.628	0.4651	0.2229	0.2365
	135	0.4076	0.2729	0.1669	0.3447	0.27	0.6127	0.3343	0.4095	0.1348	0.1823
	135.5	0.4217	0.1172	0.1042	0.24	0.1925	0.4101	0.0925	0.1477	0.1658	0.1724
	136	0.1748	0.0663	0.096	0.0983	0.1386	0.2713	0.0327	0.0663	0.2575	0.1052
	136.5	0.1327	0.2217	0.1733	0.2043	0.1863	0.2759	0.3683	0.3568	0.5435	0.1969
	137	0.3483	0.2989	0.1858	0.3974	0.1979	0.3078	0.5166	0.5941	0.405	0.1756
	137.5	0.5741	0.1382	0.0978	0.3242	0.1934	0.6098	0.3813	0.5134	0.2168	0.1999
	138	0.7724	0.324	0.09	0.2282	0.2589	0.6945	0.2797	0.3657	0.1042	0.2175
	138.5	1.4487	0.2197	0.0823	0.1557	0.2928	0.3877	0.26	0.4041	0.0843	0.2423
	139	2.2829	0.1367	0.1049	0.1484	0.2453	0.2535	0.3635	0.5014	0.221	0.2089
	139.5	2.4495	0.1371	0.1886	0.2698	0.1779	0.252	0.5228	0.4126	0.4961	0.2025
	140	2.1615	0.2839	0.1194	0.2913	0.1895	0.5919	0.6108	0.3764	0.3992	0.2189
	140.5	1.6979	0.2599	0.1406	0.2042	0.1622	0.6804	0.4343	0.4444	0.1905	0.1684
	141	1.4439	0.4519	0.1144	0.2555	0.3004	0.4743	0.3064	0.5752	0.1067	0.2377
	141.5	0.6664	0.4111	0.1386	0.2149	0.3222	0.3319	0.2631	0.5561	0.0892	0.1757
	142	0.2954	0.2403	0.1275	0.247	0.2826	0.3021	0.319	0.3461	0.2834	0.1294
	142.5	0.1932	0.3382	0.1333	0.277	0.2955	0.3367	0.4675	0.3815	0.5254	0.1353
	143	0.2465	0.2648	0.1353	0.2802	0.3047	0.5747	0.4798	0.4485	0.4358	0.3027
	143.5	0.2884	0.2052	0.0988	0.2104	0.3216	0.7544	0.5031	0.3669	0.2601	0.2521
	144	0.3059	0.2059	0.1029	0.1339	0.3237	0.4648	0.3565	0.4869	0.1267	0.2434
	144.5	0.2782	0.2685	0.1552	0.1934	0.3432	0.2604	0.1802	0.4561	0.0763	0.1561
	145	0.3776	0.2182	0.0979	0.2525	0.3547	0.2974	0.3015	0.3828	0.2292	0.1476
	145.5	0.4687	0.337	0.068	0.2166	0.2684	0.3996	0.5558	0.3333	0.369	0.1882
	146	0.7335	0.1949	0.0546	0.2398	0.2592	0.5689	0.7138	0.3782	0.4688	0.2276
	146.5	1.5799	0.3664	0.0997	0.2915	0.3439	0.505	0.6487	0.5717	0.3259	0.242
	147	2.9234	0.3816	0.0936	0.2737	0.3384	0.4051	0.3845	0.5791	0.2064	0.2421
	147.5	2.0213	0.1373	0.2167	0.1558	0.3041	0.2322	0.1797	0.4556	0.1014	0.1699
	148	1.044	0.3047	0.098	0.0875	0.2522	0.1851	0.1634	0.3411	0.0954	0.0995
	148.5	0.6968	0.4405	0.2359	0.3571	0.3466	0.3317	0.7856	0.3565	0.3601	0.2744
	149	0.1803	0.0864	0.0587	0.2062	0.169	0.3012	0.8356	0.1422	0.2667	0.1384
	149.5	0.148	0.1352	0.0667	0.0824	0.1303	0.3494	0.4852	0.2092	0.1603	0.2112
	150	0.206	0.2586	0.0615	0.0516	0.1643	0.2809	0.2359	0.2056	0.074	0.1031
	150.5	0.2854	0.3094	0.2247	0.1703	0.2599	0.2438	0.1117	0.311	0.0544	0.1143
	151	0.3823	0.3148	0.4297	0.317	0.4902	0.2518	0.1154	0.3687	0.0701	0.1113
	151.5	0.4532	0.39	0.4484	0.275	0.3563	0.3243	0.4241	0.3484	0.2688	0.2952
	152	0.6707	0.2769	0.3578	0.1921	0.2476	0.3681	0.8985	0.3416	0.4506	0.5614
	152.5	1.7036	0.2204	1.0783	0.1944	0.2119	0.4937	0.7043	0.3483	0.3463	0.3951
	153	2.1128	0.2643	1.5282	0.3175	0.2857	0.4821	0.4387	0.3462	0.2107	0.2588
	153.5	2.0798	0.2494	1.5689	0.2556	0.386	0.3185	0.1794	0.3082	0.1076	0.1342
	154	2.201	0.1842	1.5531	0.1735	0.4232	0.2488	0.1171	0.3244	0.0839	0.1091
	154.5	1.7483	0.292	1.5253	0.1882	0.3494	0.2872	0.3133	0.4157	0.1761	0.2855
	155	1.307	0.2171	1.2673	0.1504	0.2336	0.3607	0.4065	0.2542	0.2905	0.4322
	155.5	1.0245	0.0819	1.1462	0.3705	0.1947	0.3703	0.5798	0.3493	0.4245	0.3077
	156	0.994	0.3722	1.1334	0.3604	0.2746	0.3837	0.4635	0.5995	0.3367	0.2112
	156.5	1.0467	0.3433	1.0264	0.2178	0.4114	0.3768	0.3612	1.0428	0.251	0.2007
	157	1.026	0.1605	0.7866	0.123	0.4662	0.3333	0.3031	1.28	0.1718	0.2022
	157.5	1.0103	0.1318	0.3706	0.1988	0.3625	0.3455	0.417	1.4032	0.2133	0.3137
	158	1.2865	0.4355	0.1357	0.255	0.298	0.3286	0.5294	1.3614	0.3518	0.4276
	158.5	1.2147	0.4681	0.0994	0.2481	0.2668	0.3717	0.6878	1.2492	0.4202	0.3686
	159	1.1475	0.4886	0.1165	0.2529	0.2444	0.3278	0.6822	1.1223	0.3145	0.2572
	159.5	0.9862	0.3584	0.1293	0.1705	0.359	0.2829	0.482	0.8795	0.1919	0.1661
	160	0.8096	0.1091	0.1362	0.1409	0.4614	0.2842	0.307	0.8155	0.1344	0.143
	160.5	0.7033	0.1491	0.1443	0.1373	0.3232	0.2939	0.2526	0.8094	0.0967	0.1441
	161	0.4493	0.1384	0.2806	0.1172	0.2144	0.3891	0.5383	0.5562	0.1793	0.2358
	161.5	0.1346	0.5414	0.9133	0.288	0.1522	0.2813	0.6876	0.2857	0.3288	0.2554
	162	0.1981	0.9937	1.1295	0.2856	0.2082	0.3027	0.4926	0.2663	0.4136	0.3049
	162.5	0.2688	1.1626	0.9664	0.2063	0.283	0.2614	0.2806	0.2096	0.2652	0.221
	163	0.3313	0.9409	0.9397	0.1952	0.3203	0.259	0.1548	0.2041	0.1289	0.1529
	163.5	0.2326	0.7958	0.8814	0.1887	0.2644	0.2656	0.0814	0.2858	0.0813	0.0729
	164	0.3012	0.6753	0.8498	0.3301	0.2554	0.2761	0.3327	0.7553	0.121	0.1355
	164.5	0.3675	0.5117	0.6879	0.2543	0.3021	0.2734	0.4718	1.0676	0.1634	0.2673
	165	0.582	0.4748	0.4414	0.2404	0.293	0.3115	0.4107	1.1099	0.2115	0.3591
	165.5	0.2625	0.3945	0.1113	0.1766	0.3989	0.2693	0.2378	1.0466	0.2058	0.3368
	166	0.2813	0.2858	0.036	0.1696	0.4661	0.3037	0.1108	1.0067	0.2049	0.1808
	166.5	0.2414	0.1547	0.0501	0.2323	0.3538	0.255	0.2457	0.8697	0.1878	0.0907
	167	0.2707	0.0846	0.0835	0.1762	0.2596	0.2004	0.2626	0.9244	0.1615	0.1215
	167.5	0.2096	0.1177	0.0998	0.2034	0.2088	0.1748	0.3247	0.9632	0.2292	0.3476
	168	0.403	0.3326	0.1255	0.1576	0.1886	0.2141	0.3396	2.7306	0.2077	0.3828
	168.5	0.3327	0.3724	0.2098	0.2064	0.2594	0.2659	0.446	0.6636	0.2178	0.3208
	169	0.3242	0.4228	0.3578	0.2351	0.323	0.3126	0.4246	0.3709	0.1625	0.195
	169.5	0.1961	0.726	0.8329	0.2351	0.2783	0.2887	0.4181	0.2532	0.1326	0.1384
	170	0.3509	0.9485	0.7682	0.3298	0.2222	0.2267	0.5625	0.1993	0.1598	0.1453
	170.5	0.275	0.8328	0.6892	0.2427	0.198	0.299	0.5206	0.17	0.1698	0.2835
	171	0.2215	0.557	0.5249	0.16	0.1684	0.4317	0.5049	0.1985	0.2244	0.39
	171.5	0.2617	0.3462	0.4647	0.1632	0.235	0.4814	0.3829	0.2572	0.205	0.3402
	172	0.2967	0.1194	0.4657	0.1688	0.2853	0.337	0.2604	0.2576	0.1681	0.1816
	172.5	0.3323	0.0896	0.4231	0.2956	0.2543	0.2771	0.2703	0.2392	0.1738	0.1095
	173	0.2003	0.1165	0.3167	0.3384	0.2367	0.2389	0.3189	0.2043	0.1795	0.0998
	173.5	0.262	0.235	0.29	0.1562	0.2658	0.3087	0.4797	0.2978	0.1539	0.2078
	174	0.3664	0.2533	0.207	0.1114	0.3129	0.4017	0.3671	0.3038	0.2788	0.2989
	174.5	0.2529	0.7406	0.0898	0.2406	0.3198	0.3987	0.2656	0.3016	0.3463	0.3202
	175	0.227	0.6415	0.0422	0.3616	0.2757	0.304	0.1002	0.2368	0.1801	0.2182
	175.5	0.3606	0.6268	0.08	0.2631	0.2547	0.2814	0.1888	0.253	0.1008	0.1128
	176	0.5052	0.5189	0.1446	0.2058	0.2661	0.3282	0.4613	0.3546	0.1293	0.1599
	176.5	0.2803	0.2175	0.1752	0.3321	0.2697	0.3436	0.7181	0.37	0.1691	0.2665
	177	0.2438	0.2257	0.304	0.2787	0.2732	0.3457	0.4696	0.3819	0.2128	0.6921
	177.5	0.2838	0.3432	0.563	0.2456	0.2471	0.3379	0.3249	0.3304	0.2128	0.4296
	178	0.2052	0.3574	0.4998	0.2156	0.2752	0.3194	0.2493	0.2875	0.1966	0.2079
	178.5	0.2227	0.3818	0.4292	0.2782	0.2697	0.3457	0.3224	0.2871	0.1616	0.0988
	179	0.2112	0.4979	0.4487	0.3609	0.2355	0.3282	0.496	0.3025	0.0955	0.0883
	179.5	0.2492	0.5956	0.3181	0.725	0.1823	0.2526	0.3947	0.2955	0.0515	0.1326
	180	0.2259	0.5935	0.2476	1.0595	0.1356	0.2654	0.2527	0.2639	0.1202	0.2177
	180.5	0.2631	0.4853	0.2356	1.2203	0.1092	0.2519	0.1664	0.2348	0.1889	0.3279
	181	0.2472	0.4115	0.1547	1.151	0.1305	0.2919	0.1716	0.2666	0.198	0.3547
	181.5	0.2872	0.3096	0.0964	1.0408	0.1981	0.2653	0.2085	0.2928	0.1556	0.2238
	182	0.2127	0.1749	0.0758	0.9057	0.2175	0.2362	0.3152	0.3554	0.1073	0.1317
	182.5	0.2704	0.1077	0.0858	0.8372	0.2649	0.3611	0.3615	0.3954	0.13	0.1324
	183	0.3996	0.1671	0.1273	0.8095	0.3122	0.367	0.34	0.3981	0.1697	0.1962
	183.5	0.4102	0.252	0.2277	0.6864	0.2617	0.3251	0.1748	0.3854	0.1582	0.2898
	184	0.2403	0.6356	0.308	0.3313	0.2825	0.3093	0.2221	0.3624	0.1977	0.4789
	184.5	0.1876	0.9975	0.5157	0.1416	0.2779	0.3766	0.3645	0.3659	0.2836	0.3396
	185	0.2333	0.9692	0.4786	0.102	0.2901	0.3229	0.3823	0.366	0.2926	0.1679
	185.5	0.2711	0.8292	0.4064	0.1394	0.3006	0.3305	0.5368	0.482	0.2209	0.1529
	186	0.2627	0.6303	0.3754	0.1274	0.2541	0.3248	0.4172	0.4268	0.1669	0.143
	186.5	0.3846	0.5608	0.3509	0.1432	0.3077	0.3521	0.346	0.4227	0.2173	0.2076
	187	0.3292	0.4493	0.2553	0.1319	0.2002	0.2341	0.1563	0.2763	0.2434	0.217
	187.5	0.2628	0.4092	0.2323	0.1476	0.2296	0.2137	0.1586	0.259	0.1517	0.2176
	188	0.351	0.364	0.1806	0.3127	0.1811	0.2878	0.154	0.2924	0.119	0.1876
	188.5	0.2816	0.3349	0.1564	0.987	0.1696	0.2381	0.1618	0.3451	0.0982	0.1129
	189	0.1607	0.2888	0.1793	1.1583	0.2069	0.258	0.1943	0.3269	0.1308	0.0975
	189.5	0.134	0.2495	0.0809	0.9254	0.2013	0.2341	0.2957	0.2191	0.0852	0.1049
	190	0.2143	0.172	0.0585	0.6039	0.1609	0.2285	0.2327	0.1864	0.0905	0.244
	190.5	0.2927	0.1483	0.066	0.5934	0.1705	0.203	0.1608	0.1739	0.0876	0.1983
	191	0.2662	0.1256	0.0857	0.6501	0.1469	0.3234	0.1235	0.2154	0.095	0.1379
	191.5	0.1339	0.1231	0.1047	0.5379	0.2152	0.3316	0.1077	0.2561	0.1081	0.0739
	192	0.1962	0.1896	0.3216	0.6287	0.3534	0.4235	0.2835	0.4389	0.2666	0.1798
	192.5	0.295	0.1728	0.5447	0.5225	0.3372	0.5047	0.3144	0.4344	0.2243	0.2049
	193	0.3075	0.1898	0.5456	0.2839	0.3064	0.587	0.2355	0.4321	0.1551	0.3331
	193.5	0.3454	0.1618	0.5743	0.127	0.3471	0.6472	0.2992	0.4461	0.153	0.2952
	194	0.2725	0.1494	0.589	0.1012	0.389	0.6474	0.28	0.4407	0.2535	0.1955
	194.5	0.2715	0.2034	0.5424	0.1033	0.4121	0.6117	0.2436	0.3943	0.1756	0.1545
	195	0.356	0.1891	0.5085	0.1108	0.3411	0.5539	0.179	0.327	0.1537	0.1668
	195.5	0.3953	0.2265	0.4878	0.1372	0.348	0.533	0.2345	0.4134	0.1517	0.2219
	196	0.2523	0.175	0.5239	0.1906	0.325	0.4335	0.2224	0.4361	0.1195	0.2763
	196.5	0.0978	0.0933	0.5264	0.422	0.1961	0.3826	0.2249	0.3325	0.1037	0.2468
	197	0.1552	0.12	0.5754	0.8427	0.2229	0.3523	0.2872	0.3206	0.1653	0.2076
	197.5	0.1967	0.2266	0.6062	0.8126	0.3586	0.2417	0.2035	0.2811	0.1564	0.1452
	198	0.2088	0.2256	0.6174	0.6055	0.6428	0.2015	0.1728	0.205	0.112	0.0432
	198.5	0.1801	0.2363	0.9361	0.6369	1.1858	0.2335	0.2761	0.2907	0.1314	0.1164
	199	0.2158	0.2639	1.031	0.6939	1.3766	0.3471	0.4076	0.412	0.0972	0.2194
	199.5	0.2136	0.2214	1.2785	0.6713	1.3225	0.3594	0.3588	0.3815	0.0994	0.2718
	200	0.2839	0.2831	2.9252	2.1595	1.1542	0.3397	0.2414	0.4038	0.1156	0.1762
	200.5	0.2243	0.2169	0.8422	1.8347	0.9144	0.2709	0.2982	0.4217	0.2073	0.102
	201	0.2112	0.179	0.5305	0.5595	0.861	0.3233	0.2793	0.3808	0.2244	0.0938
	201.5	0.2681	0.1763	0.4144	0.0989	0.6368	0.3438	0.2449	0.3769	0.1256	0.0771
	202	0.52	0.4133	0.1458	0.1262	0.5478	0.6794	0.6878	0.5431	0.4567	0.4049
	202.5	0.461	0.3879	0.0421	0.1228	0.3888	0.6092	0.5832	0.5505	0.3749	0.4337
	203	0.4203	0.383	0.4838	0.1501	0.3556	0.7651	0.4666	0.4923	0.3511	0.3105
	203.5	0.6016	0.3391	0.1557	0.1619	0.2932	0.706	0.2693	0.3758	0.3251	0.3066
	204	0.5784	0.2901	0.0529	0.2558	0.3143	0.7319	0.3171	0.3133	0.4292	0.2809
	204.5	0.5006	0.3623	0.1232	0.3403	0.428	0.8433	0.4849	0.4898	0.552	0.2736
	205	0.3898	0.3095	0.1388	0.3829	0.547	0.7427	0.4805	0.4682	0.3852	0.2137
	205.5	0.4189	0.3046	0.1576	0.2702	0.6358	0.6481	0.5703	0.5983	0.3102	0.3078
	206	0.5073	0.3658	0.1779	0.5124	1.4829	0.5728	0.4481	0.4844	0.2081	0.2256
	206.5	0.5646	0.6606	0.2842	0.2494	1.5209	0.4548	0.1818	0.3459	0.186	0.2589
	207	0.7068	0.822	0.4558	0.1908	1.6949	0.7027	0.2664	0.5225	0.2823	0.3589
	207.5	0.4813	0.6641	0.8652	0.2351	1.5144	0.7024	0.3914	0.5097	0.3098	0.2664
	208	0.3798	0.5789	1.094	0.186	1.2535	0.6217	0.5411	0.5477	0.4109	0.3353
	208.5	0.3849	0.4705	0.538	0.153	1.1426	0.5787	0.4152	0.6043	0.3299	0.3812
	209	0.5173	0.3746	0.33	0.5133	0.9782	0.7042	0.2191	0.6428	0.2861	0.4066
	209.5	0.4728	0.3157	0.158	0.2434	0.402	0.529	0.2009	0.5497	0.2866	0.3259
	210	0.4968	0.2949	0.1424	0.4571	0.2459	0.4884	0.232	0.5149	0.3308	0.2785
	210.5	0.503	0.3097	0.1326	0.3027	0.2366	0.4921	0.2874	0.4786	0.3616	0.3017
	211	0.431	0.2054	0.1059	0.1838	0.2444	0.4183	0.243	0.3438	0.2099	0.2252
	211.5	0.5085	0.2568	0.1681	0.2524	0.412	0.4649	0.5713	0.5361	0.2222	0.465
	212	0.2064	0.1241	0.1197	0.1075	0.3947	0.2694	0.2551	0.3128	0.1296	0.3194
	212.5	0.278	0.184	0.2527	0.1817	0.9324	0.336	0.1889	0.4589	0.1817	0.2186
	213	0.2439	0.143	0.1969	0.1133	1.1649	0.2629	0.1573	0.3216	0.1172	0.1046
	213.5	0.1789	0.1728	0.1895	0.1361	1.2252	0.2053	0.2592	0.2886	0.1766	0.1504
	214	0.2236	0.2952	0.2409	0.2409	1.3288	0.4482	0.3204	0.4696	0.3658	0.274
	214.5	0.2234	0.2908	0.2348	0.2579	1.0602	0.6399	0.3083	0.4608	0.3833	0.2872
	215	0.2688	0.2347	0.2155	0.1413	0.804	0.4591	0.1827	0.3586	0.2361	0.2705
	215.5	0.3635	0.3468	0.3516	0.3224	0.7618	0.4131	0.3452	0.556	0.3431	0.3773
	216	0.318	0.3971	0.2765	0.208	0.5865	0.3018	0.2774	0.4866	0.2327	0.2748
	216.5	0.284	0.5802	0.2252	0.2648	0.3931	0.3504	0.2471	0.4996	0.2386	0.31
	217	0.3613	0.6707	0.2488	0.1648	0.3394	0.4919	0.3797	0.483	0.2737	0.2646
	217.5	0.2876	0.5794	0.1861	0.3315	0.1454	0.428	0.2236	0.3274	0.1769	0.1691
	218	0.2196	0.3697	0.3381	0.1343	0.1708	0.348	0.315	0.3017	0.2058	0.2224
	218.5	0.2218	0.4372	0.1891	0.2423	0.2296	0.4757	0.3691	0.475	0.254	0.3844
	219	0.2529	0.3036	0.1603	0.1908	0.621	0.4153	0.364	0.4731	0.209	0.2943
	219.5	0.1241	0.1635	0.055	0.1292	0.5604	0.3373	0.1102	0.3164	0.0748	0.1199
	220	0.2777	0.2982	0.1651	0.2384	1.1405	0.4168	0.4796	0.5495	0.1262	0.2739
	220.5	0.2958	0.2221	0.1458	0.3431	1.0807	0.4643	0.5564	0.4246	0.0889	0.2961
	221	0.2758	0.2015	0.1692	0.3795	1.0512	0.5164	0.5396	0.3876	0.1563	0.304
	221.5	0.1748	0.0871	0.2314	0.0989	0.5872	0.2204	0.1601	0.1371	0.1389	0.1505
	222	0.2805	0.1732	0.4016	0.209	0.7047	0.3915	0.4098	0.3783	0.3444	0.2023
	222.5	0.2495	0.2166	0.7997	0.2702	0.4326	0.374	0.4085	0.3876	0.2555	0.1778
	223	0.2368	0.2462	0.9252	0.2931	0.3904	0.2908	0.3189	0.3467	0.1308	0.2675
	223.5	0.3907	0.2766	0.5688	0.2728	0.2202	0.3535	0.4815	0.3517	0.2373	0.2515
	224	0.4018	0.2502	0.3951	0.2138	0.1693	0.2895	0.4397	0.3512	0.1261	0.2101
	224.5	0.2933	0.2077	0.2233	0.395	0.2392	0.3703	0.5826	0.3299	0.1741	0.1507
	225	0.2926	0.2497	0.1604	0.323	0.3146	0.396	0.4582	0.4022	0.3288	0.28
	225.5	0.2861	0.2971	0.1554	0.1859	0.5984	0.5497	0.2872	0.3516	0.4666	0.3148
	226	0.2901	0.2956	0.1717	0.1323	0.8269	1.028	0.1497	0.243	0.4627	0.2333
	226.5	0.3124	0.3646	0.0829	0.154	1.7067	1.4177	0.1841	0.2649	0.8799	0.1309
	227	0.2718	0.3101	0.0696	0.2571	2.2976	1.8586	0.1985	0.2444	1.3863	0.0848
	227.5	0.2736	0.32	0.0925	0.2595	1.787	1.9319	0.411	0.379	2.0515	0.1661
	228	0.3773	0.2636	0.1007	0.3271	1.1376	3.0017	0.2536	0.4099	1.9406	0.239
	228.5	0.3047	0.2611	0.159	0.4137	0.6121	1.3878	0.259	0.3913	2.1546	0.4386
	229	0.2897	0.2786	0.142	0.226	0.2925	1.2643	0.2841	0.3834	1.857	0.3329
	229.5	0.2807	0.2079	0.174	0.2101	0.0903	1.129	0.2974	0.3891	1.7577	0.1856
	230	0.2565	0.1987	0.0879	0.2201	0.0819	0.9419	0.369	0.3667	1.5221	0.1007
	230.5	0.3215	0.23	0.1431	0.2848	0.1576	0.9563	0.3278	0.4178	1.1475	0.1417
	231	0.3287	0.2206	0.1583	0.2877	0.3484	0.59	0.3103	0.4156	0.5619	0.1766
	231.5	0.1346	0.1302	0.0937	0.2847	0.2076	0.1688	0.1277	0.1326	0.1135	0.0744
	232	0.2662	0.2595	0.2545	0.2907	0.5343	0.2459	0.3273	0.3869	0.139	0.3133
	232.5	0.2634	0.2262	0.3496	0.2031	0.6927	0.2828	0.4807	0.3814	0.1206	0.3011
	233	0.1925	0.1133	0.2309	0.1326	0.6049	0.2263	0.3521	0.2372	0.0579	0.1302
	233.5	0.2544	0.1784	0.3069	0.18	0.5967	0.2901	0.2699	0.4135	0.1331	0.1072
	234	0.3566	0.1977	0.3174	0.3808	0.5831	0.3529	0.2638	0.5158	0.2156	0.1581
	234.5	0.3565	0.2113	0.3024	0.2874	0.458	0.404	0.3001	0.4652	0.2172	0.2572
	235	0.3098	0.2447	0.3421	0.2284	0.398	0.4553	0.4523	0.5424	0.2602	0.2573
	235.5	0.2425	0.2895	0.3006	0.2461	0.2392	0.6121	0.2933	0.4934	0.2436	0.3262
	236	0.22	0.2556	0.2544	0.253	0.1981	1.2288	0.3344	0.4079	0.3593	0.298
	236.5	0.316	0.2318	0.242	0.3956	0.3739	1.3117	0.333	0.4089	0.4519	0.2289
	237	0.2767	0.1214	0.0754	0.1935	0.1456	0.9555	0.1206	0.0944	1.2761	0.0942
	237.5	0.3831	0.2196	0.1998	0.3127	0.4285	1.0946	0.3468	0.4023	1.8209	0.2849
	238	0.2027	0.1449	0.1233	0.2188	0.4347	0.9959	0.3428	0.2635	1.7112	0.2169
	238.5	0.1951	0.1091	0.0695	0.2876	0.5135	0.9862	0.2785	0.1713	1.3098	0.1802
	239	0.306	0.1301	0.1386	0.2369	0.7333	0.9077	0.2182	0.1935	1.1999	0.2172
	239.5	0.3867	0.2471	0.2331	0.3656	1.0974	1.2274	0.3824	0.5494	1.2399	0.3929
	240	0.3167	0.2271	0.1903	0.2741	1.0606	1.0171	0.444	0.5075	1.0779	0.2958
	240.5	0.2303	0.2228	0.2169	0.2223	0.8307	0.8991	0.2706	0.3587	0.8011	0.2318
	241	0.1091	0.1367	0.0701	0.0934	0.4254	0.5509	0.1216	0.0547	0.0997	0.0865
	241.5	0.3235	0.2339	0.2642	0.2083	0.5384	0.4864	0.1588	0.2685	0.1195	0.262
	242	0.3901	0.2486	0.3212	0.3055	0.5878	0.4684	0.2566	0.3004	0.1067	0.4422
	242.5	0.2168	0.2219	0.2335	0.2426	0.4071	0.3757	0.1876	0.2217	0.0834	0.2542
	243	0.1832	0.1954	0.2297	0.252	0.4191	0.4579	0.1831	0.2702	0.1455	0.2388
	243.5	0.2434	0.1949	0.1886	0.1879	0.3746	0.6022	0.1898	0.3124	0.2167	0.1531
	244	0.2266	0.1051	0.1018	0.1615	0.2761	0.8915	0.1758	0.2279	0.2008	0.0841
	244.5	0.3742	0.1858	0.1458	0.2886	0.3509	2.1171	0.3129	0.4219	0.2443	0.1691
	245	0.4616	0.152	0.1188	0.2132	0.3011	1.563	0.1685	0.3866	0.4968	0.1606
	245.5	0.528	0.2173	0.175	0.3696	0.3027	1.46	0.2912	0.4734	0.9236	0.2337
	246	0.3386	0.182	0.162	0.2949	0.2713	0.8302	0.3477	0.3729	1.5382	0.2369
	246.5	0.1627	0.1507	0.0715	0.3594	0.2098	0.3596	0.1394	0.177	1.1958	0.1662
	247	0.3149	0.2143	0.1914	0.3417	0.3142	0.4667	0.2955	0.438	1.1719	0.2795
	247.5	0.275	0.1634	0.0958	0.146	0.2209	0.2528	0.1413	0.3071	1.0658	0.1365
	248	0.2385	0.134	0.067	0.0891	0.1521	0.388	0.1914	0.2366	0.6717	0.1322
	248.5	0.3616	0.2256	0.1566	0.3854	0.2653	0.7167	0.286	0.3692	0.5675	0.24
	249	0.3183	0.2468	0.183	0.2703	0.3267	0.8764	0.2324	0.3813	0.2152	0.2789
	249.5	0.3668	0.2097	0.2044	0.1805	0.3607	0.8844	0.2048	0.3762	0.1328	0.2495
	250	0.4605	0.2303	0.1838	0.1704	0.3733	0.8472	0.3425	0.3409	0.1335	0.2235
	250.5	0.4574	0.212	0.1776	0.2299	0.3714	0.7875	0.5116	0.3326	0.3389	0.2273
	251	0.4097	0.1913	0.1988	0.238	0.4097	0.7755	0.3109	0.3577	0.4814	0.2166
	251.5	0.3374	0.1713	0.2112	0.3167	0.3448	0.7276	0.2239	0.4362	0.4679	0.1982
	252	0.3661	0.1804	0.1863	0.2398	0.3711	0.6508	0.1802	0.4477	0.9478	0.2136
	252.5	0.2753	0.1581	0.13	0.1755	0.3043	0.4584	0.2302	0.2937	0.9934	0.1451
	253	0.1414	0.1249	0.0611	0.2324	0.2346	0.361	0.0777	0.2488	1.1516	0.0586
	253.5	0.2539	0.1501	0.1662	0.1877	0.2455	0.4635	0.1885	0.4092	1.2812	0.1391
	254	0.3986	0.202	0.3609	0.1707	0.2767	0.4566	0.2186	0.436	1.1159	0.2098
	254.5	0.3886	0.2155	0.3613	0.1463	0.3473	0.4259	0.1652	0.4178	0.6834	0.2052
	255	0.4177	0.2003	0.3142	0.2102	0.473	0.4213	0.2863	0.3779	0.1954	0.2023
	255.5	0.4338	0.1666	0.2551	0.1992	0.4851	0.3953	0.2804	0.3243	0.0746	0.1351
	256	0.4365	0.1707	0.2822	0.1977	0.4941	0.4479	0.3186	0.4334	0.151	0.2125
	256.5	0.3746	0.2125	0.2394	0.1806	0.4763	0.4321	0.2855	0.5436	0.2865	0.23
	257	0.3634	0.2088	0.264	0.4334	0.4573	0.3983	0.2602	0.5931	0.2933	0.2078
	257.5	0.3493	0.2427	0.2599	0.2912	0.3997	0.3974	0.4568	0.5395	0.6018	0.2157
	258	0.3134	0.1957	0.1928	0.1217	0.3394	0.3476	0.3187	0.3401	0.471	0.192
	258.5	0.3668	0.2055	0.2301	0.2011	0.343	0.3422	0.2491	0.3716	1.2466	0.2125
	259	0.3154	0.1301	0.1025	0.2599	0.2279	0.323	0.1202	0.1783	0.9878	0.0936
	259.5	0.2558	0.1659	0.1175	0.234	0.2295	0.3343	0.0995	0.3134	0.8116	0.1363
	260	0.2037	0.1571	0.1144	0.1583	0.2079	0.3855	0.1236	0.3998	0.8829	0.2069
	260.5	0.4147	0.1958	0.2242	0.1885	0.3334	0.4885	0.2417	0.6582	0.781	0.3515
	261	0.2882	0.166	0.1446	0.2519	0.2911	0.4412	0.2378	0.5047	0.4974	0.2125
	261.5	0.1751	0.1114	0.0531	0.0967	0.1664	0.2539	0.1059	0.2511	0.0761	0.0618
	262	0.3433	0.1695	0.2036	0.1579	0.3354	0.4045	0.4258	0.5634	0.1115	0.2383
	262.5	0.2969	0.1728	0.211	0.1874	0.3091	0.4086	0.4513	0.5738	0.122	0.2451
	263	0.2424	0.185	0.2303	0.1991	0.2622	0.3845	0.3275	0.634	0.1918	0.2085
	263.5	0.1347	0.1527	0.1475	0.1732	0.1915	0.271	0.2172	0.4656	0.1505	0.1135
	264	0.2394	0.1799	0.2542	0.3344	0.3102	0.3633	0.2589	0.6624	0.5558	0.2234
	264.5	0.1754	0.15	0.2189	0.1774	0.2182	0.2366	0.1186	0.4322	0.3126	0.1416
	265	0.1465	0.1149	0.2523	0.1762	0.3319	0.2957	0.1457	0.3584	0.6964	0.1594
	265.5	0.4329	0.1463	0.3843	0.3132	0.6129	0.4379	0.3192	0.6354	1.0235	0.2844
	266	0.3655	0.1315	0.2879	0.2011	0.5938	0.4376	0.3152	0.4899	1.0105	0.2527
	266.5	0.3313	0.1338	0.2356	0.1947	0.4735	0.3253	0.3023	0.4253	1.0047	0.171
	267	0.2664	0.1546	0.1859	0.2807	0.3082	0.2679	0.1692	0.3516	0.7053	0.0902
	267.5	0.3874	0.1862	0.2706	0.2754	0.402	0.4132	0.2285	0.5921	0.7785	0.1362
	268	0.3683	0.1788	0.2027	0.1548	0.5105	0.3908	0.3813	0.6289	0.7256	0.1421
	268.5	0.3429	0.1584	0.1941	0.1368	0.4878	0.3593	0.3699	0.5638	0.6005	0.1359
	269	0.3877	0.1405	0.1694	0.1385	0.2885	0.3097	0.1732	0.4331	0.4694	0.1093
	269.5	0.2996	0.1426	0.1553	0.161	0.2303	0.3087	0.2651	0.3132	0.2048	0.0964
	270	0.1783	0.1531	0.0922	0.1617	0.1413	0.1983	0.2371	0.2527	0.2513	0.0853
	270.5	0.2485	0.194	0.1896	0.1842	0.2412	0.2701	0.4181	0.4526	0.1491	0.187
	271	0.2345	0.1894	0.1807	0.1576	0.1978	0.2573	0.3577	0.4639	1.5224	0.1807
	271.5	0.1972	0.1852	0.1691	0.1714	0.2033	0.2424	0.1888	0.4132	1.2699	0.1773
	272	0.2047	0.1934	0.156	0.1455	0.177	0.2373	0.1218	0.389	0.7696	0.1355
	272.5	0.2197	0.1863	0.1414	0.087	0.1449	0.2425	0.0829	0.3198	0.4324	0.1127
	273	0.2129	0.1873	0.1966	0.122	0.2437	0.2789	0.2678	0.4056	0.2068	0.1485
	273.5	0.1944	0.1705	0.241	0.2072	0.2926	0.2735	0.6791	0.4752	0.0213	0.119
	274	0.1708	0.1701	0.3207	0.2037	0.297	0.2978	1.0437	0.5118	0.0391	0.1622
	274.5	0.224	0.1783	0.3739	0.2318	0.2915	0.3202	1.6903	0.5937	0.081	0.1769
	275	0.2348	0.191	0.3499	0.2143	0.2879	0.3053	1.9886	0.6601	0.154	0.2367
	275.5	0.2116	0.1828	0.2915	0.1488	0.3618	0.2985	1.9069	0.6328	0.1158	0.1731
	276	0.2066	0.1639	0.2353	0.167	0.417	0.3118	1.6707	0.5814	0.1168	0.1411
	276.5	0.2759	0.1652	0.2538	0.2411	0.5305	0.3813	1.345	0.5594	0.1184	0.1338
	277	0.2612	0.1481	0.2196	0.2125	0.5172	0.3409	1.1003	0.4684	0.1483	0.1355
	277.5	0.1359	0.1172	0.1591	0.1668	0.4328	0.2747	0.8284	0.3507	0.1245	0.1545
	278	0.1115	0.1062	0.129	0.1175	0.5479	0.2241	0.6869	0.3558	0.1015	0.2375
	278.5	0.1773	0.0996	0.1193	0.1063	0.745	0.2168	0.863	0.3834	0.1127	0.2726
	279	0.1871	0.1154	0.1087	0.1336	0.5831	0.2612	0.546	0.3554	0.145	0.1918
	279.5	0.1343	0.1305	0.0723	0.0826	0.2867	0.1918	0.3813	0.2161	0.0506	0.0909
	280	0.2087	0.1741	0.1468	0.1604	0.2516	0.2413	0.2744	0.3782	0.2053	0.155
	280.5	0.2673	0.2056	0.2	0.2345	0.2485	0.2863	0.1722	0.4569	0.2613	0.1704
	281	0.2613	0.2039	0.2663	0.2583	0.1767	0.2984	0.1575	0.4215	0.3072	0.2071
	281.5	0.2932	0.223	0.3438	0.2464	0.1522	0.3026	0.2205	0.4186	0.3175	0.2581
	282	0.3063	0.2184	0.2785	0.1784	0.1489	0.295	0.25	0.3731	0.361	0.2421
	282.5	0.2779	0.2326	0.257	0.1739	0.2121	0.2945	0.541	0.4627	0.2316	0.3152
	283	0.1819	0.2138	0.2199	0.2064	0.1438	0.2516	0.7164	0.414	0.392	0.2441
	283.5	0.1924	0.1979	0.2756	0.2356	0.1678	0.2789	0.947	0.4408	0.1767	0.215
	284	0.179	0.1968	0.2761	0.2364	0.1943	0.2963	0.8033	0.4268	0.4309	0.1699
	284.5	0.1472	0.1815	0.2179	0.2517	0.2259	0.2979	0.7184	0.365	0.2124	0.1595
	285	0.1407	0.1304	0.2057	0.1879	0.3118	0.3883	0.642	0.2926	0.1273	0.166
	285.5	0.1417	0.0965	0.1768	0.1215	0.3284	0.3293	0.6389	0.2099	0.1043	0.0859
	286	0.2035	0.1278	0.1633	0.132	0.3787	0.352	0.5703	0.2673	0.2194	0.1386
	286.5	0.1733	0.1332	0.1484	0.1375	0.3445	0.358	0.4639	0.3128	0.2	0.1585
	287	0.1257	0.1399	0.1427	0.1569	0.3293	0.314	0.4693	0.3021	0.3369	0.181
	287.5	0.1297	0.1343	0.1406	0.2193	0.2994	0.2902	0.5068	0.2523	0.2851	0.1407
	288	0.1087	0.1439	0.1394	0.2609	0.2402	0.2566	0.4556	0.2065	0.37	0.0817
	288.5	0.1396	0.1691	0.169	0.2371	0.1373	0.2321	0.4479	0.2123	0.3789	0.0834
	289	0.2098	0.1925	0.2088	0.2206	0.1848	0.2423	0.3685	0.347	0.2614	0.2231
	289.5	0.2176	0.1928	0.1832	0.2292	0.225	0.2443	0.174	0.3776	0.2489	0.2298
	290	0.2093	0.1808	0.1891	0.3003	0.3629	0.2495	0.1196	0.3647	0.1915	0.2059
	290.5	0.1542	0.1647	0.2035	0.3593	0.4516	0.2538	0.1064	0.2882	0.2449	0.1794
	291	0.1899	0.169	0.2138	0.3003	0.4513	0.2561	0.4396	0.2576	0.2505	0.1437
	291.5	0.2241	0.1618	0.2011	0.1846	0.3929	0.24	0.5392	0.2629	0.2341	0.1394
	292	0.2202	0.1345	0.1669	0.1418	0.3451	0.2326	0.9047	0.2793	0.2212	0.1272
	292.5	0.1861	0.1125	0.1402	0.1274	0.399	0.1938	0.7016	0.2969	0.1792	0.1419
	293	0.1703	0.1137	0.1638	0.2164	0.4873	0.2118	0.5585	0.3281	0.1808	0.1674
	293.5	0.1413	0.1206	0.1463	0.2068	0.4242	0.2282	0.7209	0.2849	0.2183	0.2403
	294	0.0852	0.1199	0.1434	0.1211	0.3619	0.2067	0.7574	0.2089	0.3492	0.2003
	294.5	0.1048	0.1162	0.1542	0.1712	0.3573	0.2299	0.7873	0.1909	0.2216	0.1728
	295	0.0915	0.1205	0.1449	0.1769	0.2608	0.23	0.9842	0.2104	0.2287	0.1342
	295.5	0.1064	0.1328	0.1912	0.2349	0.2726	0.2384	1.0228	0.2486	0.1671	0.1388
	296	0.1644	0.1422	0.1639	0.2463	0.3148	0.2377	0.906	0.2729	0.2319	0.0942
	296.5	0.1704	0.1373	0.1583	0.1535	0.3238	0.3284	0.8842	0.316	0.2854	0.1245
	297	0.1622	0.1404	0.1636	0.1054	0.3287	0.4224	0.9866	0.3061	0.2485	0.1129
	297.5	0.1429	0.1315	0.1556	0.1173	0.3477	0.3749	0.8969	0.25	0.2564	0.1193
	298	0.0988	0.1205	0.1257	0.1167	0.258	0.3211	0.7539	0.1831	0.3133	0.0922
	298.5	0.1329	0.1153	0.1403	0.1384	0.2278	0.3325	0.6677	0.2126	0.243	0.1132
	299	0.0663	0.0906	0.0728	0.0817	0.1305	0.2438	0.4777	0.1702	0.1574	0.0868
	299.5	0.1352	0.1056	0.1694	0.1823	0.3064	0.3304	0.5091	0.3493	0.1939	0.1433
	300	0.0211	0.0707	0.0919	0.098	0.231	0.1964	0.0954	0.1898	0.1247	0.05

## Sheet: ED Fig9b
time (min)							time (min)
	small-period	small duration	big-period	Big duration
WT 420	3.13	3.13	8.45	7.32			num			mean-time	s.e.m.			num		mean-amp	s.e.m.
						WT 420	112	SS small ca start-p1 end		61.54	5.81		WT 420	98	phase1	0.0603	0.0061
							112	SE small ca end		186.45	17.62			112	small ca	0.3092	0.0285
							112	p2 start		186.45	17.62			57	phase2	0.0725	0.0096
							112	p2 end		218.28	20.63			112	large ca	0.4707	0.0433
							112	BS large ca start		218.28	20.63			60	phase3	0.0858	0.0111
							112	BE large ca end-p3 start		237.23	22.42

## Sheet: ED Fig9c
	time (min)	osca2.1/2.2-420-1	osca2.1/2.2-420-2	osca2.1/2.2-420-3	osca2.1/2.2-420-4	osca2.1/2.2-420-5	osca2.1/2.2-420-6	osca2.1/2.2-420-7	osca2.1/2.2-420-8	osca2.1/2.2-420-9	osca2.1/2.2-420-10
osca2.1/2.2 420	0.5	0.0854	0.1268	0.0843	0.0876	0.0621	0.1302	0	0.1202	0.0871	0.0346
	1	0.126	0.0664	0.0646	0.1488	0.0287	0.1347	0.2177	0.0929	0.1691	0.0269
	1.5	0.0987	0.0663	0.0404	0.2107	0	0.1404	0.1317	0.0858	0.2051	0.0441
	2	0.064	0.0746	0.1146	0.2376	0.0314	0.1309	0.1576	0.0977	0.2738	0.0671
	2.5	0.1438	0.1176	0.1108	0.215	0.0913	0.1759	0.1508	0.0939	0.1233	0.0386
	3	0.1285	0.1019	0.1252	0.2384	0.1606	0.1923	0.2107	0.1206	0.1255	0.0555
	3.5	0.1229	0.0695	0.1459	0.229	0.1474	0.1473	0.1519	0.1359	0.1453	0.0353
	4	0.0967	0.0807	0.1272	0.191	0.1313	0.1528	0.3151	0.2029	0.2009	0.0465
	4.5	0.0712	0.0832	0.1056	0.1914	0.1307	0.1802	0.235	0.1448	0.2019	0.0424
	5	0.0638	0.0754	0.0645	0.1517	0.1492	0.2202	0.1805	0.1014	0.1735	0.0548
	5.5	0.0821	0.0648	0.0556	0.1558	0.1184	0.1847	0.1623	0.09	0.1964	0.0494
	6	0.0834	0.0526	0	0.1052	0.0682	0.2115	0.0798	0.1192	0.1346	0.0353
	6.5	0.0843	0.0587	0.0153	0.1133	0.0805	0.2363	0.1415	0.1023	0.1639	0.0619
	7	0.0794	0.0503	0.0253	0.1116	0.0621	0.2523	0.1106	0.1368	0.1607	0.042
	7.5	0.0838	0.0647	0.0605	0.1367	0.0875	0.2572	0.1891	0.0889	0	0.0567
	8	0.0724	0.0831	0.0894	0.1505	0.1209	0.259	0.1815	0.1118	0.004	0.0485
	8.5	0.1139	0.1632	0.1576	0.2047	0.2002	0.2281	0.1819	0.0677	0.0676	0.0672
	9	0.11	0.1407	0.1221	0.1787	0.1369	0.2148	0.1403	0.1334	0.0498	0.0408
	9.5	0	0.0755	0.092	0.1435	0.0875	0	0.178	0.1252	0.0718	0.0446
	10	0.0752	0.0585	0.1452	0.1393	0.0697	0.2593	0.2195	0.1318	0.1644	0.0626
	10.5	0.1284	0.0778	0.1142	0.1552	0.0952	0.2643	0.2222	0.1506	0.1047	0.0232
	11	0.1087	0.0687	0.1025	0.159	0.0949	0.0425	0.2218	0.0526	0.1867	0.0374
	11.5	0.064	0.0344	0.0864	0.1237	0.0657	0.2209	0.2101	0.1067	0.1695	0.0191
	12	0.0933	0.0608	0.0981	0.1262	0.0881	0.1571	0.2134	0.1396	0.2049	0.0492
	12.5	0.038	0.0369	0.0914	0.1207	0.0528	0.2296	0.281	0.2424	0.2739	0.0615
	13	0.0485	0.0531	0.1179	0.121	0.0595	0.2413	0.2827	0.3067	0.288	0.0735
	13.5	0.0525	0.0682	0.0829	0.1154	0.0495	0.2515	0.2981	0.3903	0.2432	0.0498
	14	0.0552	0.0387	0.0973	0.1159	0.0621	0.2152	0.3182	0.3107	0.2561	0.0811
	14.5	0.0864	0.052	0.1096	0.1363	0.0502	0.0918	0.3726	0.1169	0.2345	0.0566
	15	0.1105	0.049	0.1016	0.1198	0.0329	0.2421	0.3416	0.2888	0.1914	0.0769
	15.5	0.1065	0.0653	0.0993	0.1222	0.0552	0.1803	0.3147	0.197	0.1811	0.0738
	16	0.0844	0.0461	0.0777	0.1176	0.019	0.2853	0.2705	0.3525	0.1667	0.0556
	16.5	0.0805	0.0507	0.0787	0.132	0.0097	0.2606	0.251	0.3158	0.153	0.0511
	17	0.0727	0.0443	0.0619	0.1185	0.0166	0.3078	0.2148	0.3462	0.214	0.0572
	17.5	0.0768	0.0747	0.0772	0.1341	0.0352	0.2923	0.2299	0.288	0.2259	0.0477
	18	0.0674	0.0491	0.0601	0.1431	0.0267	0.2691	0.2477	0.2634	0.1909	0.0548
	18.5	0.0801	0.0571	0.0627	0.1525	0.0552	0.2689	0.115	0.2614	0.0455	0.0172
	19	0.0853	0.0598	0.0639	0.1523	0.0601	0.2471	0.2009	0.2608	0.1772	0.051
	19.5	0.1003	0.0582	0.0799	0.1588	0.0621	0.2587	0.2036	0.2783	0.1854	0.0504
	20	0.1047	0.0653	0.0953	0.1706	0.0713	0.2403	0.1847	0.2229	0.1526	0.0478
	20.5	0.1212	0.1066	0.1148	0.1899	0.0921	0.2349	0.2485	0.2261	0.2002	0.06
	21	0.1283	0.0865	0.1209	0.1999	0.0945	0.2299	0.2509	0.229	0.2063	0.0479
	21.5	0.1193	0.0957	0.1226	0.2038	0.0914	0.1105	0.2466	0.0959	0.2444	0.0564
	22	0.1271	0.0981	0.1339	0.2059	0.0977	0.2128	0.2061	0.2018	0.2623	0.0503
	22.5	0.1215	0.0863	0.1134	0.1962	0.0741	0.235	0.1873	0.2395	0.2279	0.0518
	23	0.1145	0.0735	0.1128	0.204	0.0928	0.2351	0.1839	0.2776	0.2162	0.0568
	23.5	0.1061	0.0669	0.1011	0.1944	0.0456	0.2249	0.155	0.2528	0.1849	0.0306
	24	0.1057	0.0733	0.1068	0.1922	0.066	0.2391	0.1833	0.3233	0.1879	0.0459
	24.5	0.0909	0.0511	0.0775	0.1724	0.0309	0.2192	0.1385	0.2462	0.1613	0.0341
	25	0.1115	0.0939	0.1073	0.1847	0.0621	0.2235	0.1728	0.2836	0.2035	0.0424
	25.5	0.0958	0.0534	0.0889	0.1701	0.027	0.1898	0.2265	0.2206	0.1618	0.0452
	26	0.0917	0.0588	0.0926	0.1683	0.0353	0.1722	0.1947	0.2151	0.1849	0.0423
	26.5	0.0953	0.0627	0.1159	0.1709	0.0633	0.1789	0.2219	0.2433	0.1836	0.0395
	27	0.0819	0.0377	0.102	0.1509	0.0539	0.1229	0.214	0.1058	0.1742	0.0454
	27.5	0.0714	0.0452	0.0907	0.1475	0.0435	0.2088	0.1969	0.2562	0.1828	0.0435
	28	0.0852	0.069	0.1266	0.1702	0.0874	0.2039	0.1982	0.2596	0.2071	0.0462
	28.5	0.0861	0.0733	0.1268	0.1708	0.1011	0.2409	0.2213	0.3049	0.2138	0.04
	29	0.0815	0.0675	0.141	0.1726	0.0992	0.2586	0.2196	0.3301	0.2201	0.0442
	29.5	0.0724	0.0754	0.1065	0.1696	0.0646	0.2729	0.2351	0.2975	0.2183	0.0429
	30	0.086	0.0494	0.1081	0.1802	0.057	0.2968	0.2445	0.3444	0.2647	0.0655
	30.5	0.1089	0.047	0.098	0.1767	0.0621	0.2196	0.215	0.2396	0.2492	0.0471
	31	0.0885	0.0385	0.0937	0.1798	0.0593	0.2055	0.2235	0.2419	0.287	0.0596
	31.5	0.1201	0.0728	0.1166	0.2192	0.1157	0.183	0.2442	0.1982	0.3008	0.0532
	32	0.1304	0.0733	0.1289	0.2432	0.1312	0.1803	0.2419	0.1529	0.2797	0.0529
	32.5	0.1429	0.0845	0.1115	0.2262	0.1346	0.209	0.2511	0.1743	0.3017	0.055
	33	0.1374	0.1043	0.115	0.2349	0.1605	0.2116	0.2327	0.2058	0.3015	0.0603
	33.5	0.1376	0.122	0.1013	0.2374	0.1575	0.2145	0.2708	0.2093	0.3464	0.0536
	34	0.1479	0.1329	0.095	0.2292	0.1463	0.2113	0.3247	0.2162	0.3107	0.0675
	34.5	0.1538	0.1285	0.1143	0.2252	0.1573	0.1602	0.259	0.1545	0.2117	0.0351
	35	0.1148	0.1141	0.098	0.2084	0.1302	0.179	0.2103	0.0911	0.1646	0.0114
	35.5	0.1488	0.1395	0.1514	0.2209	0.1575	0.2467	0.2292	0.1846	0.2915	0.0503
	36	0.1092	0.0995	0.0952	0.172	0.0849	0.3425	0.2194	0.1721	0.3033	0.0599
	36.5	0.0888	0.0733	0.0672	0.1476	0.0575	0.3117	0.2305	0.2786	0.2986	0.0568
	37	0.0915	0.0517	0.0982	0.1448	0.0621	0.2647	0.0822	0.2586	0.0988	0.0034
	37.5	0.1064	0.0661	0.1317	0.167	0.0935	0.1709	0.2425	0.5046	0.324	0.0574
	38	0.1093	0.0717	0.1435	0.1698	0.0959	0.1989	0.2455	0.384	0.2608	0.0485
	38.5	0.0827	0.0626	0.1431	0.1574	0.0939	0.2282	0.1408	0.3321	0.1032	0
	39	0.1181	0.0861	0.1836	0.1912	0.1618	0.3451	0.2427	0.3094	0.2686	0.0458
	39.5	0.1647	0.1485	0.2677	0.2359	0.236	0.2216	0.2852	0.2283	0.2736	0.0425
	40	0.1738	0.1463	0.2387	0.2322	0.2424	0.2832	0.2621	0.1898	0.2477	0.0533
	40.5	0.1786	0.1534	0.2627	0.2573	0.2695	0.1914	0.2427	0.207	0.2494	0.0521
	41	0.1631	0.1387	0.2701	0.2561	0.2914	0.1611	0.1988	0.1786	0.1492	0.0236
	41.5	0.197	0.1446	0.2473	0.2545	0.2589	0.1715	0.2953	0.1179	0.2335	0.0558
	42	0.1834	0.1499	0.268	0.2777	0.2646	0.3135	0.3141	0.1933	0.2575	0.063
	42.5	0.1733	0.1411	0.2509	0.2673	0.2545	0.5768	0.3026	0.2523	0.2892	0.0667
	43	0.1676	0.1294	0.2596	0.2683	0.2347	0.5632	0.2492	0.2271	0.202	0.0494
	43.5	0.2193	0.1657	0.2636	0.2682	0.2124	0.4314	0.2472	0.1702	0.2082	0.048
	44	0.1682	0.1212	0.2739	0.2589	0.2111	0.2944	0.262	0.228	0.2923	0.0719
	44.5	0.1534	0.1297	0.2614	0.2538	0.2144	0.1881	0.2337	0.2285	0.2993	0.0627
	45	0.1552	0.1108	0.2325	0.2203	0.1645	0.2286	0.2004	0.2177	0.2501	0.054
	45.5	0.1802	0.1624	0.2596	0.2593	0.2202	0.3083	0.2004	0.2747	0.2162	0.0432
	46	0.1394	0.1407	0.2168	0.2428	0.1914	0.3337	0.2175	0.3262	0.1733	0.0439
	46.5	0.1225	0.1179	0.1865	0.2417	0.1929	0.3376	0.2525	0.3424	0.2086	0.0531
	47	0.1135	0.1042	0.1259	0.2064	0.112	0.2764	0.1716	0.2099	0.0407	0.0057
	47.5	0.074	0.059	0.0959	0.1747	0.0847	0.2719	0.3553	0.2762	0.2629	0.0586
	48	0.0776	0.104	0.1084	0.1464	0.0689	0.2395	0.2545	0.2225	0.1323	0.0308
	48.5	0.064	0.0494	0.0753	0.1537	0.0696	0.1145	0.2548	0.0844	0.2328	0.0526
	49	0.0676	0.0844	0.0835	0.1504	0.0682	0.1191	0.2324	0.0606	0.2218	0.0536
	49.5	0.0649	0.069	0.0865	0.1598	0.0614	0.4672	0.1086	0.3575	0.0962	0.0171
	50	0.1014	0.0659	0.0876	0.1458	0.0621	0.4141	0.1822	0.3328	0.2538	0.0546
	50.5	0.1784	0.081	0.0816	0.1451	0.0677	0.4903	0.2266	0.3669	0.2333	0.0562
	51	0.1515	0.1982	0.181	0.2239	0.1638	0.8347	0.2437	0.3907	0.2098	0.0631
	51.5	0.1495	0.213	0.2035	0.2276	0.2202	0.4194	0.2495	0	0.2611	0.0643
	52	0.1368	0.2483	0.242	0.2279	0.2171	0.5436	0.2381	0.3193	0.1973	0.056
	52.5	0.1898	0.3483	0.2349	0.2268	0.2438	0.4041	0.2022	0.27	0.1244	0.0356
	53	0.1738	0.3409	0.2259	0.229	0.2653	0.3241	0.1995	0.3136	0.0789	0.0213
	53.5	0.2245	0.3186	0.2391	0.2404	0.266	0.3769	0.3369	0.352	0.1878	0.0584
	54	0.2414	0.2499	0.2409	0.2432	0.2328	0.4757	0.1823	0.3839	0.107	0.0389
	54.5	0.2263	0.1965	0.238	0.2205	0.2303	0.3822	0.2132	0.3746	0.1901	0.063
	55	0.2622	0.2108	0.2456	0.2261	0.2358	0.4113	0.2271	0.311	0.1971	0.0681
	55.5	0.1749	0.1899	0.2354	0.1995	0.2316	0.2962	0.2056	0.3396	0.2143	0.0691
	56	0.1314	0.1984	0.1769	0.1814	0.1836	0.2233	0.235	0.2787	0.2445	0.0763
	56.5	0.1057	0.1997	0.1914	0.1816	0.2007	0.1761	0.2521	0.2393	0.2997	0.0754
	57	0.1273	0.2131	0.1978	0.1935	0.2	0.1495	0.2852	0.2724	0.2325	0.0798
	57.5	0.1862	0.2791	0.1785	0.1868	0.1827	0.276	0.2105	0.3951	0.2	0.0773
	58	0.209	0.3094	0.2138	0.2083	0.2246	0.1481	0.2441	0.1608	0.2124	0.0876
	58.5	0.1897	0.3157	0.2312	0.2245	0.2389	0.3121	0.2199	0.2812	0.2463	0.0931
	59	0.1933	0.2739	0.2172	0.2256	0.2215	0.2864	0.2711	0.4593	0.3084	0.0797
	59.5	0.211	0.261	0.2621	0.2554	0.2451	0.3831	0.2913	0.4656	0.2897	0.0939
	60	0.2442	0.3091	0.2466	0.2635	0.2505	0.3592	0.2103	0.3646	0.2112	0.0744
	60.5	0.2365	0.303	0.2387	0.2597	0.2246	0.2397	0.2178	0.1213	0.1908	0.0716
	61	0.149	0.2791	0.125	0.1897	0.1031	0.1371	0.1765	0.1139	0.1694	0.0749
	61.5	0.2566	0.4333	0.2776	0.3077	0.2703	0.2543	0.205	0.3062	0.2405	0.0875
	62	0.2153	0.2847	0.2464	0.2547	0.249	0.3781	0.217	0.339	0.2416	0.0823
	62.5	0.2152	0.2241	0.2447	0.2589	0.2176	0.5356	0.2368	0.3198	0.2628	0.0893
	63	0.0793	0.109	0.1118	0.1678	0.0663	0.3972	0.2486	0.371	0.368	0.089
	63.5	0.0889	0.0674	0.0999	0.1545	0.0614	0.3457	0.2353	0.321	0.3765	0.0914
	64	0.2283	0.3378	0.3	0.2931	0.3421	0.2951	0.2046	0.2374	0.249	0.081
	64.5	0.3045	0.428	0.2965	0.2966	0.3002	0.4272	0.2333	0.2803	0.2281	0.0895
	65	0.3223	0.3315	0.3202	0.2898	0.2845	0.3139	0.2161	0.3173	0.2213	0.0848
	65.5	0.3813	0.3391	0.3737	0.3331	0.2957	0.4257	0.1476	0.3422	0.1332	0.072
	66	0.2759	0.3066	0.3572	0.3293	0.3715	0.5154	0.1905	0.2952	0.2695	0.0714
	66.5	0.0823	0.074	0.1826	0.1658	0.1207	0.6186	0.189	0.3885	0.198	0.0812
	67	0.2169	0.3088	0.4218	0.2839	0.3536	0.5244	0.2587	0.3489	0.2647	0.084
	67.5	0.1903	0.2262	0.283	0.2283	0.2521	0.4049	0.1806	0.3749	0.136	0.0327
	68	0.2484	0.5071	0.3762	0.3021	0.3667	0.1021	0.3196	0.0001	0.2907	0.0818
	68.5	0.2607	0.5084	0.3774	0.3136	0.3556	0.3309	0.3077	0.2579	0.3008	0.0743
	69	0.344	0.3733	0.388	0.2939	0.3499	0.4628	0.1738	0.2633	0.0968	0.0249
	69.5	0.3972	0.2832	0.3879	0.2862	0.379	0.5865	0.2837	0.2463	0.2929	0.0929
	70	0.3083	0.2296	0.397	0.2832	0.3252	0.6528	0.1961	0.1961	0.1656	0.0542
	70.5	0.2293	0.2197	0.3302	0.2709	0.3105	0.5065	0.1892	0.374	0.2578	0.0464
	71	0.2169	0.2207	0.3102	0.2442	0.3064	0.3184	0.16	0.3056	0.1822	0.0379
	71.5	0.2073	0.2685	0.2857	0.227	0.3121	0.2353	0.2611	0.3822	0.2844	0.0611
	72	0.2697	0.4	0.3137	0.2581	0.3795	0.2195	0.3951	0.2856	0.3226	0.0734
	72.5	0.3457	0.524	0.3417	0.2534	0.3975	0.2844	0.3798	0.2643	0.3347	0.0829
	73	0.397	0.4462	0.3265	0.2608	0.3465	0.3318	0.3548	0.2884	0.3334	0.0736
	73.5	0.236	0.221	0.2198	0.1956	0.23	0.4244	0.2971	0.275	0.1915	0.0761
	74	0.2916	0.3015	0.3539	0.326	0.3406	0.245	0.2493	0.1538	0.1887	0.062
	74.5	0.2064	0.2634	0.3365	0.2999	0.3302	0.1988	0.2762	0.0254	0.1331	0.0672
	75	0.1814	0.2589	0.4446	0.2977	0.3146	0.1314	0.2829	0.0868	0.1882	0.0699
	75.5	0.2337	0.2883	0.3333	0.2661	0.3195	0.1237	0.2855	0.0236	0.1539	0.0631
	76	0.2425	0.2738	0.3101	0.254	0.3541	0.1508	0.2768	0.1094	0.1996	0.0602
	76.5	0.2736	0.3083	0.3028	0.2296	0.3215	0.3787	0.2495	0.1934	0.3768	0.0598
	77	0.1449	0.0962	0.1094	0.0987	0.1322	0.6813	0.2824	0.0712	0.4299	0.0583
	77.5	0.0955	0.0597	0.1112	0.114	0.1049	0.6942	0.2381	0.1754	0.4953	0.0549
	78	0.2553	0.2346	0.366	0.278	0.4013	0.4574	0.3006	0.2498	0.4267	0.0597
	78.5	0.2793	0.238	0.3721	0.3107	0.349	0.456	0.2772	0.3424	0.3642	0.0659
	79	0.3129	0.2362	0.3964	0.2961	0.3981	0.3454	0.2314	0.5395	0.2878	0.0622
	79.5	0.176	0.1307	0.261	0.206	0.2584	0.2556	0.2279	0.3739	0.2265	0.0834
	80	0.1622	0.2612	0.1982	0.1808	0.2062	0.2531	0.2744	0.2542	0.3039	0.0741
	80.5	0.2396	0.2436	0.2592	0.1722	0.2709	0.413	0.2971	0.2133	0.3947	0.0855
	81	0.5652	0.2831	0.3219	0.2155	0.3629	0.4643	0.2813	0.2107	0.3659	0.0817
	81.5	0.5132	0.3605	0.3131	0.2246	0.345	0.4974	0.16	0.1545	0.1683	0.0457
	82	0.3576	0.4807	0.3287	0.2694	0.3341	0.5891	0.2616	0.1588	0.2356	0.0917
	82.5	0.17	0.2824	0.2925	0.2863	0.3095	0.5097	0.366	0.1689	0.2139	0.0991
	83	0.1151	0.1824	0.33	0.3015	0.2844	0.4695	0.2872	0.1937	0.2666	0.0993
	83.5	0.1819	0.2567	0.3908	0.3989	0.3175	0.3806	0.2324	0.2204	0.1718	0.0496
	84	0.2115	0.2981	0.3516	0.3379	0.3223	0.3191	0.1748	0.2288	0.244	0.061
	84.5	0.4032	0.5342	0.3659	0.3399	0.4224	0.2178	0.1509	0.1311	0.3041	0.0901
	85	0.4255	0.5494	0.3807	0.3332	0.468	1.4419	0.1726	0.2093	0.2933	0.0814
	85.5	0.4187	0.5568	0.3572	0.3302	0.4546	1.26	0.1809	0.1808	0.275	0.0971
	86	0.3364	0.4249	0.3628	0.3382	0.4736	0.4057	0.3031	0.0919	0.3064	0.1131
	86.5	0.1372	0.117	0.099	0.1408	0.1441	0.1676	0.2783	0.0744	0.3528	0.1095
	87	0.0733	0.0827	0.061	0.1443	0.0438	0.1381	0.353	0.182	0.3833	0.1135
	87.5	0.1272	0.0499	0.1195	0.1844	0.0613	0.1597	0.356	0.1316	0.2651	0.1007
	88	0.3387	0.4207	0.4095	0.3723	0.3692	0.0687	0.2864	0.0982	0.4827	0.1054
	88.5	0.3324	0.3212	0.3857	0.3185	0.3491	0.2488	0.2839	0.2381	0.6444	0.1041
	89	0.2327	0.3445	0.6307	0.2888	0.2936	0.5138	0.2522	0.4937	0.5685	0.1047
	89.5	0.2219	0.6212	0.6496	0.2728	0.3095	0.3808	0.2659	0.1783	0.6658	0.1076
	90	0.2295	0.7588	0.5215	0.2593	0.3021	0.4847	0.2656	0.3167	0.6478	0.1035
	90.5	0.3586	0.4969	0.4985	0.2721	0.4006	0.4857	0.2328	0.2619	0.4533	0.0839
	91	0.5363	0.2628	0.3862	0.2833	0.6078	0.32	0.2025	0.3261	0.2876	0.0909
	91.5	0.3998	0.141	0.3155	0.2647	0.6558	0.1849	0.1818	0.2939	0.1636	0.0719
	92	0.1921	0.1285	0.2744	0.2315	0.4809	0.191	0.2795	0.2593	0.1086	0.0715
	92.5	0.1416	0.2957	0.3876	0.2485	0.3966	0.2053	0.2249	0.2468	0.2011	0.0691
	93	0.1517	0.4044	0.3864	0.2523	0.234	0.4715	0.2028	0.2493	0.1606	0.0787
	93.5	0.1402	0.3508	0.2205	0.1479	0.0616	0.8397	0.1851	0.2256	0.2469	0.0695
	94	0.3459	0.4804	0.3549	0.1961	0.1292	0.6137	0.221	0.2194	0.313	0.0682
	94.5	0.3126	0.4545	0.4814	0.1552	0.1258	0.3297	0.2378	0.2333	0.3453	0.0707
	95	0.1901	0.3517	0.4796	0.1388	0.2474	0.1254	0.2277	0.1461	0.3494	0.0794
	95.5	0.2344	0.4059	0.4653	0.1969	0.3386	0.1633	0.2366	0.3654	0.3939	0.0886
	96	0.2137	0.2674	0.2719	0.1785	0.3257	0.1442	0.1878	0.2084	0.2904	0.0862
	96.5	0.2059	0.0672	0.0621	0.1255	0.1979	0.1307	0.1305	0.0906	0.1502	0.0484
	97	0.4441	0.1655	0.0992	0.2331	0.1483	0.3856	0.2268	0.2347	0.1982	0.0666
	97.5	0.3922	0.2602	0.2375	0.4533	0.1865	0.3567	0.2605	0.3291	0.2746	0.0851
	98	0.2296	0.335	0.2654	0.5025	0.1197	0.1899	0.3078	0.399	0.2298	0.0547
	98.5	0.1376	0.288	0.2828	0.4486	0.1301	0.2189	0.3072	0.5922	0.1411	0.0592
	99	0.1338	0.4178	0.3096	0.3037	0.139	0.2313	0.2236	0.4067	0.114	0.0163
	99.5	0.1924	0.7474	0.3076	0.2271	0.2073	0.1511	0.2528	0.3479	0.1276	0.0334
	100	0.2716	0.5339	0.2675	0.2234	0.2228	0.2087	0.2275	0.2446	0.065	0.0342
	100.5	0.3192	0.2382	0.2758	0.1962	0.193	0.3714	0.2538	0.3042	0.1741	0.0622
	101	0.3201	0.0885	0.4512	0.2403	0.1855	0.4793	0.28	0.337	0.2194	0.0779
	101.5	0.3088	0.0381	0.4427	0.2709	0.1713	0.4737	0.2303	0.4421	0.2802	0.065
	102	0.3738	0.0996	0.3005	0.3012	0.1649	0.4987	0.2284	0.5062	0.2457	0.0703
	102.5	0.5024	0.3135	0.1891	0.2583	0.158	0.309	0.232	0.2678	0.3192	0.0556
	103	0.3889	0.2596	0.1544	0.2336	0.1679	0.5767	0.2923	0.1863	0.2763	0.0562
	103.5	0.193	0.2485	0.1962	0.267	0.2026	0.5346	0.3181	0.3563	0.3188	0.0567
	104	0.1316	0.2524	0.262	0.2585	0.3059	0.2717	0.324	0.4218	0.3195	0.0566
	104.5	0.242	0.2316	0.2867	0.2476	0.3083	0.1728	0.2749	0.3308	0.2522	0.0615
	105	0.3606	0.2981	0.3319	0.239	0.3106	0.0634	0.247	0.3018	0.231	0.0613
	105.5	0.4087	0.285	0.4063	0.2101	0.2988	0.0549	0.2288	0.1202	0.248	0.06
	106	0.5354	0.265	0.4292	0.2129	0.3243	0.2343	0.2286	0.1796	0.3315	0.0677
	106.5	0.684	0.32	0.594	0.2409	0.5226	0.1496	0.2368	0.0603	0.3814	0.0557
	107	0.3612	0.2233	0.3668	0.209	0.291	0.2227	0.2589	0.2797	0.4319	0.0577
	107.5	0.1736	0.33	0.2487	0.3074	0.1206	0.3325	0.2555	0.3101	0.3587	0.0608
	108	0.073	0.2198	0.1014	0.2679	0.0383	0.1855	0.2939	0.6002	0.2611	0.0596
	108.5	0.1028	0.2359	0.1102	0.1748	0.1386	0.32	0.3143	0.4436	0.2722	0.0653
	109	0.166	0.4501	0.1149	0.1721	0.1469	0.347	0.3182	0.3218	0.2306	0.071
	109.5	0.3585	0.4294	0.1071	0.188	0.1759	1.2174	0.2296	0.1897	0.1234	0.0291
	110	0.3443	0.3411	0.2313	0.2682	0.2244	0.6796	0.167	0.218	0.1073	0.0212
	110.5	0.4631	0.1587	0.2319	0.2863	0.2508	0.2737	0.1746	0.2936	0.0958	0.0352
	111	0.3451	0.0775	0.2555	0.3294	0.3264	0.145	0.2519	0.4153	0.3648	0.0748
	111.5	0.3559	0.1103	0.2366	0.3284	0.4012	0.1426	0.2793	0.3653	0.2552	0.061
	112	0.6059	0.1852	0.1952	0.3483	0.3144	0.2071	0.2243	0.5358	0.3534	0.0702
	112.5	0.3743	0.3029	0.2329	0.3855	0.2374	0.3135	0.2464	0.963	0.2576	0.0771
	113	0.2071	0.3334	0.2298	0.4152	0.2206	0.3685	0.2505	0.7035	0.2096	0.0579
	113.5	0.1817	0.2519	0.195	0.2819	0.2439	0.3166	0.3107	0.1686	0.2499	0.0862
	114	0.1546	0.0999	0.1833	0.1228	0.3067	0.3244	0.3368	0.1558	0.2895	0.0785
	114.5	0.2597	0.2006	0.2374	0.127	0.6187	0.4752	0.3244	0.1178	0.3721	0.0747
	115	0.1003	0.0834	0.0411	0	0.2667	0.5702	0.3182	0.1071	0.3768	0.0752
	115.5	0.5438	0.5368	0.2847	0.1986	0.409	0.3389	0.2699	0.1309	0.4232	0.0793
	116	0.8637	0.5203	0.2805	0.263	0.2642	0.1078	0.2363	0.0443	0.4877	0.0794
	116.5	0.4778	0.4388	0.2512	0.3103	0.1413	0.0905	0.2665	0.1075	0.5949	0.0896
	117	0.2333	0.3979	0.4822	0.3906	0.2457	0.1985	0.2366	0.3453	0.6246	0.0822
	117.5	0.1082	0.2967	0.5513	0.3868	0.3515	0.3135	0.2723	0.4142	0.375	0.0803
	118	0.0863	0.0989	0.4705	0.4341	0.3394	0.4383	0.2638	0.3066	0.2248	0.0806
	118.5	0.1823	0.1028	0.4013	0.3335	0.3132	0.2996	0.2375	0.235	0.1355	0.0683
	119	0.2206	0.2264	0.3724	0.2948	0.3517	0.2815	0.319	0.2624	0.2232	0.0898
	119.5	0.2113	0.2029	0.2656	0.1708	0.228	0.2566	0.3101	0.2022	0.268	0.0887
	120	0.309	0.4194	0.2103	0.161	0.2798	0.1984	0.357	0.1551	0.3951	0.093
	120.5	0.5212	0.4046	0.2296	0.1707	0.2715	0.3071	0.3937	0.1089	0.4234	0.1038
	121	1.4136	0.4184	0.3105	0.2543	0.3092	0.4637	0.3325	0.1445	0.3433	0.0904
	121.5	1.8758	0.2923	0.3046	0.3712	0.3258	0.4007	0.263	0.3375	0.4158	0.0714
	122	2.4354	0.5186	0.3716	0.3595	0.3497	0.3802	0.3084	0.8047	0.3665	0.103
	122.5	2.2043	0.6693	0.5349	0.2623	0.5147	0.2593	0.2594	0.4062	0.3489	0.0911
	123	2.0999	0.5911	0.6264	0.2644	0.6304	0.33	0.1571	0.1928	0.1199	0.0352
	123.5	1.9139	0.2703	0.4938	0.3387	0.4839	0.4261	0.1846	0.2015	0.1088	0.0475
	124	1.9079	0.0926	0.3591	0.3168	0.2763	0.5669	0.2884	0.2228	0.1823	0.0539
	124.5	1.6817	0.0822	0.2389	0.2196	0.1724	0.7377	0.2569	0.2712	0.2552	0.0612
	125	1.1256	0.1129	0.0823	0.1554	0.1304	0.647	0.3255	0.2693	0.3576	0.1016
	125.5	0.9325	0.2688	0.1462	0.2158	0.2471	0.4463	0.3251	0.3694	0.4354	0.0973
	126	0.5861	0.3313	0.2219	0.2638	0.2706	0.2733	0.3036	0.2109	0.4137	0.109
	126.5	0.464	0.3779	0.2386	0.2998	0.3312	0.1812	0.2345	0.329	0.2903	0.0674
	127	0.4353	0.5074	0.322	0.3565	0.4469	0.4049	0.3815	0.3591	0.5102	0.0909
	127.5	0.4132	0.4621	0.3917	0.4595	0.3579	0.6828	0.3077	0.3118	0.4451	0.0941
	128	0.2462	0.2647	0.2874	0.4445	0.3246	0.7433	0.2931	0.2594	0.3501	0.0732
	128.5	0.2974	0.2587	0.3586	0.3823	0.3261	0.6301	0.332	0.324	0.314	0.0919
	129	0.2333	0.2311	0.5676	0.2455	0.2974	0.3563	0.3025	0.0518	0.2922	0.0751
	129.5	0.2583	0.2429	0.5753	0.184	0.3771	0.3563	0.3315	0.3203	0.3252	0.0827
	130	0.2256	0.3236	0.5122	0.2065	0.5412	0.2539	0.2895	0.6387	0.3406	0.0763
	130.5	0.2255	0.3535	0.3612	0.2316	0.6696	0.2704	0.3521	1.0064	0.633	0.099
	131	0.2455	0.6054	0.2242	0.2948	0.5206	0.3425	0.4133	0.507	0.6815	0.0972
	131.5	0.262	0.9974	0.147	0.3507	0.2843	0.6302	0.3067	0.3051	0.4338	0.1029
	132	0.308	0.7162	0.1075	0.3143	0.1861	0.3066	0.4212	0.07	0.4224	0.091
	132.5	0.5638	0.4314	0.2048	0.3105	0.2823	0.463	0.2466	0.4118	0.2989	0.0617
	133	0.4981	0.2399	0.2593	0.3682	0.3949	0.7493	0.1827	1.0172	0.1841	0.0422
	133.5	0.6055	0.0725	0.2237	0.4251	0.2704	0.4887	0.1888	0.7019	0.2164	0.0584
	134	1.3401	0.055	0.3299	0.4684	0.2772	0.309	0.1892	0.4101	0.2419	0.0567
	134.5	2.5119	0.2159	0.3226	0.328	0.3174	0.1069	0.1867	0.0102	0.2075	0.073
	135	2.5546	0.4348	0.3381	0.2405	0.4774	0.198	0.187	0.2969	0.2403	0.0615
	135.5	1.2574	0.5219	0.5508	0.2177	0.8314	0.2958	0.3355	0.4088	0.2216	0.0667
	136	0.8763	0.8241	0.4537	0.2652	0.7671	0.2067	0.3518	0.3018	0.2315	0.0954
	136.5	0.5931	0.8053	0.2818	0.3257	0.5726	0.5161	0.3876	0.8236	0.2613	0.1087
	137	0.2345	0.5277	0.1804	0.3613	0.4003	0.4167	0.3409	0.7326	0.3911	0.0948
	137.5	0.1606	0.3405	0.1896	0.4621	0.333	0.3908	0.2827	0.3959	0.3924	0.0829
	138	0.1332	0.2072	0.194	0.3989	0.263	0.4151	0.2732	0.4434	0.4243	0.0897
	138.5	0.1379	0.2581	0.319	0.3555	0.2775	0.4069	0.2647	0.2247	0.4027	0.0911
	139	0.0879	0.134	0.1299	0.376	0.1126	0.7345	0.2695	0.2537	0.4145	0.09
	139.5	0.0811	0.3417	0.1443	0.3432	0.1671	0.5917	0.325	0.2476	0.4818	0.0736
	140	0.0857	0.3254	0.0884	0.2768	0.2399	0.3208	0.3649	0.1227	0.7025	0.0742
	140.5	0.2464	0.4208	0.2936	0.3354	0.4347	0.2407	0.4891	0.0482	0.8436	0.0816
	141	0.3334	0.2856	0.2476	0.2644	0.4095	0.2912	0.3861	0.2558	0.8233	0.0805
	141.5	0.3266	0.1948	0.2413	0.2342	0.4141	0.2626	0.3321	0.2973	0.6027	0.0834
	142	0.3573	0.1696	0.3669	0.2816	0.6175	0.4246	0.2376	0.3701	0.3411	0.0749
	142.5	0.5598	0.2224	0.5138	0.3425	0.6021	0.3811	0.2035	0.3294	0.1966	0.0613
	143	0.4911	0.2985	0.462	0.3685	0.4109	0.2048	0.1394	0.0123	0.1182	0.0409
	143.5	0.5072	0.3801	0.3668	0.3481	0.265	0.1576	0.1673	0.241	0.1681	0.045
	144	0.4777	0.5263	0.3051	0.3913	0.2435	0.0677	0.2475	0.4734	0.4156	0.03
	144.5	0.5871	0.7256	0.2155	0.4321	0.2397	0.0738	0.5004	0.3965	0.5435	0.0443
	145	0.5407	0.5388	0.0994	0.3185	0.1919	0.2897	0.3702	0.3176	0.4548	0.0265
	145.5	1.2304	0.2909	0.1402	0.2595	0.2566	0.6589	0.4869	0.1712	0.8119	0.1201
	146	1.9864	0.1473	0.1245	0.1906	0.2603	0.9038	0.3952	0.2018	0.8192	0.0964
	146.5	2.0022	0.1579	0.2087	0.1999	0.3027	0.375	0.3697	0.126	0.5601	0.0809
	147	1.6145	0.1936	0.2478	0.2688	0.365	0.201	0.2954	0.1963	0.4609	0.0784
	147.5	1.1502	0.353	0.5045	0.2977	0.3532	0.0882	0.3039	0.0705	0.4042	0.0882
	148	1.0498	0.4563	0.4136	0.3689	0.3394	0.1272	0.2709	0.0864	0.439	0.0825
	148.5	0.8258	0.6708	0.6797	0.4095	0.409	0.5507	0.2272	0.9343	0.419	0.0496
	149	0.718	1.0827	0.8315	0.3386	0.6684	0.6543	0.3316	0.5862	0.4041	0.0507
	149.5	0.6689	0.6442	0.7188	0.3825	0.6084	0.7232	0.317	0.6453	0.4091	0.0501
	150	0.3349	0.3193	0.5024	0.5148	0.4668	0.8172	0.2173	0.1442	0.4447	0.0349
	150.5	0.327	0.2173	0.4093	0.4869	0.3658	0.7604	0.2206	0.424	0.4472	0.028
	151	0.1823	0.0516	0.147	0.2629	0.1196	0.4997	0.2419	0.4281	0.2563	0.0356
	151.5	0.082	0.1684	0.0761	0.1536	0.0554	0.3132	0.328	0.4144	0.3877	0.0888
	152	0.0709	0.2529	0.1048	0.1183	0.0939	0.2616	0.3723	0.2794	0.3861	0.0966
	152.5	0.1075	0.4325	0.1456	0.108	0.1042	0.5646	0.3644	0.2363	0.4172	0.0754
	153	0.1565	0.5293	0.2132	0.1417	0.1236	0.6684	0.3682	0.226	0.3924	0.0787
	153.5	0.2862	0.7861	0.4725	0.3052	0.2844	0.8873	0.3817	0.2033	0.2112	0.0578
	154	0.3189	0.6448	0.5203	0.3824	0.3077	0.7287	0.5249	0.1051	0.2593	0.0531
	154.5	0.318	0.506	0.3521	0.3256	0.2169	0.5227	0.666	0.1134	0.3036	0.0512
	155	0.4412	0.8307	0.4135	0.2916	0.2471	0.3385	0.5026	0.0859	0.4687	0.0607
	155.5	0.3513	0.5571	0.7877	0.2914	0.3103	0.2507	0.3856	0.1868	0.4049	0.0556
	156	0.2247	0.3026	0.6119	0.2392	0.4537	0.4154	0.2367	0.5292	0.3034	0.051
	156.5	0.3593	0.263	0.3825	0.3375	0.4935	0.5009	0.1817	0.6509	0.4122	0.042
	157	0.3098	0.19	0.2308	0.4383	0.3589	0.4804	0.1647	0.3984	0.4001	0.0405
	157.5	0.3884	0.3171	0.1597	0.5276	0.2283	0.5323	0.2275	0.481	0.5273	0.0575
	158	0.3103	0.521	0.1338	0.3831	0.2294	0.3329	0.351	0.3918	0.5536	0.0787
	158.5	0.2087	0.8023	0.1377	0.2473	0.1663	0.0186	0.6123	0.1018	0.6308	0.0511
	159	0.1229	0.4845	0.2162	0.1651	0.0866	0.1495	0.6581	0.3151	0.4621	0.0612
	159.5	0.0965	0.1904	0.154	0.1301	0.1311	0.2585	0.6265	0.4277	0.2778	0.0568
	160	0.069	0.0763	0.1407	0.1115	0.1384	0.4287	0.4626	0.4236	0.0958	0.0361
	160.5	0.2004	0.309	0.2806	0.2685	0.3379	0.5677	0.3162	0.4635	0.2065	0.0428
	161	0.252	0.537	0.335	0.4681	0.3663	0.5719	0.2794	0.29	0.3811	0.0667
	161.5	0.3891	0.6151	0.4884	0.4702	0.4238	0.4364	0.2306	0.3586	0.3705	0.0615
	162	0.4056	0.4962	0.6394	0.5696	0.679	0.1709	0.2319	0.2098	0.3601	0.0642
	162.5	0.3221	0.7524	0.5158	0.6532	0.5286	0.3021	0.2954	0.3158	0.5504	0.083
	163	0.4321	2.0916	0.2717	0.4451	0.2899	0.5797	0.4347	0.2823	0.6092	0.0796
	163.5	0.3033	2.4223	0.1914	0.3958	0.2865	0.6269	0.626	0.3468	0.6118	0.109
	164	0.3108	2.5576	0.1432	0.2959	0.2083	0.4706	0.577	0.4263	0.5893	0.1156
	164.5	0.2003	2.472	0.1263	0.2258	0.2492	0.3389	0.5289	0.3763	0.4803	0.1089
	165	0.1784	2.0921	0.2376	0.3957	0.4192	0.2174	0.3494	0.2625	0.4962	0.0877
	165.5	0.1978	1.9282	0.2101	0.3575	0.3698	0.4295	0.3349	0.2576	0.4569	0.0798
	166	0.3426	1.7191	0.2344	0.3293	0.3119	0.4085	0.3103	0.0972	0.5794	0.0819
	166.5	0.4252	1.1745	0.3007	0.296	0.5797	0.3327	0.3244	0.1243	0.4616	0.0836
	167	0.4675	0.8044	0.3667	0.268	0.5787	0.1727	0.3335	0.1097	0.4695	0.0843
	167.5	0.3112	0.9298	0.4362	0.1713	0.2508	0.1732	0.3177	0.2725	0.4283	0.1047
	168	0.2058	0.8128	0.506	0.1492	0.08	0.2188	0.4443	0.1567	0.3787	0.1721
	168.5	0.1785	0.8481	0.3177	0.2287	0.0961	0.162	0.5553	0.1015	0.5635	0.1789
	169	0.1073	1.1406	0.1513	0.3027	0.0859	0.2417	0.5616	0.1731	0.4793	0.1524
	169.5	0.1028	0.9078	0.0826	0.3831	0.2	0.5975	0.4357	0.3781	0.4423	0.094
	170	0.3198	0.9098	0.0782	0.4153	0.2747	0.5516	0.4535	0.3709	0.6264	0.1198
	170.5	0.2068	0.8033	0.0756	0.2868	0.2313	0.3066	0.4293	0.238	0.5626	0.0792
	171	0.2298	1.0536	0.1194	0.1935	0.3253	0.1896	0.3434	0.3046	0.5589	0.0838
	171.5	0.298	1.4198	0.3685	0.1991	0.3749	0.1016	0.3834	0.2635	0.5364	0.0737
	172	0.385	1.1157	0.4584	0.1806	0.4064	0.1821	0.3081	0.3539	0.4059	0.0681
	172.5	0.6456	1.4578	0.5133	0.2251	0.5603	0.4736	0.2915	0.2686	0.2278	0.0315
	173	0.5526	1.6281	0.6707	0.2695	0.451	0.3826	0.2873	0.2595	0.1309	0.0505
	173.5	0.2711	1.4577	0.4798	0.2908	0.2733	0.2354	0.4705	0.1827	0.1326	0.044
	174	0.1636	1.0692	0.2787	0.3055	0.2036	0.1449	0.3054	0.1202	0.2637	0.0803
	174.5	0.1434	0.7512	0.1869	0.2538	0.2903	0.1832	0.3331	0.1858	0.3054	0.0843
	175	0.1251	0.3843	0.1612	0.2713	0.5558	0.2271	0.3986	0.1827	0.3853	0.0918
	175.5	0.1439	0.3426	0.2214	0.2568	0.768	0.2198	0.4534	0.2228	0.5337	0.1389
	176	0.3504	0.5568	0.3693	0.3592	0.6215	0.3772	0.4299	0.3122	0.5985	0.1361
	176.5	0.3485	0.4574	0.6846	0.4237	0.4451	0.4342	0.346	0.4172	0.5503	0.1284
	177	0.2451	0.2752	0.5738	0.2389	0.1764	0.457	0.398	0.5567	0.3776	0.1496
	177.5	0.2938	0.3174	0.4591	0.2453	0.2091	0.3705	0.3914	0.4208	0.3859	0.1628
	178	0.4448	0.4489	0.3099	0.21	0.3355	0.2175	0.401	0.302	0.316	0.1429
	178.5	0.478	0.4761	0.1976	0.1804	0.5345	0.1891	0.3624	0.1985	0.4263	0.1244
	179	0.3844	0.3826	0.1126	0.1561	0.3945	0.292	0.3824	0.2348	0.4466	0.1381
	179.5	0.2576	0.3382	0.1419	0.2304	0.2419	0.3737	0.4077	0.114	0.4463	0.1216
	180	0.1224	0.2065	0.1118	0.2217	0.1691	0.4383	0.3512	0.3322	0.3751	0.1048
	180.5	0.0716	0.1458	0.181	0.2655	0.1465	0.4952	0.3891	0.3733	0.2773	0.0909
	181	0.1783	0.1304	0.3154	0.3918	0.1364	0.2255	0.3975	0.2076	0.3415	0.0839
	181.5	0.22	0.1561	0.391	0.4046	0.2172	0.1576	0.3201	0.4905	0.4861	0.0764
	182	0.3445	0.2071	0.4603	0.2711	0.2364	0.1263	0.353	0.4881	0.8832	0.0916
	182.5	0.4755	0.0861	0.3149	0.1138	0.3403	0.1031	0.4511	0.5023	0.8787	0.0877
	183	0.4148	0.0795	0.1672	0.0782	0.4606	0.1932	0.5323	0.3355	0.5184	0.0929
	183.5	0.2191	0.0741	0.1352	0.0777	0.2849	0.267	0.8526	0.2476	0.2708	0.108
	184	0.0668	0.0933	0.0981	0.1179	0.241	0.4366	0.7154	0.2576	0.1786	0.1056
	184.5	0.0891	0.3073	0.2218	0.2096	0.3882	0.423	0.4794	0.2558	0.1307	0.089
	185	0.1545	0.3477	0.2459	0.2832	0.2861	0.2207	0.3326	0.0943	0.2852	0.0881
	185.5	0.2468	0.5227	0.3538	0.2797	0.3382	0.1308	0.2279	0.2231	0.3058	0.0729
	186	0.3252	0.3995	0.678	0.2614	0.4101	0.1881	0.1503	0.21	0.4106	0.0666
	186.5	0.4765	0.2562	0.9119	0.2001	0.4454	0.2448	0.1835	0.1783	0.5799	0.0811
	187	0.4994	0.1824	0.6417	0.2092	0.7336	0.5317	0.2081	0.1693	0.5419	0.0787
	187.5	0.3004	0.2297	0.3523	0.3419	0.6536	0.2821	0.2406	0.0582	0.4425	0.0894
	188	0.1768	0.2294	0.2031	0.4468	0.5334	0.2695	0.6744	0.0848	0.3955	0.095
	188.5	0.1209	0.163	0.0713	0.2859	0.2326	0.2673	0.4546	0.0923	0.2539	0.0934
	189	0.1338	0.1209	0.0897	0.1369	0.173	0.3182	0.858	0.216	0.2916	0.0849
	189.5	0.1722	0.2313	0.1152	0.0999	0.1624	0.2515	0.7975	0.1615	0.347	0.0941
	190	0.2168	0.3016	0.1554	0.1042	0.1694	0.1594	0.572	1.7059	0.3659	0.0928
	190.5	0.1883	0.1258	0.0765	0.0212	0.1547	0.3173	0.3571	0.085	0.2552	0.0587
	191	0.3332	0.2559	0.3069	0.1506	0.2084	0.2684	0.419	0.1537	0.4334	0.1049
	191.5	0.19	0.0814	0.1527	0.1156	0.06	0.2211	0.3058	0.1063	0.3774	0.0944
	192	0.1792	0.1298	0.2013	0.2478	0.132	0.1143	0.2346	0.0007	0.3973	0.094
	192.5	0.1651	0.1162	0.3879	0.2473	0.2328	0.1807	0.2455	0.0888	0.3754	0.0841
	193	0.1474	0.1148	0.5529	0.2247	0.4469	0.264	0.1551	0.1846	0.3655	0.0413
	193.5	0.211	0.1853	0.4692	0.3626	0.9375	0.3951	0.296	0.3005	0.3897	0.0453
	194	0.1252	0.1967	0.1815	0.3083	0.4746	0.5773	0.3888	0.4373	0.4156	0.0805
	194.5	0.1939	0.163	0.193	0.2073	0.2702	0.4756	0.3087	0.6131	0.2423	0.089
	195	0.2871	0.1747	0.1283	0.1291	0.0936	0.4054	0.3045	0.6015	0.2896	0.094
	195.5	0.3452	0.1636	0.2118	0.2514	0.0994	0.3386	0.2827	0.49	0.2562	0.0948
	196	0.1939	0.151	0.2042	0.2617	0.2822	0.2164	0.2739	0.4017	0.2271	0.0968
	196.5	0.112	0.1506	0.4004	0.3459	0.3781	0.1417	0.2563	0.3743	0.2919	0.0922
	197	0.0926	0.1137	0.5622	0.3973	0.2602	0.1778	0.2049	0.3441	0.3187	0.0608
	197.5	0.0821	0.1795	0.384	0.3488	0.2038	0.3522	0.4887	0.4081	0.4668	0.1314
	198	0.1059	0.2313	0.2497	0.3917	0.3583	0.5051	0.4856	0.3848	0.4429	0.129
	198.5	0.1414	0.1732	0.0692	0.2953	0.1933	0.4389	0.4308	0.42	0.3129	0.1083
	199	0.2922	0.0899	0.1198	0.371	0.0493	0.3671	0.4004	0.4854	0.2524	0.1019
	199.5	0.4113	0.3372	0.1631	0.4822	0.2217	0.2349	0.2412	0.3682	0.1252	0.0587
	200	0.4279	0.3597	0.218	0.4075	0.2779	0.1574	0.3014	0.3815	0.2383	0.077
	200.5	0.2691	0.2159	0.4032	0.5141	0.2827	0.1509	0.2708	0.1222	0.5379	0.0745
	201	0.1514	0.3232	0.4385	0.4703	0.3157	0.3453	0.199	0.1596	0.5056	0.065
	201.5	0.181	0.2564	0.3211	0.3484	0.3423	0.385	0.2747	0.1499	0.4695	0.0828
	202	0.252	0.1602	0.2172	0.2327	0.1913	0.3917	0.3284	0.1596	0.3387	0.1079
	202.5	0.2982	0.3005	0.1742	0.2045	0.2298	0.3545	0.403	0.1707	0.4366	0.0909
	203	0.2937	0.2101	0.1657	0.2163	0.3462	0.3609	0.6115	0.2006	0.3432	0.0858
	203.5	0.3239	0.231	0.1959	0.2902	0.3945	0.2723	0.3797	0.6048	0.1333	0.068
	204	0.3025	0.1811	0.1791	0.3158	0.3354	0.2138	0.3417	0.797	0.241	0.0664
	204.5	0.2259	0.1514	0.0908	0.3662	0.1005	0.1637	0.2473	0.5346	0.2829	0.0651
	205	0.2884	0.1326	0.1037	0.3887	0.301	0.2087	0.2492	0.3603	0.3805	0.0817
	205.5	0.3127	0.1427	0.2525	0.3216	0.455	0.2704	0.2868	0.176	0.3396	0.0387
	206	0.236	0.1903	0.2816	0.4509	0.2763	0.4094	0.2616	0.1173	0.2535	0.0398
	206.5	0.1465	0.2304	0.0743	0.3607	0.1029	0.3381	0.3087	0.0608	0.2165	0.0667
	207	0.1802	0.3456	0.1574	0.3611	0.102	0.2977	0.3818	0.4603	0.2686	0.0462
	207.5	0.3168	0.2379	0.4536	0.3368	0.0979	0.2711	0.5409	0.8806	0.2634	0.087
	208	0.2329	0.1981	1.2592	0.3229	0.2349	0.2249	0.6257	0.8098	0.31	0.0829
	208.5	0.2138	0.1873	2.4348	0.2618	0.2178	0.155	0.6696	0.6346	0.1713	0.0968
	209	0.2374	0.0991	2.7982	0.2789	0.4161	0.1775	0.5805	0.4077	0.2375	0.0847
	209.5	0.1447	0.1214	2.4071	0.4493	0.3606	0.1548	0.4686	0.2518	0.3694	0.1018
	210	0.2767	0.1205	2.4828	0.5727	0.2371	0.3012	0.3633	0.2047	0.5365	0.0893
	210.5	0.3366	0.2061	2.3129	0.4425	0.1604	0.5585	0.2857	0.2592	0.5988	0.0641
	211	0.1689	0.1211	1.8311	0.2838	0.0765	0.4628	0.3089	0.3626	0.5774	0.1049
	211.5	0.0794	0.1522	1.3828	0.1621	0.0701	0.3909	0.3118	0.528	0.399	0.1012
	212	0.0707	0.1895	0.8591	0.1335	0.3421	0.3165	0.3406	0.6671	0.2974	0.1045
	212.5	0.1041	0.3264	0.6526	0.149	0.3358	0.1732	0.3456	0.482	0.2669	0.0932
	213	0.2155	0.2751	1.2443	0.1801	0.1734	0.087	0.3574	0.2854	0.3238	0.0884
	213.5	0.2837	0.1471	1.2242	0.3475	0.5827	0.0986	0.4367	0.138	0.414	0.0809
	214	0.2212	0.0818	1.4711	0.2952	1.3607	0.2689	0.8757	0.2204	0.3641	0.0905
	214.5	0.2216	0.1784	1.5761	0.3213	1.1998	0.1899	1.1385	0.1309	0.4115	0.0943
	215	0.1423	0.1123	1.978	0.342	1.6959	0.1917	0.9039	0.082	0.3934	0.09
	215.5	0.2006	0.2008	2.1042	0.3747	2.1341	0.1418	0.6259	0.3445	0.4277	0.0848
	216	0.2341	0.1944	2.2551	0.4127	2.2261	0.2082	0.4459	0.4942	0.4093	0.076
	216.5	0.2792	0.2506	2.1057	1.1527	2.3821	0.5616	0.2755	0.6798	0.4728	0.0799
	217	0.2042	0.2958	2.2928	1.4608	1.9251	0.4817	0.1966	0.7091	0.3032	0.0907
	217.5	0.1383	0.2817	2.3649	1.4028	1.6383	0.3855	0.1744	0.4346	0.2611	0.0907
	218	0.2254	0.2149	1.961	1.35	1.4083	0.4782	0.2018	0.3388	0.2096	0.0938
	218.5	0.3613	0.2664	1.8558	1.1888	1.4953	0.2994	0.2886	0.2547	0.1651	0.1061
	219	0.2459	0.3812	2.0925	1.1189	1.2129	0.256	0.3151	0.2319	0.2636	0.0786
	219.5	0.2315	0.2304	2.1139	0.9826	1.2982	0.0973	0.2793	0.159	0.3274	0.0433
	220	0.1897	0.1473	2.04	0.6837	1.6645	0.0582	0.397	0.2776	0.4501	0.0523
	220.5	0.1696	0.2214	1.9659	0.4102	1.4006	0.2885	0.4895	0.5686	0.3291	0.0577
	221	0.1733	0.1609	1.8057	0.3221	1.8256	0.372	0.4348	0.5739	0.374	0.0595
	221.5	0.1546	0.0734	1.4082	0.2467	1.5987	0.4456	0.3758	0.4777	0.2668	0.084
	222	0.1535	0.0738	1.1697	0.274	1.6887	0.3872	0.4966	0.3074	0.2013	0.0776
	222.5	0.2535	0.0347	0.7896	0.2779	1.1676	0.4633	0.3911	0.2543	0.1764	0.0674
	223	0.4277	0.1188	0.6298	0.312	1.6137	0.6965	0.3705	0.1695	0.1961	0.0785
	223.5	0.3016	0.2224	0.7224	0.2209	2.0959	0.3642	0.3406	0.2047	0.1672	0.068
	224	0.1334	0.2706	0.5784	0.173	1.5982	0.3233	0.3003	0.3344	0.2309	0.0572
	224.5	0.0938	0.4047	0.5487	0.1683	2.0464	0.3673	0.3308	0.5441	0.5506	0.0778
	225	0.1671	0.3278	0.4938	0.1392	2.3728	0.4178	0.2535	0.593	0.8044	0.0685
	225.5	0.229	0.1706	0.5999	0.1693	1.9233	0.3803	0.2256	0.5996	0.47	0.0721
	226	0.2426	0.2151	0.4165	0.3015	1.9724	0.3679	0.3072	0.4345	0.4171	0.0896
	226.5	0.2043	0.1376	0.4152	0.8041	1.7799	0.2902	0.2049	0.3139	0.2372	0.0814
	227	0.21	0.0952	0.4434	1.626	1.4891	0.1853	0.3731	0.1334	0.2576	0.0909
	227.5	0.2693	0.097	0.3498	2.1502	1.5977	0.2962	0.5315	0.2826	0.3152	0.1236
	228	0.3696	0.132	0.3446	1.3909	1.2315	0.4521	0.6039	0.3847	0.3434	0.1301
	228.5	0.3022	0.1488	0.3555	0.7266	1.2828	0.3162	0.6594	0.6738	0.4247	0.1445
	229	0.2	0.2677	0.3617	0.3374	1.0495	0.2959	0.5648	0.8259	0.6312	0.1066
	229.5	0.1085	0.2799	0.2893	0.4089	0.9211	0.2954	0.3448	0.6973	0.4765	0.0835
	230	0.1035	0.2431	0.2275	0.6537	0.616	0.2513	0.182	0.5557	0.2187	0.0533
	230.5	0.0877	0.3239	0.1203	0.6686	0.4602	0.2479	0.1708	0.3838	0.2302	0.0606
	231	0.1249	0.4963	0.128	0.5758	0.4348	0.2738	0.1852	0.3617	0.1837	0.0609
	231.5	0.1791	0.2034	0.0768	0.6183	0.2378	0.3708	0.1558	0.2883	0.0773	0.0437
	232	0.2683	0.1088	0.131	0.573	0.2138	0.2088	0.3759	0.0894	0.3103	0.0669
	232.5	0.2417	0.0397	0.1194	0.5874	0.1301	0.2176	0.5536	0.2522	0.3721	0.0801
	233	0.2387	0.0814	0.1654	0.6277	0.1286	0.128	0.4231	0.3335	0.4182	0.0649
	233.5	0.1436	0.1219	0.139	0.4528	0.0512	0.2077	0.4123	0.5916	0.6133	0.0945
	234	0.116	0.1888	0.2228	0.6221	0.1357	0.3941	0.3617	0.6839	0.5441	0.0946
	234.5	0.1106	0.2324	0.3009	0.649	0.1614	0.2732	0.4122	0.3936	0.4906	0.0873
	235	0.126	0.353	0.2583	0.4903	0.1033	0.2672	0.5114	0.4372	0.3619	0.113
	235.5	0.1474	0.295	0.178	0.5344	0.089	0.2826	0.375	0.3053	0.2975	0.1299
	236	0.2499	0.2945	0.2683	0.6258	0.1343	0.148	0.2729	0.2354	0.088	0.0758
	236.5	0.3563	0.1865	0.2901	0.6486	0.164	0.3325	0.2903	0.2556	0.3315	0.1248
	237	0.2701	0.1581	0.2612	0.7497	0.1073	0.3442	0.2694	0.1896	0.3662	0.0962
	237.5	0.1522	0.324	0.1975	0.786	0.0467	0.2589	0.3884	0.5841	0.4743	0.0978
	238	0.1416	0.4952	0.3099	0.9994	0.0645	0.1872	0.3144	0.6442	1.1193	0.1074
	238.5	0.1618	0.2928	0.4015	1.0458	0.0683	0.162	0.4152	0.5734	1.5354	0.085
	239	0.252	0.28	0.2657	0.8423	0.0561	0.1344	0.4518	0.4772	0.8955	0.0699
	239.5	0.2952	0.1443	0.2515	0.8066	0.0719	0.1525	0.5393	0.3279	0.6211	0.0836
	240	0.2029	0.1668	0.2669	0.8148	0.1858	0.2322	0.4094	0.2922	0.3742	0.0644
	240.5	0.1907	0.169	0.3	0.6263	0.1508	0.4956	0.3348	0.2	0.3147	0.0762
	241	0.1499	0.2378	0.362	0.5162	0.166	0.3775	0.3641	0.1839	0.2583	0.0616
	241.5	0.1305	0.3851	0.3162	0.6141	0.207	0.3568	0.325	0.1354	0.249	0.0662
	242	0.1217	0.3881	0.2239	1.3969	0.4113	0.5003	0.2999	0.3742	0.3132	0.0664
	242.5	0.101	0.2752	0.1605	0.8711	0.2794	0.3266	0.3189	0.55	0.3242	0.0808
	243	0.1655	0.2528	0.2246	0.8981	0.2436	0.647	0.2567	0.7402	0.4717	0.0773
	243.5	0.2055	0.2403	0.2721	0.8466	0.1921	0.6638	0.2597	0.6029	0.53	0.0954
	244	0.1953	0.127	0.2706	0.6276	0.3871	1.0557	0.3848	0.2778	0.8501	0.0978
	244.5	0.3236	0.0812	0.3063	0.3127	0.4895	1.7895	0.3207	0.2777	1.0886	0.0874
	245	0.36	0.113	0.2528	0.1425	0.2919	1.8913	0.414	0.3097	0.9389	0.1114
	245.5	0.2127	0.1752	0.1822	0.099	0.2071	1.5618	0.436	0.3407	0.9113	0.1188
	246	0.1341	0.2215	0.2014	0.1881	0.1366	1.2988	0.411	0.4814	0.7561	0.121
	246.5	0.1306	0.2527	0.264	0.248	0.4343	1.1925	0.4004	0.6039	0.6361	0.1424
	247	0.2656	0.4407	0.3142	0.3723	0.9697	1.4859	0.2853	0.6427	0.5287	0.1356
	247.5	0.3097	0.6476	0.4537	0.446	2.1282	1.401	0.2496	0.7152	0.5171	0.1279
	248	0.2171	0.4855	0.4356	0.2596	2.4536	1.7063	0.2692	0.6176	0.4918	0.1001
	248.5	0.1718	0.2959	0.3782	0.335	1.2753	1.5535	0.2889	0.4792	0.3194	0.0747
	249	0.1689	0.1706	0.2635	0.4826	0.3057	1.0559	0.2987	0.3533	0.2843	0.0608
	249.5	0.1973	0.1688	0.3123	0.2017	0.2598	1.1957	0.3532	0.2648	0.3713	0.0816
	250	0.2055	0.2315	0.3411	0.1769	0.3946	0.8394	0.3828	0.2426	0.433	0.0841
	250.5	0.2291	0.3353	0.4349	0.3052	0.205	0.385	0.3372	0.086	0.2944	0.0503
	251	0.2331	0.3321	0.3176	0.3515	0.1763	0.9429	0.2281	0.394	0.1354	0.0264
	251.5	0.2116	0.3045	0.1972	0.4479	0.1352	0.867	0.1936	0.659	0.4297	0.1016
	252	0.1694	0.3885	0.4932	0.2967	0.1255	0.9352	0.1873	0.7826	0.3753	0.0933
	252.5	0.1282	0.3956	0.3107	0.3094	0.1127	0.8406	0.1304	0.5757	0.2845	0.1056
	253	0.1021	0.4183	0.2051	0.1924	0.1163	1.2614	0.2001	0.3717	0.3692	0.1156
	253.5	0.1325	0.5747	0.1482	0.1527	0.1426	0.7811	0.24	0.215	0.3973	0.1126
	254	0.2074	0.4735	0.1139	0.3363	0.1519	0.5594	0.1893	0.0895	0.3474	0.071
	254.5	0.2785	0.3515	0.1556	0.2828	0.1282	0.4024	0.2274	0.1156	0.4045	0.0664
	255	0.2302	0.1651	0.1204	0.2414	0.1305	0.2853	0.3633	0.2628	0.3403	0.097
	255.5	0.23	0.2111	0.155	0.186	0.1661	0.2615	1.1474	0.4303	0.3849	0.1106
	256	0.1896	0.1574	0.1715	0.215	0.2105	0.2876	2.6428	0.6936	0.4583	0.1317
	256.5	0.1264	0	0.168	0.2628	0.1102	0.2738	2.0912	0.7836	0.4079	0.106
	257	0.1585	0.1809	0.1815	0.1664	0.1957	0.198	1.5999	0.6453	0.4538	0.1377
	257.5	0.1477	0.158	0.1896	0.1147	0.1411	0.2253	1.1129	0.5534	0.5846	0.1428
	258	0.1709	0.1586	0.1473	0.1743	0.1508	0.2447	0.6993	0.3531	0.7783	0.1558
	258.5	0.1416	0.1641	0.1435	0.4298	0.192	0.1114	0.7465	0.105	0.4962	0.1144
	259	0.1613	0.2112	0.466	0.2349	0.2581	0.2068	0.9497	0.2789	0.5285	0.156
	259.5	0.1989	0.1252	0.3715	0.176	0.1249	0.1664	0.8817	0.531	0.4769	0.1701
	260	0.3646	0.188	0.2235	0.3375	0.1815	0.1801	0.7032	0.5877	0.1532	0.0853
	260.5	0.357	0.2392	0.2389	0.3105	0.1665	0.1783	0.9298	0.5047	0.3938	0.1286
	261	0.2456	0.3395	0.1455	0.2947	0.1588	0.2814	0.9181	0.4699	0.4227	0.151
	261.5	0.205	0.3432	0.228	0.2933	0.107	0.302	1.1318	0.3933	0.4756	0.1422
	262	0.1853	0.1178	0.0846	0.1726	0.0572	0.4137	1.253	0.3245	0.4714	0.1425
	262.5	0.265	0.2268	0.1659	0.2129	0.1687	0.679	1.2511	0.2418	0.629	0.1335
	263	0.1797	0.1715	0.0884	0.1759	0.1682	0.7041	0.9581	0.2194	0.4512	0.0531
	263.5	0.2117	0.1558	0.1494	0.252	0.1999	0.5161	0.7973	0.1971	0.3084	0.0511
	264	0.0957	0.1112	0.0571	0.2812	0.1411	1.3258	0.671	0.331	0.1034	0.043
	264.5	0.1148	0.1305	0.0783	0.1667	0.2016	0.8993	0.7908	0.6638	0.2691	0.095
	265	0.1286	0.1422	0.0399	0.089	0.1316	0.7146	0.8086	0.6811	0.1569	0.0556
	265.5	0.1772	0.5261	0.1457	0.1587	0.1475	0.4219	0.8009	0.5204	0.3267	0.0948
	266	0.1775	0.4795	0.226	0.2384	0.1103	0.5818	0.9046	0.296	0.4158	0.1408
	266.5	0.244	0.2812	0.1731	0.2567	0.1365	0.661	0.7147	0.1973	0.4724	0.128
	267	0.2213	0.1587	0.1398	0.3381	0.2031	0.7377	0.6586	0.1241	0.5392	0.1494
	267.5	0.2379	0.1588	0.1739	0.2045	0.2129	0.6776	0.7889	0.2308	0.4774	0.1537
	268	0.2365	0.1499	0.3188	0.2081	0.4848	0.6238	0.9507	0.5726	0.5577	0.1223
	268.5	0.2112	0.1394	0.1983	0.2436	0.2523	0.723	1.0155	0.7048	0.4918	0.1011
	269	0.2009	0.1721	0.1748	0.1796	0.1536	0.5492	0.8213	0.6336	0.3515	0.0772
	269.5	0.1602	0.302	0.1449	0.2906	0.1948	0.6662	0.8849	0.4961	0.3138	0.0556
	270	0.1838	0.1869	0.1577	0.2508	0.2036	0.5115	0.7733	0.5037	0.2713	0.0663
	270.5	0.1251	0.3211	0.2031	0.2363	0.1796	0.5407	0.722	0.3218	0.1848	0.0547
	271	0.1955	0.2921	0.2159	0.3156	0.2663	0.4052	0.5968	0.3568	0.1535	0.064
	271.5	0.2285	0.2658	0.198	0.2103	0.346	0.3231	0.8767	0.2158	0.2078	0.0784
	272	0.151	0.1521	0.1762	0.1593	0.3756	0.7353	0.6233	0.465	0.2431	0.1014
	272.5	0.1023	0.1191	0.2159	0.3119	0.2197	0.8721	0.7255	0.5509	0.3022	0.0669
	273	0.0866	0.119	0.1669	0.4481	0.1768	0.9331	0.6079	0.5963	0.4663	0.0608
	273.5	0.1019	0.1826	0.2281	0.3232	0.1495	0.8678	0.8419	0.6301	0.4611	0.1086
	274	0.2113	0.3537	0.149	0.2588	0.2006	0.8203	0.611	0.6065	0.2713	0.0908
	274.5	0.221	0.405	0.1793	0.1431	0.1274	0.9032	0.7265	0.6704	0.2892	0.0632
	275	0.1751	0.3614	0.1512	0.2177	0.1883	1.1179	0.6759	0.4277	0.1647	0.037
	275.5	0.1319	0.2557	0.2013	0.2691	0.2759	1.8748	0.6103	0.5012	0.1784	0.067
	276	0.0819	0.1551	0.1418	0.2465	0.2399	2.3138	0.6768	0.0808	0.2379	0.0706
	276.5	0.0706	0.0793	0.1409	0.2724	0.3984	1.817	0.479	0.1205	0.1662	0.0748
	277	0.0903	0.1423	0.319	0.2208	0.7295	1.6004	0.4455	0.4519	0.1905	0.0789
	277.5	0.0769	0.1707	0.2335	0.2534	0.4248	0.9226	0.408	0.6926	0.2442	0.1189
	278	0.2357	0.2619	0.2572	0.2258	0.2055	0.5217	0.4158	0.5902	0.1982	0.094
	278.5	0.211	0.1784	0.2203	0.2082	0.1376	0.1153	0.3316	0.612	0.1921	0.0696
	279	0.1672	0.1298	0.208	0.2068	0.1313	0.1301	0.2176	0.6355	0.4218	0.0441
	279.5	0.1534	0.1779	0.1473	0.2511	0.1561	0.3043	0.2341	0.6377	0.6765	0.0735
	280	0.1008	0.1036	0.1857	0.2351	0.1738	0.9736	0.2032	0.5458	0.5023	0.0584
	280.5	0.1266	0.0994	0.0943	0.1602	0.1333	1.2402	0.1867	0.3862	0.2205	0.0867
	281	0.2401	0.0778	0.0979	0.2148	0.2455	1.3941	0.3109	0.2516	0.1854	0.0816
	281.5	0.2001	0.0672	0.1419	0.2002	0.3216	1.4836	0.2978	0.2131	0.1467	0.0745
	282	0.0944	0.1018	0.1543	0.1694	0.4081	1.0366	0.3611	0.3821	0.1466	0.0753
	282.5	0.0483	0.0786	0.1293	0.1991	0.2249	0.8019	0.2318	0.4614	0.2618	0.0844
	283	0.0618	0.0956	0.1018	0.2564	0.1235	0.6155	0.374	0.4489	0.2748	0.0917
	283.5	0.1954	0.2841	0.1055	0.1476	0.12	0.5025	0.6357	0.4708	0.3296	0.0793
	284	0.2237	0.3224	0.1714	0.1592	0.0589	0.3618	0.6283	0.368	0.3372	0.0746
	284.5	0.1329	0.2188	0.2183	0.436	0.0849	0.4556	0.4616	0.4362	0.289	0.0532
	285	0.0632	0.2449	0.1758	0.2683	0.1091	0.4107	0.5381	0.4158	0.3787	0.0564
	285.5	0.1479	0.1883	0.1863	0.164	0.1887	0.4941	0.5771	0.3511	0.402	0.0448
	286	0.0932	0.0604	0.2136	0.235	0.2106	0.3502	0.5623	0.1636	0.3626	0.0627
	286.5	0.1224	0.1969	0.1819	0.2414	0.4879	0.1909	0.4533	0.0766	0.2273	0.0837
	287	0.2588	0.1364	0.3165	0.1807	0.4929	0.144	0.3636	0.1139	0.1635	0.0569
	287.5	0.2805	0.1622	0.3993	0.2316	0.3507	0.5106	0.3205	0.4398	0.1133	0.0483
	288	0.2471	0.2579	0.3838	0.2683	0.1948	0.4647	0.179	0.4873	0.1629	0.0626
	288.5	0.2416	0.2191	0.2176	0.1781	0.1487	0.22	0.2754	0.228	0.235	0.0595
	289	0.1833	0.1272	0.1387	0.212	0.1025	0.3692	0.2207	0.1655	0.2973	0.0566
	289.5	0.1317	0.1463	0.1134	0.2412	0.1278	0.2304	0.2466	0.0957	0.5181	0.101
	290	0.1704	0.1345	0.1039	0.1855	0.3447	0.3258	0.1874	0.2416	0.4012	0.071
	290.5	0.1695	0.108	0.2419	0.1745	0.2711	0.3125	0.2566	0.2766	0.2911	0.0594
	291	0.1292	0.0775	0.3885	0.1795	0.1385	0.3007	0.2242	0.3578	0.3964	0.0576
	291.5	0.2153	0.1682	0.1837	0.1516	0.1576	0.4692	0.2211	0.3802	0.4346	0.0496
	292	0.1705	0.1562	0.142	0.1707	0.2745	0.2901	0.3805	0.4493	0.4522	0.0648
	292.5	0.138	0.1191	0.1804	0.1422	0.2348	0.4498	0.1629	0.4832	0.3481	0.0882
	293	0.2253	0.1939	0.164	0.241	0.1879	0.3128	0.2083	0.4676	0.2696	0.0797
	293.5	0.1664	0.2747	0.1347	0.2137	0.1473	0.2375	0.2676	0.4713	0.2062	0.0783
	294	0.0963	0.1462	0.1136	0.2715	0.1021	0.2801	0.4169	0.3867	0.2524	0.1113
	294.5	0.0846	0.1049	0.0806	0.2403	0.42	0.2351	0.3146	0.3813	0.2166	0.0802
	295	0.0865	0.0306	0.0831	0.1384	0.4532	0.2287	0.1274	0.2898	0.0931	0.0537
	295.5	0.0945	0.003	0.1924	0.1708	0.3035	0.3225	0.1378	0.2582	0.1476	0.0628
	296	0.2311	0.0458	0.1584	0.1215	0.0683	0.349	0.2315	0.2579	0.2305	0.0866
	296.5	0.2575	0.0905	0.1446	0.1806	0.161	0.1891	0.1151	0.3003	0.3221	0.0805
	297	0.1161	0.2118	0.3482	0.1408	0.1374	0.414	0.1709	0.3736	0.4451	0.0633
	297.5	0.138	0.2064	0.6688	0.1384	0.3425	0.1789	0.1653	0.406	0.5199	0.0846
	298	0.1071	0.1171	0.4549	0.2336	0.541	0.2445	0.1305	0.418	0.2611	0.039
	298.5	0.1089	0.0787	0.285	0.2859	0.3733	0.2188	0.2576	0.4176	0.3429	0.0469
	299	0.1444	0.0733	0.1742	0.3177	0.3747	0.1396	0.2691	0.3718	0.2154	0.0671
	299.5	0.1545	0.1006	0.1631	0.3366	0.3536	0.2003	0.1285	0.2777	0.148	0.0825
	300	0.1175	0.0714	0.0734	0.2529	0.1021	0.2193	0.2235	0.1041	0.1575	0.095

## Sheet: ED Fig9d
time (min)							time (min)
	small-period	small duration	big-period	Big duration
osca2.1/2.2 420	5	4.05	10.16	6.33			num			mean-time	s.e.m.			num		mean-amp	s.e.m.
						osca2.1/2.2 420		SS small ca start-p1 end		82.45	7.59		osca2.1/2.2 420	110	phase1	0.0488	0.0047
							118	SE small ca end		237.1	21.83			118	small ca	0.1858	0.0171
							118	p2 start		237.1	21.83			45	phase2	0.0464	0.0069
							118	p2 end		260.87	24.01			118	large ca	0.2546	0.0234
							118	BS large ca start		260.87	24.01			60	phase3	0.0689	0.0089
							118	BE large ca end-p3 start		280.03	25.78
