# Supplementary material for: Osmosensor-mediated control of Ca2+ spiking in pollen germination
Source: Nature. 2024 May 22;629(8014):1118–25. doi: 10.1038/s41586-024-07445-6 (PMC11136663; doi:10.1038/s41586-024-07445-6)
Supplement: Supplementary file 20 — Source Data Extended Data Fig. 10 [file 41586_2024_7445_MOESM20_ESM.xlsx]

## Sheet: ED Fig10a
Small CaOsc period (min)
			WT 350	osca2.1/2.2 350	WT 680	osca2.1/2.2 680
			4.17	6.4	4.67	6.17
			3.33	4.17	5.6	4.5
			2.5	4.29	4.63	10.77
			2.86	6	2.75	10.21
			2.17	3.13	2.83	4.4
			2.75	5	3.15	5.17
			2.93	6.7	4.33	9.21
			2.9	6.5	5.15	10
			2.55	6.5	4.75	7.13
			2.88	5.83	3.5	8.5
			2.8	4.5	3.83	4.63
			2.5	6.25	3.17	7.75
			3	4.91	3.2	7.33
			2.38	6	4.3	5.5
			2.81	5.06	3.5	14
			3.13	4.29	3.5	11
			3	3.83	4.5	6
			3.25	3.47	4.25	9.4
			2.75	6.56	4	13
			2.75	5.13	3.5	6.83
			2	6.13	5	5
			2.63	4	5	10
			3	4.4	5	4.7
			2.63	2.9	5	10.5
			2.63	4.17	3.63	8.8
			2.75	3.33	4.5	4.83
			3	4.5	4	12.5
			2	4.4	3.92	13.33
			4	5.22	3.81	9
			3.25	5	4	17
			3.5	5	3.5	12.25
			3	4	4.33	10
			4.5	3.75	5.5	10.25
			2.73	4	5.75	11.1
			4.75	4	6
			3.75	4	6
			2.88	5	5.67
			2.8	4	5.83
			3	4.75	6
			3.5	4.75	6
			4.3	3.17	6
			3.3	3.88	5.83
			2.17	3.6	5.67
			2.5	3.9	5.8
			2.8	3.33	5.83
			2.6	3.7	5.67
			2.8	3.45
			2.5	3.4
			2.5	3.4
			3.25	4.3
			3	5
			2.9	5.4
			2.65	6.4
			3.8	5.33
			2.43	4.67
			3.1	3
			3	2.86
			3	4
			3	5.33
			3.75	3.83
			2.8	4
			3	4.1
			2.6	3.9
			2.71	6.75
			3.5	3.25
			4.33	3.5
			3	4.88
			4.33	5
			4.33	3.75
			2.9	4
			2.4	3.2
			2	3.6
			3	4.13
			2.56	4.33
			2.67	3.2
			2.72	4.38
			3	4.71
			2.67	3.6
			4.1	5.33
			2.5	3.75
			2.5	6.3
			2.5	5.29
			3	5.29
			3.5	4.6
			4.33	4
			4.17	3.33
			4.25	3.3
			2.5	5.75
			2.5	4.67
			3.5	3.71
			3.17	4.5
			4.33	4.67
			3	4
			2.7	5.1
			2.5	3.35
			3.5	3.78
			2.8	4.4
			2.7	3.17
			2.7	3.9
			4.6	4.2
			3.75	3.3
				4.33
				4.33
				3.43
				6
				5.67
				3.5
				3.67
				4.3
				3.13
				4.5
				4
				5.67
				3.8
				5.8
				5
				4.5
				4.6
				3.6
				4
				4
				4.67
				5
				4.25
				5
				3.67
				3.67
				4.25
				4
				3.83
				3.67
				5.5
				3.5
				4
				4.89
				3.25
				3.5
				2.88
				3.29
				5.2
				3
				4.1
				3.7
				3.7
				3.7
				3.86
				3.85
				3.9
				6
				4.83
				5.7
				3.7
				4.4
				6
				6.2
				4.8
				6
				6
				6
				6
				4.43
				4.25
				5
				5.1
				3.13
				3.33
				3.7
				6.22
				3.7

## Sheet: ED Fig10b
Large CaOsc period (min)
			WT 350	osca2.1/2.2 350	WT 680	osca2.1/2.2 680
			8.83	13.5	10.67	15.5
			11.5	12	10.63	15.33
			8.75	10.25	8.7	11.17
			8.5	5	10.17	13.5
			6.83	7	10	13.5
			7.17	5.67	7	9.25
			6.83	7.33	10.17	15
			4.75	10	12.5	11
			7	13	9.33	15
			8	6.25	9.5	13.5
			9.5	6.33	10.25	12
			7.64	8.5	10	15.33
			7.13	7.33	9.4	12
			7	9.75	9.33	14
			9	10	12	12
			6.83	6.5	11.13	17.17
			9	10	11	15.83
			9.13	9.67	11	11.83
			10	13	10.5	11.75
			8.63	10.5	10.67	16.5
			7	10	10.4	15.25
			8.33	6	8	12.75
			9.33	11.33	10.17
			10.25	7	8.33
			6.5	10.75	8.5
			9.25	11.33	10
			10.33	11.5	8
			8	9.5	9.67
			8.5	11.5	11.33
			13	9.25	10.67
			7.83	8	12
			8	12	9.63
			7.67		9.17
			7		11.33
			7.67
			7.83
			7.25
			7.2
			8.63
			8.25
			12.5
			5.1
			9.33
			9
			9.5
			8
			8
			8
			9
			5.25
			7.5
			8.83
			7
			7.5
			7.5
			8
			7
			9
			9.33
			10.5
			6.75
			6.75
			7

## Sheet: ED Fig10c
Small CaOsc duration (min)
			WT 350	osca2.1/2.2 350	WT 680	osca2.1/2.2 680
			4.17	4	4.5	4
			3.33	3.5	5.6	4.5
			2.5	4	4.63	4.77
			2.86	4	2.75	4.5
			2.17	4.5	2.83	4.4
			2.75	4	3.15	3.5
			2.93	4.5	4.33	4
			2.9	4.5	3.5	3.5
			2.55	4.14	3.5	4.5
			2.88	4.17	3.5	5
			2.8	4.29	3.83	4.63
			2.5	4.5	3.17	4.5
			3	3.13	3.2	5
			2.38	4	4.3	4.5
			2.81	4.5	3.5	4
			3.13	3.6	3.5	5
			3	4	4	4
			3.25	4	4.25	3.5
			2.75	4.25	4	4
			2.75	3.67	3.5	4.5
			2	3.67	5	3.5
			2.63	4.25	5	3.5
			3	4	4	4
			2.63	3.83	3.5	4
			2.63	3.67	3.63	4
			2.75	3.5	3.5	4.5
			3	4	3	4
			2	3.25	3.92
			4	3.5	3.81
			3.25	2.88	4
			3.5	3.29	3.5
			3	3	4.33
			4.5	4.1	4
			2.73	3.7
			4.75	3.7
			3.75	3.7
			2.88	3.86
			2.8	3.85
			3	3.9
			3.5	3.7
			4.3	4.4
			3.3	4.43
			2.17	4.25
			2.5	3.13
			2.8	3.33
			2.6	3.7
			2.8	3.7
			2.5	4.5
			2.5	4.5
			3.25	4.4
			3	3.5
			2.9	4.5
			2.65	3.25
			3.8	4
			2.43	3.75
			3.1	4
			3	4
			3	4
			3	5
			3.75	4
			2.8	3.5
			3	4.75
			2.6	3.17
			2.71	3.88
			3.5	3.6
			4.33	3.9
			3	3.33
			4.33	3.7
			4.33	3.45
			2.9	3.4
			2.4	3.4
			2	4.3
			3	4.25
			2.56	4.75
			2.67	4.5
			2.72	4
			3	4
			2.67	3
			4.1	2.86
			2.5	4
			2.5	4.5
			2.5	3.83
			3	4
			3.5	4.1
			4.33	3.9
			4.17	3.5
			4.25	3.25
			2.5	3.5
			2.5	4
			3.5	4
			3.17	3.75
			4.33	4
			3	3.2
			2.7	3.6
			2.5	4.13
			3.5	4.33
			2.8	3.2
			2.7	4.38
			2.7	4
			4.6	3.6
			3.75	5.33
				3.75
				4.5
				4
				3.5
				4.25
				4
				3.33
				3.3
				5.5
				3.5
				4.67
				3.71
				4.5
				4.67
				4
				4
				3.35
				3.78
				4.4
				3.17
				3.9
				4.2
				3.3
				4.33
				4.33
				3.43
				3.5
				3.5
				3.5
				3.67
				4.3
				3.13
				4.5
				4
				4
				3.8
				4
				4
				4.5
				4.6
				3.6
				4
				4
				4.67
				5
				4.25
				5
				3.67
				3.67
				4.25
				4
				3.83
				3.67
				5.5
				3.5
				4
				4.89
				3.25
				3.5
				2.88
				3.5
				3.29
				5.2
				3
				4.1
				3.7
				3.7
				3.7
				3.86
				3.85
				3.9
				4.83
				5.7
				3.7
				4.4
				4.8
				4.43
				4.25
				5
				5.1
				3.13
				3.33
				3.7
				3.7

## Sheet: ED Fig10d
Large CaOsc duration (min)
			WT 350	osca2.1/2.2 350	WT 680	osca2.1/2.2 680
			5	13.5	10.67	6.5
			4.5	12	8.5	8
			5	10.25	8.7	7
			5	5	10.17	4.5
			4	7	10	5.5
			6.5	5	7	6
			6	10	10.17	4.5
			6	7	12.5	4.5
			4.75	8	9.33	4.5
			3.75	7.5	9.5	5
			8	5.5	10.25	5
			5	4.5	10	4.5
			4.5	10	9.4	7.5
			7.13	8	9.33	8
			6.5	10	12	4
			6	4	11.13	5
			6.83	13	11	4.5
			9	10.5	11	5
			6	8.5	10.5	4
			6.5	6	10.67	7
			8.63	5.5	10.4	5.5
			6	7	8	7.5
			8.33	10.75	10.17	5.5
			9.33	11.33	8.33	6
			7.5	11.5	8.5
			5.5	9.5	10
			9	4.5	8
			10	5.5	9.67
			5	4.5	11.33
			8.5	7	10.67
			6.5	14	12
			7.83	7	9.63
			8	5	9.17
			5	5	11.33
			7
			5.5
			7.83
			7.25
			7.2
			5.5
			8.25
			7.5
			5
			9.33
			9
			9.5
			8
			6
			8
			9
			4.5
			5.5
			5
			4.5
			6
			7.5
			7.5
			5
			5
			5
			9.33
			5
			4.5
			5
			5.5

## Sheet: ED Fig10e
Small CaOsc period (min)
	WT 350	WT 420	WT 480	WT 535	WT 600	WT 680	osca2.1/2.2 350	osca2.1/2.2 420	osca2.1/2.2 480	osca2.1/2.2 535	osca2.1/2.2 600	osca2.1/2.2 680
	2.92	3.12	3.93	4.37	4.47	4.75	4.21	5.46	5.21	5.6	7.32	9.62
	3.28	2.93	4.26	4.37	4.31	4.93	4.42	4.88	5.49	5.89	6.45	8.09
	3.2	3.15	3.81	4.06	4.31	4.4	4.46	4.6	5.46	7.16	7.9	8.04
	2.96	3.07	4.17	4.25	4.35	4.84	4.52	5.06	5.36	5.65	7.85	9.13
	2.89	2.81	4.11	4.76	4.83	4.12	4.51	4.47	6.41	5.96	7.34	9.46

## Sheet: ED Fig10f
Small CaOsc amplitude (r.u.)
	WT 350	WT 420	WT 480	WT 535	WT 600	WT 680	osca2.1/2.2 350	osca2.1/2.2 420	osca2.1/2.2 480	osca2.1/2.2 535	osca2.1/2.2 600	osca2.1/2.2 680
	0.29	0.28	0.24	0.24	0.22	0.11	0.2	0.17	0.14	0.11	0.11	0.08
	0.32	0.34	0.26	0.23	0.17	0.1	0.22	0.14	0.14	0.12	0.13	0.08
	0.3	0.3	0.31	0.19	0.26	0.11	0.2	0.19	0.13	0.14	0.14	0.08
	0.28	0.4	0.29	0.26	0.19	0.13	0.21	0.18	0.16	0.12	0.12	0.09
	0.24	0.34	0.29	0.22	0.21	0.12	0.22	0.15	0.18	0.16	0.1	0.09

## Sheet: ED Fig10g
Large CaOsc period (min)
535 mOsm			osca2.1/2.2	WT	osca2.1	osca2.2	OSCA2.1 osca2.1/2.2-9	OSCA2.1 osca2.1/2.2-10	OSCA2.2 osca2.1/2.2-9	OSCA2.2 osca2.1/2.2-10
			10.33	8.33	10.83	10	12	12.37	8.3	7.71
			16	9.33	8.5	12	10.33	8.09	9.13	8.48
			15.33	10.33	10.67	12.5	14.33	10.22	8.5	7.71
			12.67	6.25	10.5	14.5	12	10.18	11.07	11.18
			15.67	12.5	10.75	7.67	10.25	10.06	8.77	7.9
			12.8	10	10.33	10.5	9	10.24	10.61	10.79
			16.67	13	10.67	8.67	11.33	12.77	10.03	9.44
			12.33	11	11.17	9	11.5	12.37	8.77	7.32
			13.67	10	10.83	14.67	11	11.17	10.15	7.9
			8.33	8.33	9.67	12	12	11.17	6.92	10.02
			16.5	9	10.33	10.67	11	10.37	9.46	18.5
			20	10.67	11.67	8.33	11.5	10.11	10.61	10.79
			17	10	9.67	11	13.33	12.77	9.23	16.57
			15.5	10	11	10.17	9	15.96	12.46	8.09
			17	14.33	14.33	13	12.25	9.98	11.07	8.48
			16	11.33	11.67	15	10	10.64	9.23	12.72
			14.25	14	10.25	13.25	8.33	10.37	15.69	7.51
			14	12	9.67	8.75	10.67	8.51	17.53	15.41
			15.5	8.67	11	14.5	11.33	13.3	14.76	11.56
				13.5	10	14.5	10.67	11.44	13.38	11.18
				15	10.33	8.5	11	11.71	14.76	12.72
				18	11	9		9.58	18.45	12.33
				20	9.33	11		11.17		15.41
				14.5	10.67	11		13.17		11.95
				9	12.67	10
				11.5	10.33	9.83
				10.67	12	18.5
				11	9	12
				9.67	10	10.75
				3.33	10
					10
					9.17

## Sheet: ED Fig10h
Small CaOsc period (min)
535 mOsm			osca2.1/2.2	WT	osca2.1	osca2.2	OSCA2.1 osca2.1/2.2-9	OSCA2.1 osca2.1/2.2-10	OSCA2.2 osca2.1/2.2-9	OSCA2.2 osca2.1/2.2-10
			9	4.17	7.33	3.33	4.17	3.32	4.91	3.53
			4.17	6	5.33	3.5	1.33	3.53	4.79	4.54
			5.5	3	4.75	3.25	5.17	4.15	4.54	4.03
			5	4.4	4	4	4.5	6.64	4.79	3.78
			5	4.17	3.5	3	4.5	6.08	4.54	4.54
			5.67	4	5.25	3.67	4.5	5.39	4.54	4.54
			4.33	4.2	4	5.5	4.75	5.81	5.29	3.78
			8	4.38	4	6	4.33	4.15	4.03	4.54
			6	4	3.5	5	4	3.32	5.04	4.54
			5	3	4.67	7	5	4.42	5.04	2.27
			5.67	4.33	4.17	5.5	5	6.36	4.28	4.03
			6.13	5	5.2	5	4.6	4.15	5.04	4.03
			5	5.33	4	5	7.4	4.98	4.54	4.03
			6.5	3.4	4.33	4.67	6	4.56	3.78	2.65
			6.5	4	6.8	6	4.3	5.25	5.04	5.29
			5	5.25	4.2	4.5	5	4.7	6.05	5.29
			5	4.5	3.5	5.33	5.75	4.15	4.28	5.04
			11.5	4.2		5	4.17	2.76	4.54	4.03
			5	5		4.67	5.67	2.76	3.02	4.54
			8	4.5		4.33	6.33	3.59	3.28	4.54
			4.83	5.5		5.33	5.67	4.15	3.02	5.04
			4.83	4.33		5	4.5	4.15	5.8	5.55
			5.5	5.33		4.67	5.33	3.87		6.05
			5	5.5		5	4.5	3.87		4.54
			9.33	4.25		6	4.5
			5.83	5.25			4.67
			5	6.5			5
			5.67	4.4			4.83
			7.33	3.67			4.8
			11.83	6.2			4.67
			5.67				5.67
			9.67				3.4
			8.5
			5.17
			5.33
			5.33
			5.83
			4.5
			4
			6.5
			4.83
			5
			5.25
			6.17
			5.33
			7.1
			6.83
			4.83
			6.5
			7
			6.67
			8.33
			6.67
			6.67
			7.5
			13
			4
			5.67
			7
			5.17
			4.25
			5.83
			4.67
			5.83
			5.5
			5.33
			4.67
			4.33
			6
			5.83
			4.17
			4.5
			5.64
			4.5

## Sheet: ED Fig10i
Large CaOsc amplitude (r.u.)
535 mOsm			osca2.1/2.2	WT	osca2.1	osca2.2	OSCA2.1 osca2.1/2.2-9	OSCA2.1 osca2.1/2.2-10	OSCA2.2 osca2.1/2.2-9	OSCA2.2 osca2.1/2.2-10
			0.1074	0.518	0.4507	0.5071	0.3881	0.3542	0.5756	0.3208
			0.0752	0.518	0.3803	0.5603	0.2801	0.1205	0.4785	0.6479
			0.1253	0.6323	0.2864	0.6166	0.6307	0.2374	0.1993	0.5603
			0.1826	0.7293	0.349	0.3881	0.5431	0.2399	0.7577	0.3615
			0.1754	0.4977	0.4507	0.1972	0.565	0.3124	0.8007	0.6229
			0.0752	0.9014	0.4852	0.5415	0.4335	0.8819	0.5658	0.2942
			0.1468	0.7152	0.734	0.7919	0.6557	0.7011	0.4859	0.8952
			0.179	0.7512	0.4147	0.5524	0.7089	0.7146	0.1919	0.4272
			0.0537	0.5556	0.3114	0.2661	0.457	0.5707	0.4403	0.349
			0.465	0.8044	0.5634	0.4805	0.8811	0.8487	0.3542	0.5634
			0.609	0.554	0.6604	0.7089	0.4398	0.6335	0.5683	0.6057
			0.0823	0.4022	0.687	0.5384	0.6557	0.6962	0.5437	0.7653
			0.0716	0.8795	0.3474	0.7105	0.6463	0.3383	0.7368	0.8967
			0.1504	0.482	0.8013	1.2677	0.5039	0.4034	0.893	0.6917
			0.1432	0.7747	0.7715	0.6307	1.1112	0.7232	0.9668	0.3662
			0.2327	0.4695	0.3615	0.6213	0.5399	0.5387	0.9914	0.4945
			0.0215	0.5509	0.6025	1.2066	0.9453	0.909		0.5931
			0.0716	1.2473	0.5822	0.8592	0.5149	0.5572		0.7199
			0.0752	0.5493	0.4539	0.4773	0.6291	0.8979		0.5399
			0.0823	0.4805	0.4617	0.4006	0.6025	0.3985		0.5759
			0.0788	0.5368	0.4961	0.7622	0.7669	0.5166		0.6495
			0.2041	0.8263		0.3177	0.759	0.7466		0.2707
			0.0823	0.2786		0.5509	0.8263	0.5461		0.6917
			0.1862	0.6182		0.6917	0.6229	0.5855		0.4507
			0.0573	0.59		0.5258	0.6667			0.4758
			0.2936	0.41		1.0501	0.4789			0.4867
			0.1181	0.2739		0.4476	0.4852			0.637
			0.0752	0.2457		0.7043	0.5603			1.0079
			0.1575	0.4695		0.5118	0.8435			0.6495
			0.0322	0.3005			0.8028			0.842
			0.0859				0.3506
			0.0823				0.3396
			0.1897
			0.049
			0.0966
			0.0286
			0.1217
			0.2184
			0.0251
			0.1683
			0.1683
			0.1897
			0.1181
			0.1683
			0.1647
			0.0877
			0.3043
			0.1074
			0.1038
			0.1754
			0.1181
			0.1289
			0.0537
			0.1217
			0.0322
			0.1683
			0.0752
			0.2184
			0.1146
			0.1862
			0.2076
			0.0394
			0.2542
			0.2041
			0.0644
			0.501
			0.3329
			0.111
			0.111
			0.0859
			0.0501
			0.0251
			0.0931
			0.0644
			0.0967
			0.0716
			0.2076
			0.0859
			0.0823
			0.1038
			0.0895
			0.0931
			0.1181
			0.0537
			0.0644
			0.1074
			0.1933
			0.1647
			0.0823
			0.043
			0.3294
			0.0286
			0.322
			0.0573
			0.0143
			0.0609
			0.0358
			0.2255
			0.1933
			0.0931
			0.1253
			0.3652
			0.179
			0.0322
			0.0609
			0.1468
			0.1683
			0.2148

## Sheet: ED Fig10j
small CaOsc amplitude (r.u.)
535 mOsm			osca2.1/2.2	WT	osca2.1	osca2.2	OSCA2.1 osca2.1/2.2-9	OSCA2.1 osca2.1/2.2-10	OSCA2.2 osca2.1/2.2-9	OSCA2.2 osca2.1/2.2-10
			0.1074	0.2049	0.1304	0.205	0.1281	0.1676	0.2049	0.149
			0.0752	0.1863	0.1676	0.2306	0.205	0.0671	0.1863	0.2794
			0.1253	0.2235	0.1304	0.1794	0.2306	0.2235	0.1118	0.298
			0.1826	0.2608	0.3353	0.205	0.1538	0.149	0.3539	0.2421
			0.1754	0.4098	0.3167	0.1538	0.2563	0.149	0.5029	0.3353
			0.0752	0.3353	0.149	0.0769	0.1281	0.4657	0.3167	0.2049
			0.1468	0.298	0.1118	0.2563	0.2819	0.4098	0.2421	0.5588
			0.179	0.2421	0.0931	0.2306	0.205	0.2421	0.1676	0.1676
			0	0.3353	0.1676	0.3075	0.3588	0.2049	0.3167	0.2794
			0.0465	0.2421	0.4098	0.205	0.41	0.298	0.1676	0.0745
			0.0609	0.3539	0.2421	0.3075	0.1794	0.1863	0.2421	0.2049
			0.0823	0.1676	0.2235	0.2306	0.205	0.4098	0.3912	0.2049
			0.0716	0.3725	0.2049	0.1794	0.3588	0.149	0.2794	0.3353
			0.1504	0.2235	0.2794	0.2563	0.2819	0.3539	0.3167	0.3167
			0.1432	0.1863	0.298	0.2819	0.2563	0.3353	0.5774	0.149
			0.2327	0.1863	0.2235	0.1025	0.3331	0.1863	0.5216	0.0559
			0.0215	0.2421	0.3725	0.1281	0.41	0.3353		0.1863
			0.0716	0.2049	0.149	0.2306	0.1794	0.3353		0.2049
			0.0752	0.2049	0.2608	0.3075	0.3588	0.3353		0.3725
			0.0823	0.2608	0.3353	0.2306	0.2306	0.1863		0.2794
			0.0788	0.2235	0.1304	0.2563	0.3075	0.298		0.1304
			0.2041	0.2235	0.1304	0.3912	0.1794	0.2608		0.1304
			0.0823	0.1863	0.1304	0.2794	0.41	0.1676		0.149
			0.1862	0.2235	0.2049		0.2819	0.298		0.1676
			0.0573	0.3167	0.2794		0.2819			0.2235
			0.2936	0.149	0.2794		0.1281			0.1304
			0.1181	0.149	0.2421		0.1794			0.3353
			0.0752	0.2235	0.1676		0.2819			0.5588
			0.1575	0.4284			0.3075			0.4284
			0.0322	0.1863			0.2306			0.2421
			0.0859				0.2563
			0.0823				0.0769
			0.1897
			0.1468
			0.3544
			0.0286
			0.1217
			0.2184
			0.0251
			0.1683
			0.1683
			0.1897
			0.1181
			0.1683
			0.1647
			0.0877
			0.3043
			0.1074
			0.1038
			0.1754
			0.1181
			0.1289
			0.0537
			0.1217
			0.0322
			0.1683
			0.0752
			0.2184
			0.1146
			0.1862
			0.2076
			0.0394
			0.2542
			0.2041
			0.29
			0.0644
			0.0501
			0.3329
			0.111
			0.111
			0.0859
			0.0501
			0.0251
			0.0931
			0.1146
			0.1468
			0.0644
			0.0967
			0.0716
			0.1683
			0.2076
			0.0859
			0.0823
			0.1038
			0.0895
			0.0931
			0.1181
			0.0537
			0.0644
			0.1074
			0.2005
			0.1933
			0.1647
			0.0823
			0.043
			0.1325
			0.0286
			0.0322
			0.0573
			0.0143
			0.0609
			0.0358
			0.2255
			0.1933
			0.0931
			0.1253
			0.0537
			0.179
			0.0322
			0.0609
			0.1468
			0.1683
			0.2148
